# Supplementary material for: Combinatorial mapping of E3 ubiquitin ligases to their target substrates
Source: Mol Cell. Author manuscript; Available in PMC 2025 Feb 22. (PMC11845296; doi:10.1016/j.molcel.2025.01.016)
Supplement: 2 — Table S1: ORF-barcode associations for each library, related to Figures 2, 3, and 4. [file NIHMS2050009-supplement-2.csv]

ORF	BC	class	BC_rc	experiment
CTNNBIP1	CGAAGATGCAATAACTTGACACCAT	OK	ATGGTGTCAAGTTATTGCATCTTCG	pilot
CDK2AP1	TTTTAGGATGTACTGACCCTTCGTT	OK	AACGAAGGGTCAGTACATCCTAAAA	pilot
APBB1IP	TCATGAAACTTACACTCTCGATATA	OK	TATATCGAGAGTGTAAGTTTCATGA	pilot
EPN3	CAGTGGTTTTTCAATAATGCAATCT	OK	AGATTGCATTATTGAAAAACCACTG	pilot
BNIP3L	TTCTTTATGCGAGTCCTGGAGTATA	OK	TATACTCCAGGACTCGCATAAAGAA	pilot
TMEM183A	GGTGGACTACCTTGTGTAAGGATTT	OK	AAATCCTTACACAAGGTAGTCCACC	pilot
MMP10	TAAAAAATTTGCAGGGTTATCCCCG	OK	CGGGGATAACCCTGCAAATTTTTTA	pilot
IKZF1	GGTGGTTAAGCTCGTTTACCGCTAC	OK	GTAGCGGTAAACGAGCTTAACCACC	pilot
CTNNBIP1	CTTTTGTGATAACGTTCGGTGAATA	OK	TATTCACCGAACGTTATCACAAAAG	pilot
APBB1IP	ACGAATAGAGTGTCAAGCGATGGGG	OK	CCCCATCGCTTGACACTCTATTCGT	pilot
GPKOW	CAAAGTCAGAGTGTCGGAATATGAC	OK	GTCATATTCCGACACTCTGACTTTG	pilot
GLTSCR2	TAATTAGTACGCGCATATGAAATGG	OK	CCATTTCATATGCGCGTACTAATTA	pilot
CDK4	ACCGTGGGCTGCCATTTATTTAGGT	OK	ACCTAAATAAATGGCAGCCCACGGT	pilot
AASDHPPT	CAAAATTCGTTGCCTTTTGTGTTGG	OK	CCAACACAAAAGGCAACGAATTTTG	pilot
DGCR14	GTGTGCAAATTGTATCGCTTTGCAT	OK	ATGCAAAGCGATACAATTTGCACAC	pilot
CTNNBIP1	TCTAACGGAAGCTCGTCTCTGAGTT	OK	AACTCAGAGACGAGCTTCCGTTAGA	pilot
CDKN1A	GACGCCAACGCACAATTAATTATTC	OK	GAATAATTAATTGTGCGTTGGCGTC	pilot
CTNNBIP1	CTATACGAGAAAATCGTATAAATCG	OK	CGATTTATACGATTTTCTCGTATAG	pilot
EPN3	TGGGTAGCATGTAGTTTTTGTGATG	OK	CATCACAAAAACTACATGCTACCCA	pilot
TP53	CAGATATGCACTTCGCTTGATGGGT	OK	ACCCATCAAGCGAAGTGCATATCTG	pilot
GATA2	TTTCCGGTTTGGTCCTGCGAACTGG	OK	CCAGTTCGCAGGACCAAACCGGAAA	pilot
EPN3	GCCGATTATTCCGCGGCCAATACCT	OK	AGGTATTGGCCGCGGAATAATCGGC	pilot
TP53	GTAATGCAGAACAAAACCGGTTTCG	OK	CGAAACCGGTTTTGTTCTGCATTAC	pilot
CKS1B	TTAAGGGTTTAACGCGGGTTTCCTT	OK	AAGGAAACCCGCGTTAAACCCTTAA	pilot
EPN3	TGAACCAGCACTCCGGTTAACAGGA	OK	TCCTGTTAACCGGAGTGCTGGTTCA	pilot
CTNNBIP1	GTACTAGAATGTGCGTTAGGGTCTG	OK	CAGACCCTAACGCACATTCTAGTAC	pilot
IKZF1	TCGAGCGCTGCGGTCATGGCAGGCG	OK	CGCCTGCCATGACCGCAGCGCTCGA	pilot
AASDHPPT	ATTAAGACCGAGACCTAGGCTCGGC	OK	GCCGAGCCTAGGTCTCGGTCTTAAT	pilot
EPN3	GATTATTGTATTATGAATAAGTTGC	OK	GCAACTTATTCATAATACAATAATC	pilot
CKS1B	CACCCGATTAATACTATTCAGATAG	OK	CTATCTGAATAGTATTAATCGGGTG	pilot
USP18	CATTCTCATGGGCCGGTTTGTCTGG	OK	CCAGACAAACCGGCCCATGAGAATG	pilot
PVRL2	CCATGCAAGTAGTAAGGCCTAAGAC	OK	GTCTTAGGCCTTACTACTTGCATGG	pilot
CSNK1A1L	GATTGTCATGTATCACATTACAAAG	OK	CTTTGTAATGTGATACATGACAATC	pilot
AASDHPPT	TATCGCTCTCTAACGAGGCTTGCAG	OK	CTGCAAGCCTCGTTAGAGAGCGATA	pilot
TP53	GCGGTGGATTATGTGAGGTCTGAAG	OK	CTTCAGACCTCACATAATCCACCGC	pilot
CKS1B	ATAACATTGGATAGGCTTGTTTCTG	OK	CAGAAACAAGCCTATCCAATGTTAT	pilot
EPN3	TATCGTCCAACTGATCACTCGGGGT	OK	ACCCCGAGTGATCAGTTGGACGATA	pilot
CDKN1A	TCTTAAAAGACCTGGCCTAATTGCA	OK	TGCAATTAGGCCAGGTCTTTTAAGA	pilot
CCDC40	TTAGACTAAGATAGAATTTGATCTG	OK	CAGATCAAATTCTATCTTAGTCTAA	pilot
AASDHPPT	CGCAATGAGAGTGCGTGGAATCAGA	OK	TCTGATTCCACGCACTCTCATTGCG	pilot
POC1B	AATGTTGTTCTCGATATTTGGGTCT	OK	AGACCCAAATATCGAGAACAACATT	pilot
CDKN1A	CTAATTATTTGTAGGAACCCATACT	OK	AGTATGGGTTCCTACAAATAATTAG	pilot
CKS1B	TATAGGGAGGCTGGCAATGTAGAAC	OK	GTTCTACATTGCCAGCCTCCCTATA	pilot
CKS1B	TATTTGTCGGGGCCCTACTTATAGG	OK	CCTATAAGTAGGGCCCCGACAAATA	pilot
POC1B	TATGGGTATTGTCAGTTACCGATTT	OK	AAATCGGTAACTGACAATACCCATA	pilot
APBB1IP	AGGGGATGGTGATTGTTCAATATCT	OK	AGATATTGAACAATCACCATCCCCT	pilot
CSNK1A1L	GGACAAAGCTCTTTAAAGGAAATTC	OK	GAATTTCCTTTAAAGAGCTTTGTCC	pilot
CDKN1B	AGGATCTATAGAAGTATAAGCTCAG	OK	CTGAGCTTATACTTCTATAGATCCT	pilot
EPN3	GACTAATATCGAAGGATTATATGGC	OK	GCCATATAATCCTTCGATATTAGTC	pilot
CTNNBIP1	GGCATAGCTGCAATTTCAGCAGGGA	OK	TCCCTGCTGAAATTGCAGCTATGCC	pilot
EPN3	TGCGAAAGAGAAACTGTCGTCCGTA	OK	TACGGACGACAGTTTCTCTTTCGCA	pilot
GATA2	TATTGGTGCGTTTGTTAGGGCGCTT	OK	AAGCGCCCTAACAAACGCACCAATA	pilot
CTNNBIP1	ACTTTTGAGCGTGTTATGGTCCATT	OK	AATGGACCATAACACGCTCAAAAGT	pilot
BNIP3L	GTGACGACCTTTAAGGGTATCTTGG	OK	CCAAGATACCCTTAAAGGTCGTCAC	pilot
FBXL14	CGAGCGAAACTAGATGAACTTGAAA	OK	TTTCAAGTTCATCTAGTTTCGCTCG	pilot
CTNNBIP1	AATCGGGTGGCACCAATTTCTGTCG	OK	CGACAGAAATTGGTGCCACCCGATT	pilot
AASDHPPT	ATAGTTGTTTCCTGTGCATAAAAGA	OK	TCTTTTATGCACAGGAAACAACTAT	pilot
DNPEP	AACTCCAATTAGAAGAGCCGATTAG	OK	CTAATCGGCTCTTCTAATTGGAGTT	pilot
LBP	AAAACGTTGTTACCAAGGTGGGCAT	OK	ATGCCCACCTTGGTAACAACGTTTT	pilot
CDKN1A	TTGAGCTTTAATAACGAACTTAACC	OK	GGTTAAGTTCGTTATTAAAGCTCAA	pilot
EPN3	GGGCATTAGAGCGAGCGAAATATTT	OK	AAATATTTCGCTCGCTCTAATGCCC	pilot
BNIP3L	AATATACAGTCGGACAAGGAAGCTT	OK	AAGCTTCCTTGTCCGACTGTATATT	pilot
CTNNBIP1	AGTTGTACGGTGTAAGATTACAAAG	OK	CTTTGTAATCTTACACCGTACAACT	pilot
CDK2AP1	TTAATAGTTGATCACTCGGATCATA	OK	TATGATCCGAGTGATCAACTATTAA	pilot
AASDHPPT	CAAGACGTGTTCTTGGTGTAGTGTA	OK	TACACTACACCAAGAACACGTCTTG	pilot
FBXL14	GTGTACAGACAGTTAGTGGTTATGT	OK	ACATAACCACTAACTGTCTGTACAC	pilot
BNIP3L	TCAACAAGGTAACTAATCTTAGACG	OK	CGTCTAAGATTAGTTACCTTGTTGA	pilot
C9orf98	GGTGTTGATGCAGTAGTAATTCACC	OK	GGTGAATTACTACTGCATCAACACC	pilot
CPSF6	ACGGGAATGGGGTAAAGGCTCACAG	OK	CTGTGAGCCTTTACCCCATTCCCGT	pilot
SERINC3	CTTCCATGCGCGCCCTGTTGCGTAA	OK	TTACGCAACAGGGCGCGCATGGAAG	pilot
PLXDC2	AGGTTCTTCCAGAAAGGTCGCGAGG	OK	CCTCGCGACCTTTCTGGAAGAACCT	pilot
GPKOW	TCTGGGTTACGATCTTGGTTGTTGG	OK	CCAACAACCAAGATCGTAACCCAGA	pilot
PVRL2	CCTGAAGTAAGCGATTTATATAAAG	OK	CTTTATATAAATCGCTTACTTCAGG	pilot
CKS1B	CAAGAGTCGCTCAGAACTGCGATTC	OK	GAATCGCAGTTCTGAGCGACTCTTG	pilot
CDK4	TATCTAGCCGACTATAACTGAGGGC	OK	GCCCTCAGTTATAGTCGGCTAGATA	pilot
ARMCX6	TATTTGCCGCTTTTCCGACGATAGA	OK	TCTATCGTCGGAAAAGCGGCAAATA	pilot
AASDHPPT	CATGAAGGGCATATAAGGGATGCCT	OK	AGGCATCCCTTATATGCCCTTCATG	pilot
CTNNBIP1	TTTGGTTGTCATGAAATCAGGACCT	OK	AGGTCCTGATTTCATGACAACCAAA	pilot
BNIP3L	AGATTTCGGAATAACTAAGCACGAA	OK	TTCGTGCTTAGTTATTCCGAAATCT	pilot
CDK2AP1	TTATAGAGTGCCAGTACGATGCGAC	OK	GTCGCATCGTACTGGCACTCTATAA	pilot
SNPH	AACTACGTTTGTGTGACATAGTACC	OK	GGTACTATGTCACACAAACGTAGTT	pilot
CAP1	GTAGATTGTTATCCAAACAGTGAGC	OK	GCTCACTGTTTGGATAACAATCTAC	pilot
SLC29A3	CATGTTTGACATTTATTGTCGTATA	OK	TATACGACAATAAATGTCAAACATG	pilot
CDKN1B	AAAACACTTCATTAAGTATATCCAC	OK	GTGGATATACTTAATGAAGTGTTTT	pilot
CKS1B	TGGGATTCTAAATGATAAAGGCATT	OK	AATGCCTTTATCATTTAGAATCCCA	pilot
CKS1B	TTAAGCGGTTGGTGATAGTACAACC	OK	GGTTGTACTATCACCAACCGCTTAA	pilot
TULP3	AAGCGGTCATACGGCATCCGTTGAG	OK	CTCAACGGATGCCGTATGACCGCTT	pilot
DNPEP	AGGTGCCGTGCATATCCGATGGGGT	OK	ACCCCATCGGATATGCACGGCACCT	pilot
DNPEP	GGTATACCCTGATCGGGCTAAATTT	OK	AAATTTAGCCCGATCAGGGTATACC	pilot
EPN3	GAATCATCTTGAAAATTAACTTAGA	OK	TCTAAGTTAATTTTCAAGATGATTC	pilot
CKS1B	CGTGACGGTTCTAAGACTGTCAGTG	OK	CACTGACAGTCTTAGAACCGTCACG	pilot
APBB1IP	TTGATAGTAACGCACTTCTGCGCAA	OK	TTGCGCAGAAGTGCGTTACTATCAA	pilot
AASDHPPT	TTGAATTCTAGTGTATCATTCCACA	OK	TGTGGAATGATACACTAGAATTCAA	pilot
TMEM183A	GATTGTTGTTATAGAATAAAGTATA	OK	TATACTTTATTCTATAACAACAATC	pilot
DNPEP	GCTCGCGAGGTACTTGCGGGTCGTT	OK	AACGACCCGCAAGTACCTCGCGAGC	pilot
EPN3	CGGAACCCCGGCTGGGGACCAGGGG	OK	CCCCTGGTCCCCAGCCGGGGTTCCG	pilot
EPN3	TGAAAAGACTGCGCGCAGCTTAAAT	OK	ATTTAAGCTGCGCGCAGTCTTTTCA	pilot
DNPEP	ATCCATCCTGAAGGCATCTCGGTAC	OK	GTACCGAGATGCCTTCAGGATGGAT	pilot
CDKN1A	TACTTAGGGATATAGGCTTTAACGC	OK	GCGTTAAAGCCTATATCCCTAAGTA	pilot
CSNK1A1L	TTTGGTTCGATCTTTTCACTAGTAC	OK	GTACTAGTGAAAAGATCGAACCAAA	pilot
DNPEP	GTCCGAGATGAAATTGGATTAAGAA	OK	TTCTTAATCCAATTTCATCTCGGAC	pilot
CDK4	TGGGTTGCATGAGGGAACGAAAAAT	OK	ATTTTTCGTTCCCTCATGCAACCCA	pilot
APBB1IP	AGAATGTCTGTAAGGCATAAAGCAA	OK	TTGCTTTATGCCTTACAGACATTCT	pilot
CDKN1B	TTTAACTTAAAGGCATTTCTACTTT	OK	AAAGTAGAAATGCCTTTAAGTTAAA	pilot
CTNNBIP1	TGAGCGGGCCTGATTATATAGGGGG	OK	CCCCCTATATAATCAGGCCCGCTCA	pilot
CDK4	ACGGCGGTCTACATCTAAGGGGACC	OK	GGTCCCCTTAGATGTAGACCGCCGT	pilot
GPKOW	TACCCTCTTCAAGACGACCATTTCG	OK	CGAAATGGTCGTCTTGAAGAGGGTA	pilot
CTNNBIP1	AGCTTGGTTAATCCAACGGATTCCC	OK	GGGAATCCGTTGGATTAACCAAGCT	pilot
AASDHPPT	CTATCGATTAATCGCGTACCGAAGT	OK	ACTTCGGTACGCGATTAATCGATAG	pilot
CDK2AP1	GCACAAAACCGACTACGAAGTATTG	OK	CAATACTTCGTAGTCGGTTTTGTGC	pilot
SNPH	TATTAGTACAGAAGGTGCTTCATGG	OK	CCATGAAGCACCTTCTGTACTAATA	pilot
BNIP3L	TGTATGTTTAGCTTGTGAGACCTAC	OK	GTAGGTCTCACAAGCTAAACATACA	pilot
SKP1	GAAAGGATAAAGAAATGACTACTTT	OK	AAAGTAGTCATTTCTTTATCCTTTC	pilot
NDUFV3	GAAACTCAGAAATTACTGTTCAGAA	OK	TTCTGAACAGTAATTTCTGAGTTTC	pilot
CDK2AP1	AGTGATCTTAATCAGAAAGAGAGTT	OK	AACTCTCTTTCTGATTAAGATCACT	pilot
ARMCX6	AGCTGAGACGGCTAAACGATGTTTT	OK	AAAACATCGTTTAGCCGTCTCAGCT	pilot
CDKN1A	TTTAATTTCGAAGGCACTGATGCCA	OK	TGGCATCAGTGCCTTCGAAATTAAA	pilot
SLC29A3	CGGGTGCGTGCTGAGCATTGTTCCT	OK	AGGAACAATGCTCAGCACGCACCCG	pilot
EPN3	ATCTGACGCCAAAAAGCGATACAGT	OK	ACTGTATCGCTTTTTGGCGTCAGAT	pilot
C9orf98	AGATGCTAAATATTAGGCCTTTGCG	OK	CGCAAAGGCCTAATATTTAGCATCT	pilot
SERINC3	AAGCGGGCAAGAGAAGTTCGTTTCT	OK	AGAAACGAACTTCTCTTGCCCGCTT	pilot
TMEM183A	GCAAAGCAAATAGGTTAGAGGATAG	OK	CTATCCTCTAACCTATTTGCTTTGC	pilot
IKZF3	CAGCGAGTATGAGTGAACTGGCAGC	OK	GCTGCCAGTTCACTCATACTCGCTG	pilot
PARS2	AGTAAGAATGTTGCGAATTATCTCC	OK	GGAGATAATTCGCAACATTCTTACT	pilot
CKS1B	GGCTTTGTCTAAGTACTTAGTGGCT	OK	AGCCACTAAGTACTTAGACAAAGCC	pilot
FBXO7	GTAGTTCTCATAGTTGTGACGGCCC	OK	GGGCCGTCACAACTATGAGAACTAC	pilot
CDK2AP1	TTATCTTTGATACAAAAAGCGCCCG	OK	CGGGCGCTTTTTGTATCAAAGATAA	pilot
GATA2	TTTATACGTTCTTAGGCAGAGATAT	OK	ATATCTCTGCCTAAGAACGTATAAA	pilot
TTLL7	GATCCTTTAGTTAATTAGCAGGTTA	OK	TAACCTGCTAATTAACTAAAGGATC	pilot
GEFT	TTAGGATCGCGATGGAATAACAGGG	OK	CCCTGTTATTCCATCGCGATCCTAA	pilot
GPKOW	GTAGAATTGGTAGGACTTCAGTTTA	OK	TAAACTGAAGTCCTACCAATTCTAC	pilot
NDUFV3	TACGGGTGTGAACACCGTTGTAATT	OK	AATTACAACGGTGTTCACACCCGTA	pilot
CDK4	TTAAAGAAGCCGCGCGTTTTCGAAT	OK	ATTCGAAAACGCGCGGCTTCTTTAA	pilot
NFKBIB	TCTGGCTAGAAGCCAGCACTAAGAT	OK	ATCTTAGTGCTGGCTTCTAGCCAGA	pilot
EPN3	AAACATGAGCATGGTCTAAAGGCGT	OK	ACGCCTTTAGACCATGCTCATGTTT	pilot
EPN3	AGATAACTTTTATAGGGTAACGACC	OK	GGTCGTTACCCTATAAAAGTTATCT	pilot
CKS1B	TTTCGTTAGACGGTGAAAGAGCTCT	OK	AGAGCTCTTTCACCGTCTAACGAAA	pilot
BNIP3L	TAAGGATGGGAGATTGGTGCTTTCA	OK	TGAAAGCACCAATCTCCCATCCTTA	pilot
CDKN1A	TGGTTTGAAAATACGAGGTTATAAC	OK	GTTATAACCTCGTATTTTCAAACCA	pilot
EPN3	AAGCTACCAGGGGGTTTTCATATTT	OK	AAATATGAAAACCCCCTGGTAGCTT	pilot
NDUFV3	AGTGTACCCTCAGTCGTTCTTTCCC	OK	GGGAAAGAACGACTGAGGGTACACT	pilot
NDUFV3	AACTGAGACCGGGAGAGGTGAAAAC	OK	GTTTTCACCTCTCCCGGTCTCAGTT	pilot
APBB1IP	GTTTTAGGGGGAGGCCTATGTTTGT	OK	ACAAACATAGGCCTCCCCCTAAAAC	pilot
SLC29A3	CTAGATGTAGATGATGAATAATTGA	OK	TCAATTATTCATCATCTACATCTAG	pilot
CTNNBIP1	AATCTGGGACGAGGACCACTGTGTG	OK	CACACAGTGGTCCTCGTCCCAGATT	pilot
CTNNBIP1	GGTAGATGGACCCAGAAATGATATT	OK	AATATCATTTCTGGGTCCATCTACC	pilot
CTNNBIP1	TTATTGTAAGGCTGTTTTATCGTGC	OK	GCACGATAAAACAGCCTTACAATAA	pilot
EPN3	AAAAGAGAGGGATAACCAGTCCTTA	OK	TAAGGACTGGTTATCCCTCTCTTTT	pilot
PARS2	ACAATTACATGGTTTTGCCGGTTCA	OK	TGAACCGGCAAAACCATGTAATTGT	pilot
EPN3	GTTGATAGCAATCCACAGAGGAGAC	OK	GTCTCCTCTGTGGATTGCTATCAAC	pilot
CTNNBIP1	GATAGGCACGGAAATTCATCCCAAG	OK	CTTGGGATGAATTTCCGTGCCTATC	pilot
CDKN1B	AGAGTATGTCGCTAATATCATCCCT	OK	AGGGATGATATTAGCGACATACTCT	pilot
CTNNBIP1	CTGTAAAATTAAGAAGACAAGTGAC	OK	GTCACTTGTCTTCTTAATTTTACAG	pilot
CDK2AP1	TTCTCACGACGTAAGTCCAAGGAAC	OK	GTTCCTTGGACTTACGTCGTGAGAA	pilot
CDK2AP1	GGCTAGGTAATGTGCACCCATGTAT	OK	ATACATGGGTGCACATTACCTAGCC	pilot
FBXL14	TCATGGACAATGACAAGAAACGTTA	OK	TAACGTTTCTTGTCATTGTCCATGA	pilot
CDK4	TACAACAATAGATTTTCTACTCATC	OK	GATGAGTAGAAAATCTATTGTTGTA	pilot
TULP1	CTTTGGTATACTTATTCTGGTGCCA	OK	TGGCACCAGAATAAGTATACCAAAG	pilot
EPN3	AATCAAGCTTGTGTATGTTGTAGCC	OK	GGCTACAACATACACAAGCTTGATT	pilot
YARS2	TTTGGACCTTTAAGGATCACGCATA	OK	TATGCGTGATCCTTAAAGGTCCAAA	pilot
IKZF1	TAATGGACTTGGTCACGTTGGGACG	OK	CGTCCCAACGTGACCAAGTCCATTA	pilot
APBB1IP	CGCCCTGGGCCGACGTAGGTTCCAG	OK	CTGGAACCTACGTCGGCCCAGGGCG	pilot
SKP1	TGTCAATTGATTGGTATGCATAAAG	OK	CTTTATGCATACCAATCAATTGACA	pilot
NDUFV3	GGGCATCGAGTGATCATTACAGACT	OK	AGTCTGTAATGATCACTCGATGCCC	pilot
SNPH	GGGGTTATCGCAATTTCGTTAAGGT	OK	ACCTTAACGAAATTGCGATAACCCC	pilot
AASDHPPT	ATATATCAGCAATGAGTCGTTTGCT	OK	AGCAAACGACTCATTGCTGATATAT	pilot
AASDHPPT	GATCCGGTTCTGCAGAAACGCCGTA	OK	TACGGCGTTTCTGCAGAACCGGATC	pilot
CDK2AP1	CTCCAGAATGTTGGGAGATTAGGGT	OK	ACCCTAATCTCCCAACATTCTGGAG	pilot
SKP1	AAAATTGACATAAATTGAAAAGAAT	OK	ATTCTTTTCAATTTATGTCAATTTT	pilot
AASDHPPT	AACCTTTTAGAAAGATATGAGAAGA	OK	TCTTCTCATATCTTTCTAAAAGGTT	pilot
PVRL2	TGATCATTAGCTAAATCGTTGGAAA	OK	TTTCCAACGATTTAGCTAATGATCA	pilot
CDK4	ACTTGAAGGCTCACAGCAGCTTGTA	OK	TACAAGCTGCTGTGAGCCTTCAAGT	pilot
SNPH	TCCGGTTTCTGGTTATGTAGAAGTT	OK	AACTTCTACATAACCAGAAACCGGA	pilot
EPN3	TGCAGAGTCATATAAGGTGAGGCCG	OK	CGGCCTCACCTTATATGACTCTGCA	pilot
CTNNBIP1	GCGAACAAGCCGGATGTACCTAAGT	OK	ACTTAGGTACATCCGGCTTGTTCGC	pilot
TFEB	GCAGTTACTCCTCAACTGGGGGTTA	OK	TAACCCCCAGTTGAGGAGTAACTGC	pilot
BNIP3L	TTAGGTTAACTGGGCGTCTTTAAGA	OK	TCTTAAAGACGCCCAGTTAACCTAA	pilot
CAMK2D	TCATGATCACATATGGGTGTTCGTA	OK	TACGAACACCCATATGTGATCATGA	pilot
SLC29A3	GGCATAGGTATGATCATGCAATTTA	OK	TAAATTGCATGATCATACCTATGCC	pilot
CTNNBIP1	CTTTCTGGTGTACTACTTGTGAGTT	OK	AACTCACAAGTAGTACACCAGAAAG	pilot
GEFT	ATTAGTCCATACTTGTGATTTACAA	OK	TTGTAAATCACAAGTATGGACTAAT	pilot
TMEM183A	CATTCGGTTGGAGTAGTTCAGGGCA	OK	TGCCCTGAACTACTCCAACCGAATG	pilot
EPN3	CACGGTAACGGGTACCCTGGGAGAT	OK	ATCTCCCAGGGTACCCGTTACCGTG	pilot
TMEM183A	ATAGTTGGGTGTAACTTGTCAATGT	OK	ACATTGACAAGTTACACCCAACTAT	pilot
CORO1C	CACAGTCAGTGACGTTGAATCGCGT	OK	ACGCGATTCAACGTCACTGACTGTG	pilot
BNIP3L	CGGAGTGAGTAGAGTTATCCCACAC	OK	GTGTGGGATAACTCTACTCACTCCG	pilot
BNIP3L	ATTGCTTTTTGCCTGGGTCAAGTAC	OK	GTACTTGACCCAGGCAAAAAGCAAT	pilot
CDK4	TCAAGGCTCTCTTCTCGGGTGGGAG	OK	CTCCCACCCGAGAAGAGAGCCTTGA	pilot
TMEM183A	TTATATTGAAGCAAGTCAGACCAAG	OK	CTTGGTCTGACTTGCTTCAATATAA	pilot
APBB1IP	CTCGTTGGTCGTTATGCCCGTTTGT	OK	ACAAACGGGCATAACGACCAACGAG	pilot
CTNNBIP1	AGTCCATCGTGCTGTTGCGGATTTA	OK	TAAATCCGCAACAGCACGATGGACT	pilot
MMP10	TAAAGTTTCTAGCTTTGCGCGGGCG	OK	CGCCCGCGCAAAGCTAGAAACTTTA	pilot
FBXL14	ATTTAGGGGTGGCTTCATCAAACGT	OK	ACGTTTGATGAAGCCACCCCTAAAT	pilot
CDKN1B	ATGTTTAGTCCACTTATCAGAGTCC	OK	GGACTCTGATAAGTGGACTAAACAT	pilot
BNIP3L	CTCACTTAAAATTTGCCTGTTGGTA	OK	TACCAACAGGCAAATTTTAAGTGAG	pilot
TMEM183A	AATATTTTGTTGAGTTACAGCTAAA	OK	TTTAGCTGTAACTCAACAAAATATT	pilot
EPN3	GGTGTATCGCGTATTACCCAAAAGA	OK	TCTTTTGGGTAATACGCGATACACC	pilot
CDK2AP1	GATGTGGCCTTTGTTAAGAGCCCAC	OK	GTGGGCTCTTAACAAAGGCCACATC	pilot
CCDC40	AATTATTGACCTGTTCAAGAAATGA	OK	TCATTTCTTGAACAGGTCAATAATT	pilot
CKS1B	CATAGTAACTATCTTGGCCGTCTAA	OK	TTAGACGGCCAAGATAGTTACTATG	pilot
ARMCX6	TGTTCCGGTGCTCAAGAAGGCGTCA	OK	TGACGCCTTCTTGAGCACCGGAACA	pilot
CSNK1E	ACAAGTATCAAAAGGAACCGGAATT	OK	AATTCCGGTTCCTTTTGATACTTGT	pilot
APBB1IP	GAACGACCTAAACCGGCGCACTTCA	OK	TGAAGTGCGCCGGTTTAGGTCGTTC	pilot
FBXL14	AAAGCTTCGACTATCAGATTATTTC	OK	GAAATAATCTGATAGTCGAAGCTTT	pilot
CDK2AP1	CAGTTGCGATTTCTGGGGTCAAATT	OK	AATTTGACCCCAGAAATCGCAACTG	pilot
EPN3	AAACCGGGGGTTAATATTTTAATAC	OK	GTATTAAAATATTAACCCCCGGTTT	pilot
AASDHPPT	TGGGAGGAACATTTAAGAGCTTATA	OK	TATAAGCTCTTAAATGTTCCTCCCA	pilot
CDKN1A	GACTTTCGTTAAATTCTTGGGCGAA	OK	TTCGCCCAAGAATTTAACGAAAGTC	pilot
CDKN1A	CAAAGCGAGGCATCCAGTACTGTAT	OK	ATACAGTACTGGATGCCTCGCTTTG	pilot
CDK4	ACCGACATAAACGAGAATATGTTAG	OK	CTAACATATTCTCGTTTATGTCGGT	pilot
CTNNBIP1	GCCCTCAGTTGGAATAAGAGCAGCA	OK	TGCTGCTCTTATTCCAACTGAGGGC	pilot
GATA2	GGACTCCACTGAACTTTATTGCACT	OK	AGTGCAATAAAGTTCAGTGGAGTCC	pilot
PTDSS1	CTCAATAATAGCATGAAGCAAAAGA	OK	TCTTTTGCTTCATGCTATTATTGAG	pilot
CTNNBIP1	TCACACTAGGTTATTTTTTCTGTTT	OK	AAACAGAAAAAATAACCTAGTGTGA	pilot
CDK2AP1	TTTGTTCAATTCTTGACAATTTATG	OK	CATAAATTGTCAAGAATTGAACAAA	pilot
SERINC3	GGTAGGAACCAATTAAAGATTCGAA	OK	TTCGAATCTTTAATTGGTTCCTACC	pilot
AASDHPPT	AGCGTGAACAATGTCGAAAACCGGA	OK	TCCGGTTTTCGACATTGTTCACGCT	pilot
GATA2	TAACATCGAGATAATTTGTATATTA	OK	TAATATACAAATTATCTCGATGTTA	pilot
CTNNBIP1	AGGGGGGAAGCTCTCTATTGGCTCC	OK	GGAGCCAATAGAGAGCTTCCCCCCT	pilot
CSNK1A1L	CGGACTGTCATATGAATATGCCTTT	OK	AAAGGCATATTCATATGACAGTCCG	pilot
FBXO5	ACGTAAAGGTCTTTATAATTGCATA	OK	TATGCAATTATAAAGACCTTTACGT	pilot
EPN3	GTACAAATAGTTGAATTTAGAATTT	OK	AAATTCTAAATTCAACTATTTGTAC	pilot
CAP1	CCAGCTCAAACGAGCACTGGCTGCT	OK	AGCAGCCAGTGCTCGTTTGAGCTGG	pilot
EPN3	CAGGTTGTTCAGCAATCCTTTAACG	OK	CGTTAAAGGATTGCTGAACAACCTG	pilot
CDK2AP1	CCTCTAATTGCAATACCGTACAGTT	OK	AACTGTACGGTATTGCAATTAGAGG	pilot
BNIP3	TAAACACATGACTCTCCGTAAGACG	OK	CGTCTTACGGAGAGTCATGTGTTTA	pilot
APBB1IP	TTGATCACTCTTATAGATCTGGAAA	OK	TTTCCAGATCTATAAGAGTGATCAA	pilot
PLXDC2	TATTTGCTTCCCGACATATCATTAA	OK	TTAATGATATGTCGGGAAGCAAATA	pilot
UMPS	ATGACGCCCACAGCGCCTTTCGTTG	OK	CAACGAAAGGCGCTGTGGGCGTCAT	pilot
AASDHPPT	AATTTGATTAAGGTGAGGTATTCTG	OK	CAGAATACCTCACCTTAATCAAATT	pilot
SETD6	CAGTAGAATAAAGGAGACTGTCGCC	OK	GGCGACAGTCTCCTTTATTCTACTG	pilot
CTNNBIP1	AGTCATAAGTTGGTCTGGTGTATAC	OK	GTATACACCAGACCAACTTATGACT	pilot
BNIP3L	GTAGTTTGTGGTGTAGAGTAACTTC	OK	GAAGTTACTCTACACCACAAACTAC	pilot
EPN3	GTCTCTTGTCCTCAAGACATCGTCC	OK	GGACGATGTCTTGAGGACAAGAGAC	pilot
PPARG	ATAGTAGGTCTCGTCTCTGTAGTTT	OK	AAACTACAGAGACGAGACCTACTAT	pilot
IKZF1	CATGCTTTTAGGTTCACGGTAAAAT	OK	ATTTTACCGTGAACCTAAAAGCATG	pilot
BNIP3	GAACCCAGCGCATCATGTCAGGTGC	OK	GCACCTGACATGATGCGCTGGGTTC	pilot
FBXL14	TATTAGGGGGCTTAACGAAATGTAG	OK	CTACATTTCGTTAAGCCCCCTAATA	pilot
SLBP	GCAGATGGTCATTGTTTCCTTGTCT	OK	AGACAAGGAAACAATGACCATCTGC	pilot
PVRL2	GCTTGGACTGATTATGGTGTTAGGA	OK	TCCTAACACCATAATCAGTCCAAGC	pilot
APBB1IP	ATGCGCCGTAAGTTATGGATATGGC	OK	GCCATATCCATAACTTACGGCGCAT	pilot
TP53	AACTGGACCCGGGTGTAGTCGACTA	OK	TAGTCGACTACACCCGGGTCCAGTT	pilot
CSNK1A1	TCATTTTCCTGAGAACCCGATGTTG	OK	CAACATCGGGTTCTCAGGAAAATGA	pilot
MMP10	ATAACCCCAGGCTTCGCAACGCGAT	OK	ATCGCGTTGCGAAGCCTGGGGTTAT	pilot
PARS2	CTAATGCCCAATGGCTGTTACACAT	OK	ATGTGTAACAGCCATTGGGCATTAG	pilot
USP18	GATTAAGGTGTGAGATCAAGGCTAT	OK	ATAGCCTTGATCTCACACCTTAATC	pilot
CDKN1B	TAGTTTAGAGGTCTTACAACTCGTC	OK	GACGAGTTGTAAGACCTCTAAACTA	pilot
PINX1	GTCAACATCGAATGCACTGGACCCC	OK	GGGGTCCAGTGCATTCGATGTTGAC	pilot
CDK2AP1	GAAGGTGCGGGGAAAGGCATTATTA	OK	TAATAATGCCTTTCCCCGCACCTTC	pilot
CKS1B	GAACGATCTTCGTTAATTAAAGACG	OK	CGTCTTTAATTAACGAAGATCGTTC	pilot
USP18	CAAGTTTCTAATTAATAATAGGTGT	OK	ACACCTATTATTAATTAGAAACTTG	pilot
TMEM183A	ACGCTCAGCTAGAAAGAAGAACCTA	OK	TAGGTTCTTCTTTCTAGCTGAGCGT	pilot
TMEM161A	GCCCGAATAAAATTGCCAATGGCTC	OK	GAGCCATTGGCAATTTTATTCGGGC	pilot
AASDHPPT	ATAAGAGGCCTTGGGTAGGCAGGAA	OK	TTCCTGCCTACCCAAGGCCTCTTAT	pilot
CDK2AP1	TCGGGTATACACGTAATTCATTCTT	OK	AAGAATGAATTACGTGTATACCCGA	pilot
EPN3	ACTATCTTCATGTTGTCGGTCTATG	OK	CATAGACCGACAACATGAAGATAGT	pilot
CDKN1A	GTATACAAATGGAAACTTGTGCATA	OK	TATGCACAAGTTTCCATTTGTATAC	pilot
HTR3A	CGTTTTACTGATCAGTAGAACGAAT	OK	ATTCGTTCTACTGATCAGTAAAACG	pilot
EPN3	GTAGCCCGAGGTGTTTGATAATGTG	OK	CACATTATCAAACACCTCGGGCTAC	pilot
NDUFV3	CCCTGATAAATCTATACGAGCGACG	OK	CGTCGCTCGTATAGATTTATCAGGG	pilot
TMEM183A	GTTAGTTTTAAACTGAATCGGCGGG	OK	CCCGCCGATTCAGTTTAAAACTAAC	pilot
CSNK1A1	AAAATAATCATGGTTTGGTAAATCG	OK	CGATTTACCAAACCATGATTATTTT	pilot
CDKN1B	CTAATACGTCGCATGAAACCCGTTT	OK	AAACGGGTTTCATGCGACGTATTAG	pilot
SKP1	ATAGGGTAATCCATAGTATGTAGAG	OK	CTCTACATACTATGGATTACCCTAT	pilot
CSNK1E	TACATCACGGACCAACAAGCCACGA	OK	TCGTGGCTTGTTGGTCCGTGATGTA	pilot
SLC29A3	GTGATTTGTTAAACTATCAGCAATC	OK	GATTGCTGATAGTTTAACAAATCAC	pilot
EPN3	AACTTTTTAGTTCCAATGATTTTCT	OK	AGAAAATCATTGGAACTAAAAAGTT	pilot
CKS1B	TTCGTGTGTGTTGATACGAGACTAT	OK	ATAGTCTCGTATCAACACACACGAA	pilot
SERINC3	ATTTGAGTCATACATACGGCTCGCT	OK	AGCGAGCCGTATGTATGACTCAAAT	pilot
CKS1B	CGGTTGTGGGGTAGCATATGGGGTT	OK	AACCCCATATGCTACCCCACAACCG	pilot
CDK2AP1	CTTAGCCAAAGAACCATTGTGGTGA	OK	TCACCACAATGGTTCTTTGGCTAAG	pilot
IKZF1	GCATCGGACATATATACATTGCCAT	OK	ATGGCAATGTATATATGTCCGATGC	pilot
ENPP5	GAGGTCTATAAGGTCAGGCAGGTAG	OK	CTACCTGCCTGACCTTATAGACCTC	pilot
CKS1B	GTTACATAATCAGGTTATTTTGTCA	OK	TGACAAAATAACCTGATTATGTAAC	pilot
CTNNBIP1	AATTTAGCCGGACAGGTCGAGGGGT	OK	ACCCCTCGACCTGTCCGGCTAAATT	pilot
EPN3	CAAGCATGTGGCATTTTCCAGTGTC	OK	GACACTGGAAAATGCCACATGCTTG	pilot
FBXL14	GTTATTGTGTTATATGTAAAGGTAA	OK	TTACCTTTACATATAACACAATAAC	pilot
BNIP3	TCGTTAACGTCGTACAGATAACAAC	OK	GTTGTTATCTGTACGACGTTAACGA	pilot
TLR6	ACCTTTTTAATCGTCGTGCAAACGA	OK	TCGTTTGCACGACGATTAAAAAGGT	pilot
GATA2	ATGTCTTGGGGCTATGTCTTCCGAG	OK	CTCGGAAGACATAGCCCCAAGACAT	pilot
NDUFV3	TGCAAGATATAGTTAACCGGTGGAT	OK	ATCCACCGGTTAACTATATCTTGCA	pilot
CKS1B	CCAAGCTGTTGTAAGCGGCTAGCCC	OK	GGGCTAGCCGCTTACAACAGCTTGG	pilot
BNIP3	ACCCTACATCAAACAGCCCACTGAA	OK	TTCAGTGGGCTGTTTGATGTAGGGT	pilot
USP18	AATAAGTCGTAACGCGGATAGTCCG	OK	CGGACTATCCGCGTTACGACTTATT	pilot
ARMCX6	AGTAGACGAACTCTATATCATTAGT	OK	ACTAATGATATAGAGTTCGTCTACT	pilot
TULP3	TTATGTTGCATTTCTGTTTTTACTG	OK	CAGTAAAAACAGAAATGCAACATAA	pilot
CDK2AP1	TATTCAGGTATTTCGAATAGGTTTC	OK	GAAACCTATTCGAAATACCTGAATA	pilot
DNPEP	GGCAATGTTAGCAAAATCAACAGTC	OK	GACTGTTGATTTTGCTAACATTGCC	pilot
CDK2AP1	CTGATTCACAATATATGTCAGCATA	OK	TATGCTGACATATATTGTGAATCAG	pilot
SLBP	GATAGACTAAGAGCAAAGTAGAAAC	OK	GTTTCTACTTTGCTCTTAGTCTATC	pilot
NFKBIB	GAGTTAGCTGGAAGTACGGTTTGTG	OK	CACAAACCGTACTTCCAGCTAACTC	pilot
FBXL14	GCGTACTAGTTCAACATAGTAGATC	OK	GATCTACTATGTTGAACTAGTACGC	pilot
GATA2	TGTGCGGCACCGACCGATTAGATCA	OK	TGATCTAATCGGTCGGTGCCGCACA	pilot
EPN3	GTTAGTTTATGTCACTATTTGGCTC	OK	GAGCCAAATAGTGACATAAACTAAC	pilot
CKS1B	GTTGTCAATTTTTTTAACATCTTCC	OK	GGAAGATGTTAAAAAAATTGACAAC	pilot
LBP	CTTTGAGATAGCGACAGTCACAATC	OK	GATTGTGACTGTCGCTATCTCAAAG	pilot
DNAJA3	TTAACATGGTACACTTTGTGTTTCC	OK	GGAAACACAAAGTGTACCATGTTAA	pilot
APBB1IP	GATTTACATTTAGTAGAGGATGAGG	OK	CCTCATCCTCTACTAAATGTAAATC	pilot
EPN3	AGGAGTAAGTAGATTGTGACGAGTG	OK	CACTCGTCACAATCTACTTACTCCT	pilot
SETD6	TGTGGTGGTGCTAACATGTGTTGAA	OK	TTCAACACATGTTAGCACCACCACA	pilot
CTNNBIP1	GAGCTGGGCATGGTTCCTGTGTAAA	OK	TTTACACAGGAACCATGCCCAGCTC	pilot
CDKN1A	GGATACTCTAGAATGGATCAATATT	OK	AATATTGATCCATTCTAGAGTATCC	pilot
EPN3	AGTCCCTTAGTTGTCTATTTATTTG	OK	CAAATAAATAGACAACTAAGGGACT	pilot
CKS1B	TCTTTAACGCTTAATATGGCTAGTG	OK	CACTAGCCATATTAAGCGTTAAAGA	pilot
CTNNBIP1	CATGAGAATATATAACGGACGAAAT	OK	ATTTCGTCCGTTATATATTCTCATG	pilot
CSNK1A1L	GTATCATATAATCATCAATTACATC	OK	GATGTAATTGATGATTATATGATAC	pilot
C20orf185	TCAAAATTATTAGATCTGTGCCAGG	OK	CCTGGCACAGATCTAATAATTTTGA	pilot
USP18	TCAAGTAATTCTGTGTATTTCAATA	OK	TATTGAAATACACAGAATTACTTGA	pilot
CKS1B	GGAAATATAACTTGGTGATATCGTC	OK	GACGATATCACCAAGTTATATTTCC	pilot
FBXL14	TAAGGACGGGTCTAGTATACCGTCC	OK	GGACGGTATACTAGACCCGTCCTTA	pilot
CSNK1A1L	CGAAGTACATATGTCTCGAGGATGG	OK	CCATCCTCGAGACATATGTACTTCG	pilot
GATA2	TAATTTACCATTGATTACGAGTGTT	OK	AACACTCGTAATCAATGGTAAATTA	pilot
TMEM183A	GTTATAGATTGAATATTTGAAGGTT	OK	AACCTTCAAATATTCAATCTATAAC	pilot
DGCR14	CCTTTAGCAGCCTTGATTGCTATTG	OK	CAATAGCAATCAAGGCTGCTAAAGG	pilot
CDK2AP1	CTTAAACAGTACCCTAAGTCTTCAA	OK	TTGAAGACTTAGGGTACTGTTTAAG	pilot
GPKOW	ATCTCTGGAACGGATTTAACAATAT	OK	ATATTGTTAAATCCGTTCCAGAGAT	pilot
EPN3	CAGACCACCACCAATTTAAACTGAT	OK	ATCAGTTTAAATTGGTGGTGGTCTG	pilot
CDKN1A	ACCCGACTCTCTATTTTGTCACTTT	OK	AAAGTGACAAAATAGAGAGTCGGGT	pilot
CKS1B	TTAACGACACGTAAAAGTTAGGTTT	OK	AAACCTAACTTTTACGTGTCGTTAA	pilot
BNIP3	TCATTTTATGTTTGCAATATATTTT	OK	AAAATATATTGCAAACATAAAATGA	pilot
CDKN1A	CTTGTTGAACATAGCTTTAGTGCGT	OK	ACGCACTAAAGCTATGTTCAACAAG	pilot
BNIP3L	GTGTGGTCAAATGTGCTACTACATA	OK	TATGTAGTAGCACATTTGACCACAC	pilot
TFEB	AGATGTATCATCAGGAACTTGCGCG	OK	CGCGCAAGTTCCTGATGATACATCT	pilot
CTNNBIP1	ATATCTATCCGGTGTTCCGATGAGA	OK	TCTCATCGGAACACCGGATAGATAT	pilot
CKS1B	TCTTGATTAATTAGCTGGTTCTGAA	OK	TTCAGAACCAGCTAATTAATCAAGA	pilot
RHCG	AACAAATGTTCTCTAATTGCTGGCA	OK	TGCCAGCAATTAGAGAACATTTGTT	pilot
EPN3	CCTTTGTTAAGTTTACTTTCTAAAA	OK	TTTTAGAAAGTAAACTTAACAAAGG	pilot
CKS1B	GCAGTGTCAGCGAAGGCTATGAGCA	OK	TGCTCATAGCCTTCGCTGACACTGC	pilot
POC1B	CCCTCATAAGATGGCACTTTTAGGA	OK	TCCTAAAAGTGCCATCTTATGAGGG	pilot
SETD6	CACCACTGGCCTGTGGAGCGAATTC	OK	GAATTCGCTCCACAGGCCAGTGGTG	pilot
TMEM183A	GGCAAGCTTATCTTTTTTGGGGTCC	OK	GGACCCCAAAAAAGATAAGCTTGCC	pilot
NDUFV3	TAAACGGAACCTGTTCAGATGTTTT	OK	AAAACATCTGAACAGGTTCCGTTTA	pilot
PLXDC2	CCGGTCGCCAAAAGACGCGTGTTAG	OK	CTAACACGCGTCTTTTGGCGACCGG	pilot
CTNNBIP1	GCCGTTACAGCCGCGTATCAAAAGT	OK	ACTTTTGATACGCGGCTGTAACGGC	pilot
CTNNBIP1	TCAGGGGGGACGCGCGCGTTCCGGG	OK	CCCGGAACGCGCGCGTCCCCCCTGA	pilot
NFKBIB	CGTGGGTAGCGTCACGAAGTGCCTG	OK	CAGGCACTTCGTGACGCTACCCACG	pilot
C9orf98	CAACTTCATGGATGCAATGCGCGTA	OK	TACGCGCATTGCATCCATGAAGTTG	pilot
EPN3	AATCCGATGGGGACTAGAGGTTATC	OK	GATAACCTCTAGTCCCCATCGGATT	pilot
SLC26A5	GCTCATGAATAATTACTGGATGTTT	OK	AAACATCCAGTAATTATTCATGAGC	pilot
SNPH	GGTTCATACGCCATCTAAGGCAAAA	OK	TTTTGCCTTAGATGGCGTATGAACC	pilot
CAMK1G	GTTAGTGTACACAGTATCCCCGGGT	OK	ACCCGGGGATACTGTGTACACTAAC	pilot
CTNNBIP1	GATTTTGACTAAAGACATCTTAAAG	OK	CTTTAAGATGTCTTTAGTCAAAATC	pilot
SLC29A3	TTACCAGCATTACTTAACTTAGCAT	OK	ATGCTAAGTTAAGTAATGCTGGTAA	pilot
TRIP4	AATTTTGCATGCCGTATTGTGAGCG	OK	CGCTCACAATACGGCATGCAAAATT	pilot
NDUFV3	CGAGGATACCTATTGTCAGCATTAG	OK	CTAATGCTGACAATAGGTATCCTCG	pilot
EPN3	CGCACGGAAGCTATGACCGAGAACG	OK	CGTTCTCGGTCATAGCTTCCGTGCG	pilot
CDKN1A	GGGGCCCTAGCTCCTATTCGAGTAT	OK	ATACTCGAATAGGAGCTAGGGCCCC	pilot
EPN3	AAGCCTTATATTATAATTGTCTACA	OK	TGTAGACAATTATAATATAAGGCTT	pilot
APBB1IP	GTTAAGAGGGGCGTCGTTTGCTTTT	OK	AAAAGCAAACGACGCCCCTCTTAAC	pilot
CDK2AP1	TAAAAGTCTTTGATCTAAGTACGAA	OK	TTCGTACTTAGATCAAAGACTTTTA	pilot
FBXO5	TAACATAGCGGCTCTGGGGCGCTGC	OK	GCAGCGCCCCAGAGCCGCTATGTTA	pilot
NDUFV3	AGAATGCCAAGCTATGTCATGATGT	OK	ACATCATGACATAGCTTGGCATTCT	pilot
TULP3	ATCAGAGTGCAGCTGTTCCATTTCG	OK	CGAAATGGAACAGCTGCACTCTGAT	pilot
EPN3	TATTCGCCATGGACATCTGGGTAAG	OK	CTTACCCAGATGTCCATGGCGAATA	pilot
APBB1IP	CGTCAAAGGCACCATAAAGAATTTT	OK	AAAATTCTTTATGGTGCCTTTGACG	pilot
BNIP3L	GTTATCTATGTGATTGGCATTTGAT	OK	ATCAAATGCCAATCACATAGATAAC	pilot
SETD6	GTGGAAAGCGCCACTACCTTCAATG	OK	CATTGAAGGTAGTGGCGCTTTCCAC	pilot
TMEM183A	CGATTCTGGATTGAGTCGCACAAGT	OK	ACTTGTGCGACTCAATCCAGAATCG	pilot
USP18	TCTCAACCATTGTCCGTATACAAAC	OK	GTTTGTATACGGACAATGGTTGAGA	pilot
CDK2AP1	TGTGCATTCTGAAGGTGAGGAGTAC	OK	GTACTCCTCACCTTCAGAATGCACA	pilot
CTNNBIP1	TAATTTTGACGGAACACGGGTAAAA	OK	TTTTACCCGTGTTCCGTCAAAATTA	pilot
EPN3	AATTTAGTAGGTTGAAAAGTATGGG	OK	CCCATACTTTTCAACCTACTAAATT	pilot
CTNNBIP1	CGGTCTGAAAAACTTTCGCAAAGGG	OK	CCCTTTGCGAAAGTTTTTCAGACCG	pilot
CDK2AP1	AGTAACATGCCAGAGGTTCTTGTAG	OK	CTACAAGAACCTCTGGCATGTTACT	pilot
EPN3	ACTCCAAGTTGGAAAACGAACGAAA	OK	TTTCGTTCGTTTTCCAACTTGGAGT	pilot
GATA2	GAAAACAAAGATGTGACTGAGCTTG	OK	CAAGCTCAGTCACATCTTTGTTTTC	pilot
EPN3	TAAAATCTGACATTTCTCTGCTGAC	OK	GTCAGCAGAGAAATGTCAGATTTTA	pilot
NFKBIB	ATTGCATCTCGCTCTTGAGAGTCTG	OK	CAGACTCTCAAGAGCGAGATGCAAT	pilot
LBP	AGCGGTTCTTGCGGGGTGGCAATTC	OK	GAATTGCCACCCCGCAAGAACCGCT	pilot
TUBE1	GCGCGATTGAATGAACGTAGAAGTA	OK	TACTTCTACGTTCATTCAATCGCGC	pilot
CDK2AP1	CTGGGATACATGCAATAGCTGGATC	OK	GATCCAGCTATTGCATGTATCCCAG	pilot
SETD6	CGTTTCCTGCGAGTTCTTCTAACGA	OK	TCGTTAGAAGAACTCGCAGGAAACG	pilot
HADHB	GTAGCATTTGACCTGGTAAGGACTT	OK	AAGTCCTTACCAGGTCAAATGCTAC	pilot
APBB1IP	GGAACAATCCCGGTGTGTAATTGGT	OK	ACCAATTACACACCGGGATTGTTCC	pilot
AASDHPPT	GGAGTTTCTATCGGAACCTCTCGTC	OK	GACGAGAGGTTCCGATAGAAACTCC	pilot
BNIP3L	ACCTAGATCGTGGCGTCTATGAGTT	OK	AACTCATAGACGCCACGATCTAGGT	pilot
TMEM183A	CCCTATAAACAACAAATGACCATGA	OK	TCATGGTCATTTGTTGTTTATAGGG	pilot
PPARG	GCAAGTTCATCTTTACGCATGTACT	OK	AGTACATGCGTAAAGATGAACTTGC	pilot
CKS1B	GAAGTAATAACCTAAATTAGATGGC	OK	GCCATCTAATTTAGGTTATTACTTC	pilot
NFKBIB	CCATTTACTCATGGTGATGCCAGGT	OK	ACCTGGCATCACCATGAGTAAATGG	pilot
EPN3	TTATGTAATGGATGGAGATGAAAAG	OK	CTTTTCATCTCCATCCATTACATAA	pilot
CDK2AP1	TGAGTATTATAAATCTGTCATTATC	OK	GATAATGACAGATTTATAATACTCA	pilot
EPN3	GAAACGGGCACTACGTGTGTTGTTA	OK	TAACAACACACGTAGTGCCCGTTTC	pilot
CDKN1A	GCGGGCACGATAGTAGATAGTTTAA	OK	TTAAACTATCTACTATCGTGCCCGC	pilot
SERINC3	AAAAATAATCACAATAGTTAGAGAT	OK	ATCTCTAACTATTGTGATTATTTTT	pilot
CDK4	CAATGACCTCGATGAACGTAGGTCG	OK	CGACCTACGTTCATCGAGGTCATTG	pilot
EPN3	CATAGGTTGCACGGAGAGCCAACTG	OK	CAGTTGGCTCTCCGTGCAACCTATG	pilot
FBXL14	TATAATGCAGGGTTACGTAACTCCT	OK	AGGAGTTACGTAACCCTGCATTATA	pilot
CDK4	ATTTAGTTTATTGTTCACAGATTGT	OK	ACAATCTGTGAACAATAAACTAAAT	pilot
CSNK1E	ATAAGTCGCTTTCGGCAATAACATT	OK	AATGTTATTGCCGAAAGCGACTTAT	pilot
TMEM183A	TATGCGAAAAATATTTAACGTGGAC	OK	GTCCACGTTAAATATTTTTCGCATA	pilot
EPN3	ACGAGTAAGATCCGGTGAGATGCAA	OK	TTGCATCTCACCGGATCTTACTCGT	pilot
CDK2AP1	GGAAGGAAGAGTCGGGCCCGGTGTG	OK	CACACCGGGCCCGACTCTTCCTTCC	pilot
EPN3	ACCGGATAACAGCAAGCGCGTAGTG	OK	CACTACGCGCTTGCTGTTATCCGGT	pilot
CSNK1A1L	AGCACCGCTTTTGGATTTGACTGTG	OK	CACAGTCAAATCCAAAAGCGGTGCT	pilot
TULP1	ATAGGCAAAGAGCGTCAATGTTATG	OK	CATAACATTGACGCTCTTTGCCTAT	pilot
CDKN1A	TTGATACAGGCTGAAGCCCGATACA	OK	TGTATCGGGCTTCAGCCTGTATCAA	pilot
CTNNBIP1	ATTTAGTCAATCTGTTTGTGTGATT	OK	AATCACACAAACAGATTGACTAAAT	pilot
BNIP3	TAGGTTTATGGTTAAAAGCGTTGAC	OK	GTCAACGCTTTTAACCATAAACCTA	pilot
EPN3	CACAAGAAGGAGGGGTGGATGGCTA	OK	TAGCCATCCACCCCTCCTTCTTGTG	pilot
CDK2AP1	TGACGTTTAAACTAGAGGTATTTGG	OK	CCAAATACCTCTAGTTTAAACGTCA	pilot
APBB1IP	GAAATTTAGTAGGCTTGGGACCAAT	OK	ATTGGTCCCAAGCCTACTAAATTTC	pilot
FBXO5	GTCTCCCCAAGTTAAATAGACTTTC	OK	GAAAGTCTATTTAACTTGGGGAGAC	pilot
CKS1B	CCCCGACCGCGAACTTAGTGTGACG	OK	CGTCACACTAAGTTCGCGGTCGGGG	pilot
CCDC40	TACCGACAATTAGAATTACTGCGGT	OK	ACCGCAGTAATTCTAATTGTCGGTA	pilot
EPN3	CTTCGAAATAGGAGACCTGATCCTT	OK	AAGGATCAGGTCTCCTATTTCGAAG	pilot
SKP1	ACCGTCGATTCGCTTTTTATCACAG	OK	CTGTGATAAAAAGCGAATCGACGGT	pilot
DOK1	AATCAGTCATGTCGTGAGTGTTACG	OK	CGTAACACTCACGACATGACTGATT	pilot
BNIP3L	TGAAGCACATGATAACAAAGCTCAT	OK	ATGAGCTTTGTTATCATGTGCTTCA	pilot
CKS1B	TTAAGGAAAAGAATTAGAAAGGGAA	OK	TTCCCTTTCTAATTCTTTTCCTTAA	pilot
CKS1B	AAAATTGTACGCCAAGGAATTTGTT	OK	AACAAATTCCTTGGCGTACAATTTT	pilot
EPN3	CCCTGGATCTTCCAAAGTAAAGGGG	OK	CCCCTTTACTTTGGAAGATCCAGGG	pilot
SNPH	TAGGAGATGAGGTATAGAAACGTAG	OK	CTACGTTTCTATACCTCATCTCCTA	pilot
SNPH	TCCAAAGATCACCAATATCCCCTTG	OK	CAAGGGGATATTGGTGATCTTTGGA	pilot
BNIP3L	CGCGGAGTGTAGTTCAGCTTGTTCA	OK	TGAACAAGCTGAACTACACTCCGCG	pilot
LBP	CGATTAATCGCCCGTATTGAACGGC	OK	GCCGTTCAATACGGGCGATTAATCG	pilot
TP53	GTTGCATAAAAGGGCTACGAATTGA	OK	TCAATTCGTAGCCCTTTTATGCAAC	pilot
HTR3A	CGGGTCCATATCATAGAAGGAGCTC	OK	GAGCTCCTTCTATGATATGGACCCG	pilot
BNIP3	CTGGGAAAGACAGTGATTACAGTTA	OK	TAACTGTAATCACTGTCTTTCCCAG	pilot
BNIP3L	CAGGGTTATGTTCAATCCATAATTC	OK	GAATTATGGATTGAACATAACCCTG	pilot
CKS1B	GATAGCTGGGTGTCCCTAAAAAATC	OK	GATTTTTTAGGGACACCCAGCTATC	pilot
CCDC40	GTGAGTAACCCATCTTCCGTTTAAT	OK	ATTAAACGGAAGATGGGTTACTCAC	pilot
APBB1IP	TTAATGATAGATCTACGGTGAAAGG	OK	CCTTTCACCGTAGATCTATCATTAA	pilot
CDKN1B	CGATAAATTATAATTCAGCTTATAA	OK	TTATAAGCTGAATTATAATTTATCG	pilot
SERINC3	TTAAGGCTCATCATGAATAAGGGAC	OK	GTCCCTTATTCATGATGAGCCTTAA	pilot
CDK2AP1	GTGATTTCTTTTAATTCAAGGTGAT	OK	ATCACCTTGAATTAAAAGAAATCAC	pilot
CKS1B	CCCCGTGATAATTGGTTTTGAGATG	OK	CATCTCAAAACCAATTATCACGGGG	pilot
ZCWPW1	AGAAATAAAGATCCTGTGTCAGCAA	OK	TTGCTGACACAGGATCTTTATTTCT	pilot
APBB1IP	ATTATAATCACAAGATATTTCGTCC	OK	GGACGAAATATCTTGTGATTATAAT	pilot
CDKN1B	TCATTAGATAGCCAGTCTTATCATT	OK	AATGATAAGACTGGCTATCTAATGA	pilot
FBXL14	AGCGGCAGGTCACCTTCTGTTCTGT	OK	ACAGAACAGAAGGTGACCTGCCGCT	pilot
ARMCX6	TCTATTGAAATTCGTCGACCGTATT	OK	AATACGGTCGACGAATTTCAATAGA	pilot
APBB1IP	CTCATTCTACGTAGCGGAGGATGTA	OK	TACATCCTCCGCTACGTAGAATGAG	pilot
CTNNBIP1	TGTACTTAGAGTAAGGGTGTACGCC	OK	GGCGTACACCCTTACTCTAAGTACA	pilot
NFKBIB	ATGGCGAAAGTTATGGGTAGGCGCA	OK	TGCGCCTACCCATAACTTTCGCCAT	pilot
TP53	GAGAGTCATACAGGTAGAGAGAGGG	OK	CCCTCTCTCTACCTGTATGACTCTC	pilot
APBB1IP	GTTCACTGAGTTAACGAAGGGAGTT	OK	AACTCCCTTCGTTAACTCAGTGAAC	pilot
CKS1B	CGTTATAGAGACATGACGTTATGGG	OK	CCCATAACGTCATGTCTCTATAACG	pilot
BNIP3L	CAGTCTGGACCGGGGGACGTTTATA	OK	TATAAACGTCCCCCGGTCCAGACTG	pilot
CPSF6	GACATTCGTACTAGTCCGTTAGGAC	OK	GTCCTAACGGACTAGTACGAATGTC	pilot
SNPH	ACTAGATAACACGTTTGCATTTAAT	OK	ATTAAATGCAAACGTGTTATCTAGT	pilot
TULP1	CCATTCGTAGAGTGTTACAAGATGT	OK	ACATCTTGTAACACTCTACGAATGG	pilot
CDKN1A	GATGCAGACCATTCCCTACGGAAAA	OK	TTTTCCGTAGGGAATGGTCTGCATC	pilot
GEFT	ATTTTTAAGTTCTGATGGTGCTCCT	OK	AGGAGCACCATCAGAACTTAAAAAT	pilot
CDKN1A	ACATGTGTGAGGTTCGAGTTATTTT	OK	AAAATAACTCGAACCTCACACATGT	pilot
EPN3	ACTGTGGAGACATAGAACTCTAGAA	OK	TTCTAGAGTTCTATGTCTCCACAGT	pilot
TMEM161A	TACAAGGGTGGGGAGAGAGTGGTCG	OK	CGACCACTCTCTCCCCACCCTTGTA	pilot
PARS2	ACATTGACATTGGGAGGGCCCAGTC	OK	GACTGGGCCCTCCCAATGTCAATGT	pilot
FBXL14	TCGACGTCTCTGTCAACTCTTAGCT	OK	AGCTAAGAGTTGACAGAGACGTCGA	pilot
APBB1IP	TGTCGGATTTAGGTTAAACTCCCAA	OK	TTGGGAGTTTAACCTAAATCCGACA	pilot
TULP3	GGAAAGAGAGTTACTCAAAGCGGGA	OK	TCCCGCTTTGAGTAACTCTCTTTCC	pilot
CAP1	CGTGGAGTTCTCCAGTATAGAATTT	OK	AAATTCTATACTGGAGAACTCCACG	pilot
GPKOW	GTTGACTGTTCTCGTTAGCACTTGT	OK	ACAAGTGCTAACGAGAACAGTCAAC	pilot
CTNNBIP1	GGAATAAGAAAAGGTCCTGATCATG	OK	CATGATCAGGACCTTTTCTTATTCC	pilot
CTNNBIP1	CAGATATTGTGAAACCTAAGCACAG	OK	CTGTGCTTAGGTTTCACAATATCTG	pilot
NDUFV3	AGTAAATTCAAGCGTCATCCGGAAA	OK	TTTCCGGATGACGCTTGAATTTACT	pilot
APBB1IP	CGAGGTCGCAGTATCCGATCCAAGG	OK	CCTTGGATCGGATACTGCGACCTCG	pilot
BNIP3L	CGTAAGGCGAAGATAGCACATCAGT	OK	ACTGATGTGCTATCTTCGCCTTACG	pilot
POC1B	GATGCCCGGCGGAGGCACACATGGG	OK	CCCATGTGTGCCTCCGCCGGGCATC	pilot
BNIP3	CATTATTGTATATGAAATTTGCATC	OK	GATGCAAATTTCATATACAATAATG	pilot
PINX1	TTTAATTTCGGTTAATGGTTGAGGA	OK	TCCTCAACCATTAACCGAAATTAAA	pilot
TUBE1	AAGTAAGATTAAATGCTTCCACGGT	OK	ACCGTGGAAGCATTTAATCTTACTT	pilot
SERINC3	GGTCTTTTACGTCAGACAACGCCCA	OK	TGGGCGTTGTCTGACGTAAAAGACC	pilot
APBB1IP	TACGGGAGGCAGAAAGTGGGATGTA	OK	TACATCCCACTTTCTGCCTCCCGTA	pilot
TFEB	CATTTAGCACAGACACCCACAGTGT	OK	ACACTGTGGGTGTCTGTGCTAAATG	pilot
CDKN1B	CATCAACCAGTGGCTAGAACTCTAG	OK	CTAGAGTTCTAGCCACTGGTTGATG	pilot
CTNNBIP1	AAATTCGCTTATTACTCATCTATCT	OK	AGATAGATGAGTAATAAGCGAATTT	pilot
CTNNBIP1	GTTATTAGCATTCTCATGGTGGTAG	OK	CTACCACCATGAGAATGCTAATAAC	pilot
TMEM183A	TTCCCGTCTTGTAGTTACTGTGCTA	OK	TAGCACAGTAACTACAAGACGGGAA	pilot
EPN3	TATTTTCTCGGAAGTAAGCTTAGCA	OK	TGCTAAGCTTACTTCCGAGAAAATA	pilot
GATA2	CTTGAGCTATAAAATTTTAGGGCGA	OK	TCGCCCTAAAATTTTATAGCTCAAG	pilot
CDKN1A	CTCGCATTTATGATGGTTAAACTAC	OK	GTAGTTTAACCATCATAAATGCGAG	pilot
CDK4	AAATTCTGTGTTGGCAATTTGATTC	OK	GAATCAAATTGCCAACACAGAATTT	pilot
SERINC3	GCGGGCATAGCCATGGTTGTAGCAC	OK	GTGCTACAACCATGGCTATGCCCGC	pilot
EPN3	CGGTTCGTTCCTGATCGTCAGTATT	OK	AATACTGACGATCAGGAACGAACCG	pilot
TUBE1	ATTGACTTAAAATGGAAAAGTGTAT	OK	ATACACTTTTCCATTTTAAGTCAAT	pilot
CDK4	GTGGATATAAGCCTTTGGTTGCTCG	OK	CGAGCAACCAAAGGCTTATATCCAC	pilot
CDKN1A	GACCACTTGGTGTGTTGGTAGCACA	OK	TGTGCTACCAACACACCAAGTGGTC	pilot
ERMAP	TCTTACTAGGCGTTCTGGTGACTAT	OK	ATAGTCACCAGAACGCCTAGTAAGA	pilot
EPN3	TGCAGCGGTACTCTACCGTAATTCA	OK	TGAATTACGGTAGAGTACCGCTGCA	pilot
EPN3	ATATTTAGTTGGTATATCACAGTGT	OK	ACACTGTGATATACCAACTAAATAT	pilot
CKS1B	TTTCTTTATAGTGCACGAAGAATAA	OK	TTATTCTTCGTGCACTATAAAGAAA	pilot
CDK2AP1	AACTTCTTATCGACATCCAAATTGG	OK	CCAATTTGGATGTCGATAAGAAGTT	pilot
EPN3	GGACTCACCGGATGATTACCGTTGG	OK	CCAACGGTAATCATCCGGTGAGTCC	pilot
EPN3	AGGCCGCTTGATCCTCATTGATTTG	OK	CAAATCAATGAGGATCAAGCGGCCT	pilot
DOK1	TTGCGGAGCTACGCGGGAGATTAAA	OK	TTTAATCTCCCGCGTAGCTCCGCAA	pilot
CTNNBIP1	TATGGCTTGTTAGCGAGCCCGTGTT	OK	AACACGGGCTCGCTAACAAGCCATA	pilot
SLC29A3	TTAGGAAGGCCAATTCTACAGTATT	OK	AATACTGTAGAATTGGCCTTCCTAA	pilot
CDKN1B	GTCCTTTAACTCAGGGCACACGGAG	OK	CTCCGTGTGCCCTGAGTTAAAGGAC	pilot
CKS1B	CACGGGCAGTTCCAGAATAGGGCAT	OK	ATGCCCTATTCTGGAACTGCCCGTG	pilot
CTNNBIP1	CGCAAATAATCATAGTCAGAGCGGT	OK	ACCGCTCTGACTATGATTATTTGCG	pilot
NDUFV3	AGTATCGCGCTCTCAAGTTAGCCCT	OK	AGGGCTAACTTGAGAGCGCGATACT	pilot
DNPEP	ATATCGACATAACTTCTTTATATTA	OK	TAATATAAAGAAGTTATGTCGATAT	pilot
CPSF6	GCTCTTTCGAATCGATTTTGTTAGT	OK	ACTAACAAAATCGATTCGAAAGAGC	pilot
C20orf185	TGTATTAGCCAAATGTATGGCACAC	OK	GTGTGCCATACATTTGGCTAATACA	pilot
TMEM161A	TTAAAATGGAGTGGACTATTTTTCT	OK	AGAAAAATAGTCCACTCCATTTTAA	pilot
CTNNBIP1	GCGCTATAGTGTGGTCTTTTGAATT	OK	AATTCAAAAGACCACACTATAGCGC	pilot
CTNNBIP1	TAATCGATGTTCAGCTTAAGGGAAT	OK	ATTCCCTTAAGCTGAACATCGATTA	pilot
PARS2	GATAGTTCGTTTTGAATAGAACGTG	OK	CACGTTCTATTCAAAACGAACTATC	pilot
SERINC3	CAGTCAAGGTGGGCTTAAAATCAGT	OK	ACTGATTTTAAGCCCACCTTGACTG	pilot
SLBP	CGAAGTATTGCGGCTATTACTCGTG	OK	CACGAGTAATAGCCGCAATACTTCG	pilot
CTNNBIP1	CACTCATCCAACTATGTCTTTTTGC	OK	GCAAAAAGACATAGTTGGATGAGTG	pilot
EPN3	CTAAGGAACATTAAAAGATTTGCTG	OK	CAGCAAATCTTTTAATGTTCCTTAG	pilot
BNIP3	TTATCATCGACGCATTTCCATATTA	OK	TAATATGGAAATGCGTCGATGATAA	pilot
NDUFV3	GTGGCACCAATCCAGTTTCTGAGGA	OK	TCCTCAGAAACTGGATTGGTGCCAC	pilot
POC1B	AAGTATCACACTCTAGTGCTAGGCG	OK	CGCCTAGCACTAGAGTGTGATACTT	pilot
TRIM17	CTACCTTAGGTTATCAAATGGGGAA	OK	TTCCCCATTTGATAACCTAAGGTAG	pilot
CORO1C	AGAACGGATAAAAAGGCTGTGACGT	OK	ACGTCACAGCCTTTTTATCCGTTCT	pilot
NFKBIB	TGTGTTTACAGGTTATGAAATATTA	OK	TAATATTTCATAACCTGTAAACACA	pilot
CKS1B	GGGGATAGAGATTTCCTACTGATAA	OK	TTATCAGTAGGAAATCTCTATCCCC	pilot
CKS1B	TGGGCCATCGGAACATGACACTTGC	OK	GCAAGTGTCATGTTCCGATGGCCCA	pilot
EPN3	GCTGGGTGTGTGCGGTTGAACCGGT	OK	ACCGGTTCAACCGCACACACCCAGC	pilot
CDKN1A	ACGGCCCAAAATATGTGAGATATTA	OK	TAATATCTCACATATTTTGGGCCGT	pilot
SERINC3	TCTGTCTGTTAAAGACCTGGTCTAG	OK	CTAGACCAGGTCTTTAACAGACAGA	pilot
PINX1	TTCGAATGGGGAACAGGTATTTCTA	OK	TAGAAATACCTGTTCCCCATTCGAA	pilot
DGCR14	AATATATGCTATGATGGCGTATCCA	OK	TGGATACGCCATCATAGCATATATT	pilot
CTNNBIP1	TACACGTGTCACTCGTCACAAGGGT	OK	ACCCTTGTGACGAGTGACACGTGTA	pilot
EPN3	ACAACCTGCCTGTCTCAAACGGTGT	OK	ACACCGTTTGAGACAGGCAGGTTGT	pilot
CDKN1A	TAAAGTTCGGGTTCAATTCATAAAG	OK	CTTTATGAATTGAACCCGAACTTTA	pilot
SLBP	ACTGCAGTAATTTGTAGGAGCAAGA	OK	TCTTGCTCCTACAAATTACTGCAGT	pilot
CDKN1B	GACATTTCTGTATAGAATACCGGGT	OK	ACCCGGTATTCTATACAGAAATGTC	pilot
AASDHPPT	GTTACGATACTGCGTTCCAAATCTG	OK	CAGATTTGGAACGCAGTATCGTAAC	pilot
PLXDC2	CAAACATGATTTTCTGGCAATGTGG	OK	CCACATTGCCAGAAAATCATGTTTG	pilot
PVRL2	ATGCCCCCCTAACCATGACCCTTCG	OK	CGAAGGGTCATGGTTAGGGGGGCAT	pilot
EPN3	GGATACAGTTATGCGTAGTTAATGA	OK	TCATTAACTACGCATAACTGTATCC	pilot
CDK4	GTGTGTGAGAAGAGACTCGATAGGT	OK	ACCTATCGAGTCTCTTCTCACACAC	pilot
TMEM183A	AGCTGGGCACAGGCGTGTGCTCCAG	OK	CTGGAGCACACGCCTGTGCCCAGCT	pilot
CTNNBIP1	TAGCCTCGTTTCTTGTCTAGCCCGC	OK	GCGGGCTAGACAAGAAACGAGGCTA	pilot
CTNNBIP1	GCGCTATACAATCCAAAATCCTTTG	OK	CAAAGGATTTTGGATTGTATAGCGC	pilot
CTNNBIP1	ATAAAAAAATCTATAATCCATTATG	OK	CATAATGGATTATAGATTTTTTTAT	pilot
CSNK1E	TGAACATCCCACCAGGCCTTTGCTT	OK	AAGCAAAGGCCTGGTGGGATGTTCA	pilot
TMEM161A	GCTGTTACTCGACCTAAAAGTTAGG	OK	CCTAACTTTTAGGTCGAGTAACAGC	pilot
NFKBIB	AGTCTATTAGTAGGAAAAAGCGTTT	OK	AAACGCTTTTTCCTACTAATAGACT	pilot
TTLL7	AGTCACGATCGTATGTATGGTATGT	OK	ACATACCATACATACGATCGTGACT	pilot
PINX1	ATTCTACTTCAACGGGAATCCATCG	OK	CGATGGATTCCCGTTGAAGTAGAAT	pilot
CTNNBIP1	ATATTGATGAGGAAGGTGTAAGCTG	OK	CAGCTTACACCTTCCTCATCAATAT	pilot
SLBP	CCCTGTAAAAAGTCCAAAAGTACTA	OK	TAGTACTTTTGGACTTTTTACAGGG	pilot
CKS1B	ATCCACAATATCATAAGGTCGGGAG	OK	CTCCCGACCTTATGATATTGTGGAT	pilot
CDKN1B	GCATCTGAACGGTTATCAACGCCGT	OK	ACGGCGTTGATAACCGTTCAGATGC	pilot
CDKN1A	GTAAATTAGTAAATGCAACACGAGC	OK	GCTCGTGTTGCATTTACTAATTTAC	pilot
CKS1B	TTTGGTAGCCTACTAGATCCACAAA	OK	TTTGTGGATCTAGTAGGCTACCAAA	pilot
BNIP3	AGGCCCGACACACTTCATCATAGGT	OK	ACCTATGATGAAGTGTGTCGGGCCT	pilot
CDK2AP1	CGTGCGTGGGGGCCGGTGGGGGTCG	OK	CGACCCCCACCGGCCCCCACGCACG	pilot
NDUFV3	GTTATCCAATTCTATATACTCAGCC	OK	GGCTGAGTATATAGAATTGGATAAC	pilot
ZBTB9	CTCTTCAATGTTATTTATTAGCGGT	OK	ACCGCTAATAAATAACATTGAAGAG	pilot
EPN3	GCTTGTGATATCAGTCTTGATTAGG	OK	CCTAATCAAGACTGATATCACAAGC	pilot
TRIM17	TATATCGTACTGACAGTAGTGTGAG	OK	CTCACACTACTGTCAGTACGATATA	pilot
PARS2	TTAGGTGGTATGTGTATTATCAGGG	OK	CCCTGATAATACACATACCACCTAA	pilot
TMEM183A	TTGTCCTGGGGTGCTCTTATAAGAT	OK	ATCTTATAAGAGCACCCCAGGACAA	pilot
PLXDC2	ACTCCAAACGCCCTACTATGAGCCT	OK	AGGCTCATAGTAGGGCGTTTGGAGT	pilot
ERMAP	CTTTTTAGAAAGACGCGATCTAATA	OK	TATTAGATCGCGTCTTTCTAAAAAG	pilot
GATA2	CGAGTAGCACTATGGTTTGAGAGTT	OK	AACTCTCAAACCATAGTGCTACTCG	pilot
YARS2	CTGTGTCTTACGTACGACAGGCATC	OK	GATGCCTGTCGTACGTAAGACACAG	pilot
CKS1B	GTAACTTCTAGGTTGAAAGTGGTAT	OK	ATACCACTTTCAACCTAGAAGTTAC	pilot
APBB1IP	ACTAGTGGATGGAGTCGAGGCGTTC	OK	GAACGCCTCGACTCCATCCACTAGT	pilot
C20orf185	AAGAAAGGAGGTTGTACATGTGGTG	OK	CACCACATGTACAACCTCCTTTCTT	pilot
FBXL2	GAAAGTATGGGGTGAGATTTACTGT	OK	ACAGTAAATCTCACCCCATACTTTC	pilot
EPN3	TTGTACGAACGTGGTTTGACCCCAA	OK	TTGGGGTCAAACCACGTTCGTACAA	pilot
BNIP3L	TTAACTAGCCCCTTGGCCGGGGACA	OK	TGTCCCCGGCCAAGGGGCTAGTTAA	pilot
CDKN1A	GGTCGCGTCATACTGATCGTATGAC	OK	GTCATACGATCAGTATGACGCGACC	pilot
CDK2AP1	AGGGTAGGGAAGCCTCCTATAATGA	OK	TCATTATAGGAGGCTTCCCTACCCT	pilot
CDKN1A	AGAGCCTGCTATTGTGGAGTATCTG	OK	CAGATACTCCACAATAGCAGGCTCT	pilot
BNIP3L	TTGTGTTATTATTACAGAGTTTCTG	OK	CAGAAACTCTGTAATAATAACACAA	pilot
EPN3	TTTTTCAACGAACTCACCTTTTTGC	OK	GCAAAAAGGTGAGTTCGTTGAAAAA	pilot
CDK2AP1	TATAAACCTAGAAGTTATAGCGCGA	OK	TCGCGCTATAACTTCTAGGTTTATA	pilot
NDUFV3	GTGCTCGCCTCAGGATAGGTGTAGC	OK	GCTACACCTATCCTGAGGCGAGCAC	pilot
CKS1B	GGGGATATATTTATCGGCAATGAGG	OK	CCTCATTGCCGATAAATATATCCCC	pilot
CDK2AP1	CTTCTACCAGGAATTCCTCCATCGG	OK	CCGATGGAGGAATTCCTGGTAGAAG	pilot
FBXO7	ATGTTCTGGATTTGTTCTGTGCACC	OK	GGTGCACAGAACAAATCCAGAACAT	pilot
SLC26A5	TCTGCTCACACCAACGAACCCAACG	OK	CGTTGGGTTCGTTGGTGTGAGCAGA	pilot
EPN3	GATTAATTGGACTCAGATACAATGC	OK	GCATTGTATCTGAGTCCAATTAATC	pilot
SLC26A5	TGAATGGAATGGTAGAGATGGAAAG	OK	CTTTCCATCTCTACCATTCCATTCA	pilot
CDK4	TCTATAATCCGGGATGTGTAAGGAG	OK	CTCCTTACACATCCCGGATTATAGA	pilot
APBB1IP	TTTCTTGACGCTTGATCGATCAGTG	OK	CACTGATCGATCAAGCGTCAAGAAA	pilot
MMP10	GAATTCTGAGAAAACATCATTTTAA	OK	TTAAAATGATGTTTTCTCAGAATTC	pilot
EPN3	TGTGCGGAATACACTGCACTCCCTG	OK	CAGGGAGTGCAGTGTATTCCGCACA	pilot
ARMCX6	TGGGTACCACCGTTTGATCGGGTTA	OK	TAACCCGATCAAACGGTGGTACCCA	pilot
GEFT	GGTTGACAAGCTAGTATTTTGGAGA	OK	TCTCCAAAATACTAGCTTGTCAACC	pilot
GPKOW	AGTAGTCGAGAAGTTAGTTCTCTAA	OK	TTAGAGAACTAACTTCTCGACTACT	pilot
GPKOW	TTATACGCTCGCCCGGGGGATTCGA	OK	TCGAATCCCCCGGGCGAGCGTATAA	pilot
RHCG	AGGGGCCACGACTCGTCTAGAATTA	OK	TAATTCTAGACGAGTCGTGGCCCCT	pilot
TMEM161A	TTATGTGGTATATGTGTTATATGAC	OK	GTCATATAACACATATACCACATAA	pilot
CKS1B	GCTTGCTAAGTTTATGTACGTAACT	OK	AGTTACGTACATAAACTTAGCAAGC	pilot
NFKBIB	GCCGAGGGATATATAAGGTTGCCAC	OK	GTGGCAACCTTATATATCCCTCGGC	pilot
SLC29A3	CTCGTCAAGAGACATGCGGGCGGTC	OK	GACCGCCCGCATGTCTCTTGACGAG	pilot
SERINC3	TATGTCATATGGGACATAGAGGCAA	OK	TTGCCTCTATGTCCCATATGACATA	pilot
TMEM161A	TAGAATCAGTTGTCAACGGATCCTA	OK	TAGGATCCGTTGACAACTGATTCTA	pilot
EPN3	GTTGAAGTAAGTCACAAGTGTATGA	OK	TCATACACTTGTGACTTACTTCAAC	pilot
CKS1B	GCCATCAAAAACAGGGAAATACGGT	OK	ACCGTATTTCCCTGTTTTTGATGGC	pilot
CKS1B	TAGGAACGCGAAGCGTGTTTACCTA	OK	TAGGTAAACACGCTTCGCGTTCCTA	pilot
CDK2AP1	CTATGATTTGTTTTACGAAGTTAAG	OK	CTTAACTTCGTAAAACAAATCATAG	pilot
EPN3	GTATGGCTTTTGTTGCAACTAATTA	OK	TAATTAGTTGCAACAAAAGCCATAC	pilot
CTNNBIP1	TATTAACATGGAAGGGTTCTGAAAT	OK	ATTTCAGAACCCTTCCATGTTAATA	pilot
DNPEP	TTTGTACTTAATCGCTTAATAGTAA	OK	TTACTATTAAGCGATTAAGTACAAA	pilot
EPN3	TTTCAGATAAGCACTTTCAGCGTGA	OK	TCACGCTGAAAGTGCTTATCTGAAA	pilot
EPN3	AGCATCGTTAGTGGGCAGAAATTAC	OK	GTAATTTCTGCCCACTAACGATGCT	pilot
CKS1B	ATCTGGCCTTTGCGCCGGCAGAGAG	OK	CTCTCTGCCGGCGCAAAGGCCAGAT	pilot
C20orf185	GCTAACAGTAATATTTGAACCAGTG	OK	CACTGGTTCAAATATTACTGTTAGC	pilot
CDK2AP1	TATACTTCAGTGTAGGCGAATTCGG	OK	CCGAATTCGCCTACACTGAAGTATA	pilot
SLBP	GCATTCGCTGATGCTTCCGGCATTC	OK	GAATGCCGGAAGCATCAGCGAATGC	pilot
CSNK1A1L	GGAGGACTCAGCCCTAAAATGTCCA	OK	TGGACATTTTAGGGCTGAGTCCTCC	pilot
USP18	AGAGGTTATGTGAACTTGGGGGTAG	OK	CTACCCCCAAGTTCACATAACCTCT	pilot
TULP3	TATCGTTCCGTCTCATGTTGCCCTG	OK	CAGGGCAACATGAGACGGAACGATA	pilot
PINX1	CCTGATTCTTTACATAACCCTGCAA	OK	TTGCAGGGTTATGTAAAGAATCAGG	pilot
GLTSCR2	TTCCTTTATTGGCTGAAGTAAACCT	OK	AGGTTTACTTCAGCCAATAAAGGAA	pilot
CCDC40	AATTTGCTCACATATGAGGCATTCC	OK	GGAATGCCTCATATGTGAGCAAATT	pilot
SERINC3	ATCTTGAGATTGCAGTCGTTGATTA	OK	TAATCAACGACTGCAATCTCAAGAT	pilot
CKS1B	TTGAGTTAAAGTGATCTACTCTATG	OK	CATAGAGTAGATCACTTTAACTCAA	pilot
BNIP3	AACACGAGAAACCCACACGCCCGGA	OK	TCCGGGCGTGTGGGTTTCTCGTGTT	pilot
EPN3	GAAGTGTGGCCTCAAGTCCTGGTAA	OK	TTACCAGGACTTGAGGCCACACTTC	pilot
EPN3	TTCAAATTAGGAATGCAATGGGGGT	OK	ACCCCCATTGCATTCCTAATTTGAA	pilot
EPN3	CTGTGGGGTAGAAAGCCCCATCTAG	OK	CTAGATGGGGCTTTCTACCCCACAG	pilot
EPN3	CGCCAAGGACGGGTTAACAGCACGC	OK	GCGTGCTGTTAACCCGTCCTTGGCG	pilot
CDKN1A	CTGTATGTCCCATGTGACTGCCTTG	OK	CAAGGCAGTCACATGGGACATACAG	pilot
CKS1B	AGAAGATCGAGACAGGTATATATAC	OK	GTATATATACCTGTCTCGATCTTCT	pilot
SCARB2	CCCATTTTACTTATACATTTCGTGG	OK	CCACGAAATGTATAAGTAAAATGGG	pilot
C20orf185	TTCGCTGGTAAACGGAACCAAATTG	OK	CAATTTGGTTCCGTTTACCAGCGAA	pilot
CKS1B	TTAAGTGAAATGCGTGAGGTTTTTA	OK	TAAAAACCTCACGCATTTCACTTAA	pilot
CTNNBIP1	TCTTTCAGTTTTGATTTGAGAGATC	OK	GATCTCTCAAATCAAAACTGAAAGA	pilot
NFKBIB	GCGTTCTATGAAAGACGGTAGGGTT	OK	AACCCTACCGTCTTTCATAGAACGC	pilot
CDKN1A	ATGTGCAAATAAGATCACTCGCGAC	OK	GTCGCGAGTGATCTTATTTGCACAT	pilot
CTNNBIP1	CGGGTTTGTTCTCTTACGTGAGCGA	OK	TCGCTCACGTAAGAGAACAAACCCG	pilot
CDKN1A	AGAGGCGAGTAATCCCTATGTAAAT	OK	ATTTACATAGGGATTACTCGCCTCT	pilot
EPN3	TCCAGTAACAACTTATACCGTTCTT	OK	AAGAACGGTATAAGTTGTTACTGGA	pilot
FBXL14	TTGGGGACCTGAAACATAGGAAACG	OK	CGTTTCCTATGTTTCAGGTCCCCAA	pilot
EPN3	CGTGTCCGAAGGAGCAGGGTATCAC	OK	GTGATACCCTGCTCCTTCGGACACG	pilot
HADHB	AGTAGAGTATTGCGGACTACGCTAT	OK	ATAGCGTAGTCCGCAATACTCTACT	pilot
NFKBIB	AGCTTCAGTTGAGTCAGGTTAGTGG	OK	CCACTAACCTGACTCAACTGAAGCT	pilot
CDKN1B	CTGGCGATTGACACGCCCAGAATAT	OK	ATATTCTGGGCGTGTCAATCGCCAG	pilot
EPN3	TAGTAAATCGGTGGGGGGACATGGA	OK	TCCATGTCCCCCCACCGATTTACTA	pilot
CORO1C	TCTTAGTCTGAATTAGGTAAGTTTC	OK	GAAACTTACCTAATTCAGACTAAGA	pilot
BNIP3L	CAGGTCCTAGTTAGAAAGATTCTCT	OK	AGAGAATCTTTCTAACTAGGACCTG	pilot
LBP	GCGAGAAACTAAGGTAACAACAAAA	OK	TTTTGTTGTTACCTTAGTTTCTCGC	pilot
TMEM183A	CCAAAAGGGGGTTCGTATATATATA	OK	TATATATATACGAACCCCCTTTTGG	pilot
NFKBIB	TTGGCGACTGGGGAATGTATTAGAT	OK	ATCTAATACATTCCCCAGTCGCCAA	pilot
BNIP3L	AGAGTAATTGGTAAGAGCGGGTTTA	OK	TAAACCCGCTCTTACCAATTACTCT	pilot
TRIM17	GTGAGTAACAAAGGTATGTATTAGG	OK	CCTAATACATACCTTTGTTACTCAC	pilot
DGCR14	ATCCAAATAAGGTCACTTTACTATG	OK	CATAGTAAAGTGACCTTATTTGGAT	pilot
CAP1	ATACAAAAATGCGGCATTCGCGAAT	OK	ATTCGCGAATGCCGCATTTTTGTAT	pilot
FBXO5	ATCGCTATATTAAAATTAGCATACT	OK	AGTATGCTAATTTTAATATAGCGAT	pilot
CTNNBIP1	TCGGAAATTAGTAATGCTACGGAGT	OK	ACTCCGTAGCATTACTAATTTCCGA	pilot
TMEM161A	GAACAAGTGAATCACAGTGTCAAGC	OK	GCTTGACACTGTGATTCACTTGTTC	pilot
CTNNBIP1	TAAAAGTGCCAGTGTAGAAATGAAA	OK	TTTCATTTCTACACTGGCACTTTTA	pilot
GATA2	AGGCTTGTAAGTATTAATAAACTTT	OK	AAAGTTTATTAATACTTACAAGCCT	pilot
BNIP3L	TAGAGGTTTGCAAACTTATTTTATG	OK	CATAAAATAAGTTTGCAAACCTCTA	pilot
DGCR14	TTGTCTTCAGATTTAACAGGGTTAG	OK	CTAACCCTGTTAAATCTGAAGACAA	pilot
SERINC3	ATTAGGATGTCTTTTATCAGATAAA	OK	TTTATCTGATAAAAGACATCCTAAT	pilot
SERINC3	CTCGATGCTACATGTGACACGTTAC	OK	GTAACGTGTCACATGTAGCATCGAG	pilot
SERINC3	TGAATTTAATGCGGTTTAGGTTGCT	OK	AGCAACCTAAACCGCATTAAATTCA	pilot
EPN3	TTTTGTTAGTTCCACCGAGTAAGAC	OK	GTCTTACTCGGTGGAACTAACAAAA	pilot
CKS1B	GGAATTTATCATCTATAGGAGGGAG	OK	CTCCCTCCTATAGATGATAAATTCC	pilot
CKS1B	CGACTTAATTATGACAATAATGCGT	OK	ACGCATTATTGTCATAATTAAGTCG	pilot
CTNNBIP1	AGTGTCGATTACACAAGATAGGAAT	OK	ATTCCTATCTTGTGTAATCGACACT	pilot
AASDHPPT	CCATCAATCGTCCCCAAGCGCAAAT	OK	ATTTGCGCTTGGGGACGATTGATGG	pilot
SLBP	GAACCTGTGGACGTATTCTTATTCT	OK	AGAATAAGAATACGTCCACAGGTTC	pilot
CKS1B	TCGGATTATGACTTGGCCGTAACAT	OK	ATGTTACGGCCAAGTCATAATCCGA	pilot
EPN3	GCGTTAAGGCCAGATGGGCCTCAGA	OK	TCTGAGGCCCATCTGGCCTTAACGC	pilot
EPN3	TGTTCACATGGCAAGTCAGTTTTAA	OK	TTAAAACTGACTTGCCATGTGAACA	pilot
CKS1B	CCCGGTCTGCTCGGGATCTAGTGAG	OK	CTCACTAGATCCCGAGCAGACCGGG	pilot
EPN3	ACGCAAATGAGGAGTAAAGCATATT	OK	AATATGCTTTACTCCTCATTTGCGT	pilot
SERINC3	TAGGACTCTTTTTGGCCGGCACAGT	OK	ACTGTGCCGGCCAAAAAGAGTCCTA	pilot
SLC29A3	TTCGAACCCCTTATTCAGATGGTAA	OK	TTACCATCTGAATAAGGGGTTCGAA	pilot
DNAJA3	TGAACCGAGCGATGTGAGGCCAATA	OK	TATTGGCCTCACATCGCTCGGTTCA	pilot
CDK2AP1	TGTAGCAATGATCTTCATGAAGGGC	OK	GCCCTTCATGAAGATCATTGCTACA	pilot
CKS1B	ATAGGAACCTGCGTATTCTGGGCTA	OK	TAGCCCAGAATACGCAGGTTCCTAT	pilot
TMEM183A	AGGGCAGTGTTCATGGCTGTTAGGA	OK	TCCTAACAGCCATGAACACTGCCCT	pilot
CDK2AP1	TCAAAACTTAGGACCCCAGGGCAAT	OK	ATTGCCCTGGGGTCCTAAGTTTTGA	pilot
CDK2AP1	AATCCGCTGGGCTCATGTATCGCTT	OK	AAGCGATACATGAGCCCAGCGGATT	pilot
TMEM183A	CTCGGGTAAGGAAACGTAAGCAACG	OK	CGTTGCTTACGTTTCCTTACCCGAG	pilot
HADHB	TATGAGGCAATCTTCGAGTGCATAT	OK	ATATGCACTCGAAGATTGCCTCATA	pilot
FBXL14	GGTTTCATGTAATAGTCTCCACAGC	OK	GCTGTGGAGACTATTACATGAAACC	pilot
GLTSCR2	GCCAGATGTCGTGCTGTGAAGGTGG	OK	CCACCTTCACAGCACGACATCTGGC	pilot
EPN3	TTTCTCGGCCATAGAGACGTACAGC	OK	GCTGTACGTCTCTATGGCCGAGAAA	pilot
CDK2AP1	GAAAGATTCAATTTCTGTGAAGTTC	OK	GAACTTCACAGAAATTGAATCTTTC	pilot
CTNNBIP1	AGTCCTGATCGGTAAATTAACGTTC	OK	GAACGTTAATTTACCGATCAGGACT	pilot
EPN3	CGTTAAGAGCTTTGTTCACAGCCTA	OK	TAGGCTGTGAACAAAGCTCTTAACG	pilot
GPKOW	TAGAACGCGAGTAGGTTGAGAGTGA	OK	TCACTCTCAACCTACTCGCGTTCTA	pilot
CTNNBIP1	CGCTAGCTCTAGGTCCTCTGTATGC	OK	GCATACAGAGGACCTAGAGCTAGCG	pilot
SLC26A5	CAATCAGCGATGATTCGAAATCTCG	OK	CGAGATTTCGAATCATCGCTGATTG	pilot
CKS1B	TCACAGTTAAGTCAAAATTTATAGT	OK	ACTATAAATTTTGACTTAACTGTGA	pilot
EPN3	TGGCCAGTGGACCGTGTAGGTCCGA	OK	TCGGACCTACACGGTCCACTGGCCA	pilot
AASDHPPT	AGGGTTGTAGAAATGCATTAAAAAC	OK	GTTTTTAATGCATTTCTACAACCCT	pilot
CDK2AP1	AACATAAGAAGGTCACATACTTATG	OK	CATAAGTATGTGACCTTCTTATGTT	pilot
SERINC3	GCTTTGCTATTATAGGCGTTTGTGT	OK	ACACAAACGCCTATAATAGCAAAGC	pilot
CTNNBIP1	AAGTTAATGCTTACGTGGGAGAGCT	OK	AGCTCTCCCACGTAAGCATTAACTT	pilot
CDK2AP1	AATGAGGGTCTAACGCAGGTCCCTC	OK	GAGGGACCTGCGTTAGACCCTCATT	pilot
TMEM183A	AGTTGCTGAGAACGTTATGTATTGG	OK	CCAATACATAACGTTCTCAGCAACT	pilot
NFKBIB	ACTATGTAGGTTATGGAGGATTGGA	OK	TCCAATCCTCCATAACCTACATAGT	pilot
CDKN1B	GGTGGGCGGTATACACGAAGTCCAT	OK	ATGGACTTCGTGTATACCGCCCACC	pilot
ARMCX6	GTATGGAAGAGGTGGTTGTCAGGTG	OK	CACCTGACAACCACCTCTTCCATAC	pilot
CSNK1A1	GTGGGCCAGTCGCCCAGCAGAACTA	OK	TAGTTCTGCTGGGCGACTGGCCCAC	pilot
CKS1B	AAGACTTTCAGCATACTCGCGATGA	OK	TCATCGCGAGTATGCTGAAAGTCTT	pilot
TULP1	CCTGGTTAAATTCGGCTCAAAGTTG	OK	CAACTTTGAGCCGAATTTAACCAGG	pilot
PARS2	ATCAGTGTAGAGGAGTCGAATGCGT	OK	ACGCATTCGACTCCTCTACACTGAT	pilot
USP18	GGTAACGTAATATGGTACATTGCTA	OK	TAGCAATGTACCATATTACGTTACC	pilot
TMEM183A	AGGACGACTTTAGAATTGCAACTGG	OK	CCAGTTGCAATTCTAAAGTCGTCCT	pilot
SKP1	GACATGGAATAGATTGCGTGGGATT	OK	AATCCCACGCAATCTATTCCATGTC	pilot
APBB1IP	GTTATTTTTGCAAGCGGTGACTGAT	OK	ATCAGTCACCGCTTGCAAAAATAAC	pilot
AASDHPPT	GTATCTACAAAACTCAACATACATA	OK	TATGTATGTTGAGTTTTGTAGATAC	pilot
TMEM183A	TTGAAGAAAAGAATGGACCATAGTG	OK	CACTATGGTCCATTCTTTTCTTCAA	pilot
SLBP	CCTGTTATGCACGGCTACTACGAAG	OK	CTTCGTAGTAGCCGTGCATAACAGG	pilot
CDK2AP1	GAAGTCCAAAAGACGGTCTGAAGTC	OK	GACTTCAGACCGTCTTTTGGACTTC	pilot
CTNNBIP1	CCCTTCGTATAGAAAATATCGGACC	OK	GGTCCGATATTTTCTATACGAAGGG	pilot
CDK2AP1	ATGAAAAATAGGTTTACTATTTTCA	OK	TGAAAATAGTAAACCTATTTTTCAT	pilot
CDKN1B	CCATCCCGGTTACTGAACGCTTTTT	OK	AAAAAGCGTTCAGTAACCGGGATGG	pilot
NFKBIB	AAATTTGTGAATGTGTATTTTTTTT	OK	AAAAAAAATACACATTCACAAATTT	pilot
CDKN1A	GCAGTTTAAAAGGCTAGTCTTGTTG	OK	CAACAAGACTAGCCTTTTAAACTGC	pilot
GLTSCR2	TCAGTGTTCGGCGTGTAAATTGATG	OK	CATCAATTTACACGCCGAACACTGA	pilot
CDK2AP1	AACGCGACTTTCTTTAAATATCTTG	OK	CAAGATATTTAAAGAAAGTCGCGTT	pilot
ERMAP	TTAGCCGTGACGCAAGTGATACGTT	OK	AACGTATCACTTGCGTCACGGCTAA	pilot
CDC25A	TTACTCTGGTTAGTCTGGATTTGGG	OK	CCCAAATCCAGACTAACCAGAGTAA	pilot
CTNNBIP1	CCGTCACATCGCGTGGCAAGGGTCA	OK	TGACCCTTGCCACGCGATGTGACGG	pilot
EPN3	CTGATAAATGGTTGGGTAATTGTGA	OK	TCACAATTACCCAACCATTTATCAG	pilot
CTNNBIP1	TAAAAAGAAGAGTTGGGAGGTTTAG	OK	CTAAACCTCCCAACTCTTCTTTTTA	pilot
PVRL2	ATTGTGGAGGTAAGGTTATGGGTTT	OK	AAACCCATAACCTTACCTCCACAAT	pilot
CDK2AP1	GCTTTTCCTGTATCGAGCATTAAAA	OK	TTTTAATGCTCGATACAGGAAAAGC	pilot
CKS1B	CTATATTGGTGGGTAGAAAAAATCG	OK	CGATTTTTTCTACCCACCAATATAG	pilot
BNIP3	AACTACCGGGCTCCGCTTTCGTAAT	OK	ATTACGAAAGCGGAGCCCGGTAGTT	pilot
TULP3	TTGAAGATCGGCGAGACGTGGGACG	OK	CGTCCCACGTCTCGCCGATCTTCAA	pilot
TRIM17	GAAATAGTCCGTAGTGAATCCCTGG	OK	CCAGGGATTCACTACGGACTATTTC	pilot
FBXL2	GCGTCAGGTCACGCGTGGGATTTGA	OK	TCAAATCCCACGCGTGACCTGACGC	pilot
TMEM183A	GTCCGGCGCCCGGTATCCTGGGGAC	OK	GTCCCCAGGATACCGGGCGCCGGAC	pilot
GPKOW	ATACAATTGCCTTGTTGGAATCTTA	OK	TAAGATTCCAACAAGGCAATTGTAT	pilot
BNIP3L	CTTGCATCACATGTGCTATTTGTAA	OK	TTACAAATAGCACATGTGATGCAAG	pilot
CDK4	AGAAACTTGTATTGTATGGATGTGC	OK	GCACATCCATACAATACAAGTTTCT	pilot
AASDHPPT	ATCATCCACTATATCTGGGAGCCAA	OK	TTGGCTCCCAGATATAGTGGATGAT	pilot
CDK4	CTCATTATTTCGTTGGTTGAATAGA	OK	TCTATTCAACCAACGAAATAATGAG	pilot
CDK2AP1	GTACCAGCTTTGACAACTATACAAG	OK	CTTGTATAGTTGTCAAAGCTGGTAC	pilot
SKP1	AAGGGCACAACGGTCAGCGCGAGGA	OK	TCCTCGCGCTGACCGTTGTGCCCTT	pilot
FBXL14	ATTTTACAAAGTTCCACAATATAGT	OK	ACTATATTGTGGAACTTTGTAAAAT	pilot
CDK2AP1	GATTGCAAATTTTGTAAGGATGTCA	OK	TGACATCCTTACAAAATTTGCAATC	pilot
SNPH	ACCCTAGGGCATTTCTTAATGGATG	OK	CATCCATTAAGAAATGCCCTAGGGT	pilot
USP18	TTTCAGCTTATGATTTTAGTGTACG	OK	CGTACACTAAAATCATAAGCTGAAA	pilot
CDKN1A	AGTTGTATTCTTCTGTGTATGTAAT	OK	ATTACATACACAGAAGAATACAACT	pilot
AASDHPPT	GTCATGAAAAGCAATTGCTGACGCT	OK	AGCGTCAGCAATTGCTTTTCATGAC	pilot
SERINC3	AGCCGCGGTTACGGCGCTAGGTATA	OK	TATACCTAGCGCCGTAACCGCGGCT	pilot
CTNNBIP1	TATGCCGAACTAATAGACTCTGGAA	OK	TTCCAGAGTCTATTAGTTCGGCATA	pilot
CKS1B	ACATGGTGGTCATAATATCCACGCC	OK	GGCGTGGATATTATGACCACCATGT	pilot
EPN3	TAAGGGAGGATTGTTAACTCACTTT	OK	AAAGTGAGTTAACAATCCTCCCTTA	pilot
RHCG	AGAGTATTCTGACTTTCTTCGGCAG	OK	CTGCCGAAGAAAGTCAGAATACTCT	pilot
CDK2AP1	TACCAGTCGCCAGTTCAATTAGGTG	OK	CACCTAATTGAACTGGCGACTGGTA	pilot
NFKBIB	ACTGAACTCCTCATCAATACATAAT	OK	ATTATGTATTGATGAGGAGTTCAGT	pilot
AASDHPPT	TGATTGTCTTAATGGTGTAAATTAT	OK	ATAATTTACACCATTAAGACAATCA	pilot
GATA2	CTAAGAATTATGGGAAGGATACCCA	OK	TGGGTATCCTTCCCATAATTCTTAG	pilot
SKP1	ACCTAAGAAGACTTAATTCCAGTTA	OK	TAACTGGAATTAAGTCTTCTTAGGT	pilot
TMEM183A	GTACCCTTCGTCTTGCTGTGCGATT	OK	AATCGCACAGCAAGACGAAGGGTAC	pilot
APBB1IP	TCAACACACGAAAGTGGAGCTGTAA	OK	TTACAGCTCCACTTTCGTGTGTTGA	pilot
CDK2AP1	GCTCTTTAGTGTACTCACCGGTTAG	OK	CTAACCGGTGAGTACACTAAAGAGC	pilot
SLBP	TCTCCATGATTTTTCTTTTTAACGT	OK	ACGTTAAAAAGAAAAATCATGGAGA	pilot
CTNNBIP1	ACTGTGTGATTTCATGGTTATATAT	OK	ATATATAACCATGAAATCACACAGT	pilot
CDKN1A	ATGGTGTAGCCTATGTGTGAGCGAC	OK	GTCGCTCACACATAGGCTACACCAT	pilot
ARMCX6	AATAGAGCTGTTATATCTTAAGGTT	OK	AACCTTAAGATATAACAGCTCTATT	pilot
CDKN1A	TTGCGCATGCTCTTGTATCGATAAG	OK	CTTATCGATACAAGAGCATGCGCAA	pilot
CDKN1A	GGTATCCGTATGGGGGGGGAGTGTA	OK	TACACTCCCCCCCCATACGGATACC	pilot
IKZF1	TATGGCTAATGTGTTACAGTAAGAG	OK	CTCTTACTGTAACACATTAGCCATA	pilot
CSNK1E	TATTAGCGTTATCACTAAATCGCGA	OK	TCGCGATTTAGTGATAACGCTAATA	pilot
PINX1	AATGTGAGCACAACAGTCAGTTATC	OK	GATAACTGACTGTTGTGCTCACATT	pilot
BNIP3	TGTTAAAAATAACTGTCGGTCCAAT	OK	ATTGGACCGACAGTTATTTTTAACA	pilot
CDK2AP1	ATCACGGAAGAATGTCAGAGCTGTT	OK	AACAGCTCTGACATTCTTCCGTGAT	pilot
CDKN1B	ATGCCAGATGGGCATGGGCATCGAT	OK	ATCGATGCCCATGCCCATCTGGCAT	pilot
CKS1B	CCGAAGCAACTATGGGACAAAAACC	OK	GGTTTTTGTCCCATAGTTGCTTCGG	pilot
YARS2	TCAAAGTCGAGATGAATTAAGTGGT	OK	ACCACTTAATTCATCTCGACTTTGA	pilot
CDK2AP1	ATATATAAGATGGATTAATTTGCCC	OK	GGGCAAATTAATCCATCTTATATAT	pilot
CKS1B	CCAGATATGAGGTATCACCAGGCAG	OK	CTGCCTGGTGATACCTCATATCTGG	pilot
SLC26A5	ATTACAGTGGGAGTTCACCGACTTA	OK	TAAGTCGGTGAACTCCCACTGTAAT	pilot
C20orf185	GTGAGACTGGAACAGCATCTGAAAT	OK	ATTTCAGATGCTGTTCCAGTCTCAC	pilot
EPN3	TGTTACTGATAAACTGCATGCTCCC	OK	GGGAGCATGCAGTTTATCAGTAACA	pilot
CKS1B	AAGATAGAAGATGGATTGAACTGCG	OK	CGCAGTTCAATCCATCTTCTATCTT	pilot
APBB1IP	TGCGTCTAGTAGAAGGGAAGACTAT	OK	ATAGTCTTCCCTTCTACTAGACGCA	pilot
CDK2AP1	CCCGGAGGGGCGCATATATGTTGGA	OK	TCCAACATATATGCGCCCCTCCGGG	pilot
CDK2AP1	TAGGTAACTGGTGTAAATGATCTTT	OK	AAAGATCATTTACACCAGTTACCTA	pilot
FBXL14	TCGGGCCCGGCCTGTTCTCTCGGCC	OK	GGCCGAGAGAACAGGCCGGGCCCGA	pilot
CDK2AP1	CCAGTGGCGGTTGTATACGAGTTGT	OK	ACAACTCGTATACAACCGCCACTGG	pilot
CTNNBIP1	TTATTGTGTGGAGGGATATGGGGAG	OK	CTCCCCATATCCCTCCACACAATAA	pilot
CSNK1A1L	CGAGACATGGTTTGCCCTTTATAGC	OK	GCTATAAAGGGCAAACCATGTCTCG	pilot
EPN3	AAGATGCGGCCGGCCACAGCGGGCG	OK	CGCCCGCTGTGGCCGGCCGCATCTT	pilot
CKS1B	AGTCTGCCCTACACTTGATCATTAG	OK	CTAATGATCAAGTGTAGGGCAGACT	pilot
TULP3	CACAGTCGTGGATAAAGCTAATTGG	OK	CCAATTAGCTTTATCCACGACTGTG	pilot
APBB1IP	AGAATTCTGTTTGAGACATTCGGTT	OK	AACCGAATGTCTCAAACAGAATTCT	pilot
CKS1B	GTTTTACAAGGGGTCATGAGAGAAC	OK	GTTCTCTCATGACCCCTTGTAAAAC	pilot
TMEM183A	TCCAATGGGTATGAGGGTTGCCTTC	OK	GAAGGCAACCCTCATACCCATTGGA	pilot
CDKN1B	TGTAGTATCTGCATATTTGATAAAG	OK	CTTTATCAAATATGCAGATACTACA	pilot
CORO1C	CATATTGGGACGTTATGAAGGGGAT	OK	ATCCCCTTCATAACGTCCCAATATG	pilot
BNIP3L	TATTCGCAGGTAATTTTATTTGAGA	OK	TCTCAAATAAAATTACCTGCGAATA	pilot
EPN3	TCTCGTATTATTTCTTAATGCGTGG	OK	CCACGCATTAAGAAATAATACGAGA	pilot
BNIP3	GTATGTAGGACCAGTTTGTGTGGTT	OK	AACCACACAAACTGGTCCTACATAC	pilot
CDKN1A	GATTACTTAGACTTTCTATCCCCAC	OK	GTGGGGATAGAAAGTCTAAGTAATC	pilot
CKS1B	ATTATCTCCTGCGGGTAGTATGCTT	OK	AAGCATACTACCCGCAGGAGATAAT	pilot
CKS1B	ACTGTATGGGGATGATAGCTAACAT	OK	ATGTTAGCTATCATCCCCATACAGT	pilot
CDK2AP1	GGAGCGAGAATAATTGATTGTCGAA	OK	TTCGACAATCAATTATTCTCGCTCC	pilot
CDKN1A	AGAGTAAGTACTATGGTAGATAAAA	OK	TTTTATCTACCATAGTACTTACTCT	pilot
TULP3	GCTGCTAATGTCAGTAATCACCTTT	OK	AAAGGTGATTACTGACATTAGCAGC	pilot
DNPEP	AATAGTGGAGAAGTGTGGTCCAGCA	OK	TGCTGGACCACACTTCTCCACTATT	pilot
EPN3	GGCTGTCCCTTGCAAGGTTCCCTGC	OK	GCAGGGAACCTTGCAAGGGACAGCC	pilot
APBB1IP	AAGCGTCTACGTCATTAGTCATATC	OK	GATATGACTAATGACGTAGACGCTT	pilot
SLC29A3	AGGAATTAGTCTGCAATGAGTAATT	OK	AATTACTCATTGCAGACTAATTCCT	pilot
CDKN1B	TCCACATTTTTGTATGTTGAGAGTA	OK	TACTCTCAACATACAAAAATGTGGA	pilot
SLC29A3	GTTCCGCAAACCAATCACACTCAAA	OK	TTTGAGTGTGATTGGTTTGCGGAAC	pilot
CDK2AP1	TTTATACATCGTGCAATTTAGGGAC	OK	GTCCCTAAATTGCACGATGTATAAA	pilot
CDK4	GTTTTTTACGATAAATTATAACCTG	OK	CAGGTTATAATTTATCGTAAAAAAC	pilot
CDKN1A	TGGTAGGACAGATGATGGCAGTAAA	OK	TTTACTGCCATCATCTGTCCTACCA	pilot
SERINC3	ATACTGACATTGATTATTATAATGT	OK	ACATTATAATAATCAATGTCAGTAT	pilot
CKS1B	TGAGTATAAAACTGGATTTTGCAGC	OK	GCTGCAAAATCCAGTTTTATACTCA	pilot
BNIP3L	GAATCCGCCATAGGGCTAAATTATG	OK	CATAATTTAGCCCTATGGCGGATTC	pilot
CDK4	CACTGATGGAATGGGGTGGTAAGCA	OK	TGCTTACCACCCCATTCCATCAGTG	pilot
EPN3	ACGGATACCGGGGTGAATGGGAAGG	OK	CCTTCCCATTCACCCCGGTATCCGT	pilot
IKZF3	TATCGCAGGTGGAATTAGGAGTGAC	OK	GTCACTCCTAATTCCACCTGCGATA	pilot
CKS1B	ATGAGGGGTGCATAGGCAACTAATA	OK	TATTAGTTGCCTATGCACCCCTCAT	pilot
CTNNBIP1	TGCTTCCGTGCCTCTGTTTAAGGCT	OK	AGCCTTAAACAGAGGCACGGAAGCA	pilot
C9orf98	ATGGTTGTGACAGGATCGTCGGCTA	OK	TAGCCGACGATCCTGTCACAACCAT	pilot
SLC29A3	GCCGTGCGTTGTATTAGCTTACAAG	OK	CTTGTAAGCTAATACAACGCACGGC	pilot
ENPP5	TTACACGCAGTCTTTGCATGCCTAG	OK	CTAGGCATGCAAAGACTGCGTGTAA	pilot
CTNNBIP1	AGCAGTTTTAATCAAAGAATTGATT	OK	AATCAATTCTTTGATTAAAACTGCT	pilot
CPSF6	CTAGTATTTTATAGGGGTGCTATTG	OK	CAATAGCACCCCTATAAAATACTAG	pilot
CDK2AP1	AGTAATGATATTTAGTCTATCATCT	OK	AGATGATAGACTAAATATCATTACT	pilot
BNIP3	AGATACCATAGTGCCTCCCTCGCGA	OK	TCGCGAGGGAGGCACTATGGTATCT	pilot
TMEM183A	GCGGATTGTAAGAGACACTCTGTAC	OK	GTACAGAGTGTCTCTTACAATCCGC	pilot
CDKN1B	TAACTAATGTGGCTAAGCGTGTAGC	OK	GCTACACGCTTAGCCACATTAGTTA	pilot
CORO1C	AATGCTGTTTATATTCAAAGTGTGA	OK	TCACACTTTGAATATAAACAGCATT	pilot
PARS2	ACTTCACCTAAGGTCGCCAAGTGTA	OK	TACACTTGGCGACCTTAGGTGAAGT	pilot
APBB1IP	TAGACTGGTTAATCTCTCCGACTTC	OK	GAAGTCGGAGAGATTAACCAGTCTA	pilot
CDKN1A	GATGCTGGATACTTCCCTCATTCTC	OK	GAGAATGAGGGAAGTATCCAGCATC	pilot
USP18	TAGCTTGTCTTAGGCTAGTTTCAGC	OK	GCTGAAACTAGCCTAAGACAAGCTA	pilot
AASDHPPT	GTTTATGAGGAGCGATATTTAGGAA	OK	TTCCTAAATATCGCTCCTCATAAAC	pilot
NDUFV3	AAAAGAGCTCACAAACTTGCGTGTG	OK	CACACGCAAGTTTGTGAGCTCTTTT	pilot
NFKBIB	AGGGTCAGAGTAATTTGGTAAACTT	OK	AAGTTTACCAAATTACTCTGACCCT	pilot
CKS1B	TAGTTTTTACGGAATTTATACGGGA	OK	TCCCGTATAAATTCCGTAAAAACTA	pilot
SKP1	AACTGGAGGATAAACGGGTTTTGGC	OK	GCCAAAACCCGTTTATCCTCCAGTT	pilot
POC1B	GAGTAGTATATCACACAATCCTGAT	OK	ATCAGGATTGTGTGATATACTACTC	pilot
GEFT	CCCGCAAGGGAGGACGGCTATGATT	OK	AATCATAGCCGTCCTCCCTTGCGGG	pilot
CTNNBIP1	CGTGTTCTAATTAGTAACAATATGC	OK	GCATATTGTTACTAATTAGAACACG	pilot
SLBP	GGAACATTAGACGTTAGAAGAACAA	OK	TTGTTCTTCTAACGTCTAATGTTCC	pilot
CKS1B	AGTATACCAGACCAAGATGATCTAA	OK	TTAGATCATCTTGGTCTGGTATACT	pilot
CKS1B	TAGGATCAGTTAAAATGTTAATGCA	OK	TGCATTAACATTTTAACTGATCCTA	pilot
CDK2AP1	GATATCGGCGACCTGATTCTAGCGT	OK	ACGCTAGAATCAGGTCGCCGATATC	pilot
EPN3	CTAGTTGGACGGGTTTTCAATCGCA	OK	TGCGATTGAAAACCCGTCCAACTAG	pilot
BNIP3	ATTCGGTGATAGTGGTTTAGCCTTC	OK	GAAGGCTAAACCACTATCACCGAAT	pilot
CDK2AP1	AGGAAGGGAATGGGCCCATAGTTGT	OK	ACAACTATGGGCCCATTCCCTTCCT	pilot
CDKN1B	TAGAGTGGGGCCTGCGACAATTGAG	OK	CTCAATTGTCGCAGGCCCCACTCTA	pilot
CDKN1A	CAGCTTCAACTCATTTGTCCGGAGG	OK	CCTCCGGACAAATGAGTTGAAGCTG	pilot
SERINC3	GTTAATTTTTCTTACTCTGAAAAGG	OK	CCTTTTCAGAGTAAGAAAAATTAAC	pilot
TMEM183A	GTAAAAATTAACGGACACAATTTAT	OK	ATAAATTGTGTCCGTTAATTTTTAC	pilot
EPN3	GAACTCCAATTGTGCATTACGCTTA	OK	TAAGCGTAATGCACAATTGGAGTTC	pilot
CTNNBIP1	GCGTTTAGCTCTGGAATCGTTCAAC	OK	GTTGAACGATTCCAGAGCTAAACGC	pilot
TMEM183A	AAATAAAGTATAATTACCGGCGTGA	OK	TCACGCCGGTAATTATACTTTATTT	pilot
TMEM183A	CAAAGTGTGTCCACAATTTTCGTCC	OK	GGACGAAAATTGTGGACACACTTTG	pilot
AASDHPPT	GAAGCGCGGCCATCCAGCTGCTAGT	OK	ACTAGCAGCTGGATGGCCGCGCTTC	pilot
SKP1	TATTTTACAACCCCGCCGGACTTGT	OK	ACAAGTCCGGCGGGGTTGTAAAATA	pilot
EPN3	TTAGGGTAAGATCTGGTGTCCCGTC	OK	GACGGGACACCAGATCTTACCCTAA	pilot
BNIP3L	AATTCTAATACCTGTTATTGATTCT	OK	AGAATCAATAACAGGTATTAGAATT	pilot
EPN3	AAATATTGATACCCCTGCGTTAGTG	OK	CACTAACGCAGGGGTATCAATATTT	pilot
NDUFV3	AAAGGGTCCCGGTCGCTCTGAGTAC	OK	GTACTCAGAGCGACCGGGACCCTTT	pilot
APBB1IP	ATATTTACCTAAACCGCATTCAGTG	OK	CACTGAATGCGGTTTAGGTAAATAT	pilot
APBB1IP	GGAAAGAGGCCTTACGGGTAATGGC	OK	GCCATTACCCGTAAGGCCTCTTTCC	pilot
APBB1IP	ATAGCCCGTTCATTGAGTAGTTGAG	OK	CTCAACTACTCAATGAACGGGCTAT	pilot
CSNK1E	ACTAGGGTGAAAGTGATTTTTACAG	OK	CTGTAAAAATCACTTTCACCCTAGT	pilot
TULP3	ACAACGGGCGTGCTAGGTGATGGGT	OK	ACCCATCACCTAGCACGCCCGTTGT	pilot
CDK4	CGACGGAAAGTATAACGTTGAATCC	OK	GGATTCAACGTTATACTTTCCGTCG	pilot
C9orf98	TCAAAAATACTGGGATTTCAGATTA	OK	TAATCTGAAATCCCAGTATTTTTGA	pilot
FBXL14	CTGTTTCGCGCTATTCCTAAAAGTG	OK	CACTTTTAGGAATAGCGCGAAACAG	pilot
TMEM183A	GTACTTTTTAGCTTTATTCTCGATC	OK	GATCGAGAATAAAGCTAAAAAGTAC	pilot
BNIP3L	TCTGGGAATAGTTTCTAAGCCCGCC	OK	GGCGGGCTTAGAAACTATTCCCAGA	pilot
PVRL2	GTATAATTAAAGAAGCGGAGTTTAT	OK	ATAAACTCCGCTTCTTTAATTATAC	pilot
PINX1	ACGGATCCGATCGCTTGGTAACATT	OK	AATGTTACCAAGCGATCGGATCCGT	pilot
BNIP3L	GTCTAAATTCGTTGTCAGTAAACCG	OK	CGGTTTACTGACAACGAATTTAGAC	pilot
ERMAP	CGAAACGGGGTCGTTACACTCCCGC	OK	GCGGGAGTGTAACGACCCCGTTTCG	pilot
APBB1IP	AGGGGAACATTGATTAGGGAGATGG	OK	CCATCTCCCTAATCAATGTTCCCCT	pilot
CKS1B	GCCTCAACGGAAGGGTTATACTATA	OK	TATAGTATAACCCTTCCGTTGAGGC	pilot
CKS1B	TAAGTGGTGTAGCTGCCCGAGTACC	OK	GGTACTCGGGCAGCTACACCACTTA	pilot
TTLL7	ACCATCTGGGGACTATGATGGCGCA	OK	TGCGCCATCATAGTCCCCAGATGGT	pilot
CKS1B	TACTCTTAGTTCAAATCGATGGAGC	OK	GCTCCATCGATTTGAACTAAGAGTA	pilot
CDKN1B	CTGTCAAGTCCACAACGAATTGGGT	OK	ACCCAATTCGTTGTGGACTTGACAG	pilot
SLBP	TGCGAGCAAGTGTATTTGTGAGTAG	OK	CTACTCACAAATACACTTGCTCGCA	pilot
CTNNBIP1	AAACGCGGCCAGGCCACGCAGTTCC	OK	GGAACTGCGTGGCCTGGCCGCGTTT	pilot
EPN3	TGGAATTAAATTATAATACCATGCA	OK	TGCATGGTATTATAATTTAATTCCA	pilot
BNIP3L	TCAATCAGAGTTAAAAGGAAGGTAT	OK	ATACCTTCCTTTTAACTCTGATTGA	pilot
CDKN1A	TTGAGTCACCTAGGTGAATTATAAC	OK	GTTATAATTCACCTAGGTGACTCAA	pilot
BNIP3L	TAGCAGATAGTGGAGGCAGGCTGTT	OK	AACAGCCTGCCTCCACTATCTGCTA	pilot
NDUFV3	GTGTCGTCTCTGCCATATATTGTTC	OK	GAACAATATATGGCAGAGACGACAC	pilot
TMEM161A	ATTTTTACCCATCCTGGGTGTAATT	OK	AATTACACCCAGGATGGGTAAAAAT	pilot
BNIP3L	TCGATTTTGGACTCTGTTGGCAGTT	OK	AACTGCCAACAGAGTCCAAAATCGA	pilot
AASDHPPT	CCTCGATTACTCCAAGTAAGCATAA	OK	TTATGCTTACTTGGAGTAATCGAGG	pilot
CTNNBIP1	GTGGCTTGATAACCTATTGACTTTA	OK	TAAAGTCAATAGGTTATCAAGCCAC	pilot
EPN3	GTAATAATATAATCGTTAGAGTATC	OK	GATACTCTAACGATTATATTATTAC	pilot
CPSF6	ACTTAAGAAGCTCTATTCATCCTAT	OK	ATAGGATGAATAGAGCTTCTTAAGT	pilot
CAP1	GTGATTGAAGGCACTGTCGCGCCGT	OK	ACGGCGCGACAGTGCCTTCAATCAC	pilot
CDK2AP1	TACCGTCTGAGGTTCAGATTGGATT	OK	AATCCAATCTGAACCTCAGACGGTA	pilot
SKP1	TTGCACTCTATTGGAAGTTGCTACC	OK	GGTAGCAACTTCCAATAGAGTGCAA	pilot
GEFT	AAATCAGGGATATCGTGCCCAAAAA	OK	TTTTTGGGCACGATATCCCTGATTT	pilot
PVRL2	GGCTCGTTTGTACATTGGATCACAC	OK	GTGTGATCCAATGTACAAACGAGCC	pilot
C20orf185	CGACTATTCTCTATTACGCAGACTG	OK	CAGTCTGCGTAATAGAGAATAGTCG	pilot
CTNNBIP1	CGACGGTGATAATAATTACCGGGGC	OK	GCCCCGGTAATTATTATCACCGTCG	pilot
TP53	TTACTAATGGATATACGACGAAATG	OK	CATTTCGTCGTATATCCATTAGTAA	pilot
SKP1	AATATTGCAGCTGCACCCCTTCTTA	OK	TAAGAAGGGGTGCAGCTGCAATATT	pilot
CKS1B	TTTTGCACGAGGAATTGACGTAGGC	OK	GCCTACGTCAATTCCTCGTGCAAAA	pilot
TMEM183A	GTCCGTTTGGACTCTAGGTCTAAAA	OK	TTTTAGACCTAGAGTCCAAACGGAC	pilot
ABI2	AGTCCATGTCCTCGTCTAAGCCTCA	OK	TGAGGCTTAGACGAGGACATGGACT	pilot
EPN3	AGATTAAGTATGTTGTTCAGTTCAG	OK	CTGAACTGAACAACATACTTAATCT	pilot
CDK2AP1	CTCATGTGTACACTCGTCTCTGACA	OK	TGTCAGAGACGAGTGTACACATGAG	pilot
EPN3	TTGCGTCTGGACGTCTTCGAATATC	OK	GATATTCGAAGACGTCCAGACGCAA	pilot
ARMCX6	TAAAGGTTTCAACATATTTGTCATC	OK	GATGACAAATATGTTGAAACCTTTA	pilot
DOK1	AACCTTTTGATTTGAGACGGTCGCT	OK	AGCGACCGTCTCAAATCAAAAGGTT	pilot
CDK2AP1	TGTAATGTTACGTCGCAGCTTTCAT	OK	ATGAAAGCTGCGACGTAACATTACA	pilot
EPN3	ACTGTATTATAGCCTTATGATTAGG	OK	CCTAATCATAAGGCTATAATACAGT	pilot
EPN3	GTTTTGGAACGATACTGTCGCATTG	OK	CAATGCGACAGTATCGTTCCAAAAC	pilot
EPN3	TGTTTTGTGTGTTTTCCTAGGATGG	OK	CCATCCTAGGAAAACACACAAAACA	pilot
USP18	GGAAAGTAGGGACAACCTAAGTAAT	OK	ATTACTTAGGTTGTCCCTACTTTCC	pilot
ARMCX6	TTGAGCAGCGGTGAGGCTGTACGGA	OK	TCCGTACAGCCTCACCGCTGCTCAA	pilot
CTNNBIP1	GATGCCACAAAATAATGGACGAGAT	OK	ATCTCGTCCATTATTTTGTGGCATC	pilot
CSNK1E	GTCTGTTCAGGAAAAAAATTTGGTT	OK	AACCAAATTTTTTTCCTGAACAGAC	pilot
EPN3	TAACCATAAAGTCCGTTTTGTGCGG	OK	CCGCACAAAACGGACTTTATGGTTA	pilot
CDK2AP1	ATGGTACCCATTCATATTAAACGAA	OK	TTCGTTTAATATGAATGGGTACCAT	pilot
AASDHPPT	GTCAAATAGCAGTCTAGTACCCGAA	OK	TTCGGGTACTAGACTGCTATTTGAC	pilot
PINX1	AAGGGAAGGACGCGGAGGTTTGACG	OK	CGTCAAACCTCCGCGTCCTTCCCTT	pilot
GPBP1	ATCATAATATTCTTTAATGCCATAC	OK	GTATGGCATTAAAGAATATTATGAT	pilot
SLC29A3	GCGATCACGCTTGGGGCGGCGACAT	OK	ATGTCGCCGCCCCAAGCGTGATCGC	pilot
TP53	TACCATTCCACATCAAGCCATAGTG	OK	CACTATGGCTTGATGTGGAATGGTA	pilot
BNIP3	GTGTGATTGATCACCCAAAGCCTTC	OK	GAAGGCTTTGGGTGATCAATCACAC	pilot
TMEM183A	AGAGCAAGAATTATGACGTAGTAGA	OK	TCTACTACGTCATAATTCTTGCTCT	pilot
BNIP3	TTGAATTCTAGAGCTACTCTGAAAG	OK	CTTTCAGAGTAGCTCTAGAATTCAA	pilot
CBARA1	TCACTTTGGTTTAAATCAATAACGA	OK	TCGTTATTGATTTAAACCAAAGTGA	pilot
PARS2	AGTATATAAATATTCTCAGGTGAGA	OK	TCTCACCTGAGAATATTTATATACT	pilot
CKS1B	GCAACGTCACTCGTCACGGTGGCAT	OK	ATGCCACCGTGACGAGTGACGTTGC	pilot
NDUFV3	GACTCTCTGAGAGGGCGTTTTGCAG	OK	CTGCAAAACGCCCTCTCAGAGAGTC	pilot
CTNNBIP1	CAAATGATCGGCTGTGCGATGACTG	OK	CAGTCATCGCACAGCCGATCATTTG	pilot
AASDHPPT	TGGCCAATGGTTCACATGTATAAGC	OK	GCTTATACATGTGAACCATTGGCCA	pilot
LBP	TACGAACAGCTGGACCCCAGGGTAG	OK	CTACCCTGGGGTCCAGCTGTTCGTA	pilot
APBB1IP	AACACCAGTAGTCAGTTCTAATATC	OK	GATATTAGAACTGACTACTGGTGTT	pilot
TMEM183A	AGAAGTTGATTTACACAGCGATGCA	OK	TGCATCGCTGTGTAAATCAACTTCT	pilot
BNIP3L	TCGCGACGACGTAGGTTTTGGATAA	OK	TTATCCAAAACCTACGTCGTCGCGA	pilot
EPN3	GGCAGGCGATAGTAGTAATTAGACT	OK	AGTCTAATTACTACTATCGCCTGCC	pilot
SLC29A3	CCAATGAACTGAGGTATTGGTAAGT	OK	ACTTACCAATACCTCAGTTCATTGG	pilot
SERINC3	TATGAGCTGCGACATTTGATTCGGG	OK	CCCGAATCAAATGTCGCAGCTCATA	pilot
EPN3	AGTGCACTGGTTCTCGGGGGTTTGG	OK	CCAAACCCCCGAGAACCAGTGCACT	pilot
CKS1B	TTTGCGCCTCTGTGTTCAACTGCAA	OK	TTGCAGTTGAACACAGAGGCGCAAA	pilot
TP53	ATCAGTGAGTAAAAGCATTATATAT	OK	ATATATAATGCTTTTACTCACTGAT	pilot
BNIP3L	CTATCGGAAATTAGGAATTGGTGTG	OK	CACACCAATTCCTAATTTCCGATAG	pilot
HTR3A	TATCTTGATCACGTTATCATGAGGG	OK	CCCTCATGATAACGTGATCAAGATA	pilot
SERINC3	TTTATTTCTTTGCTATTGCGTGGTC	OK	GACCACGCAATAGCAAAGAAATAAA	pilot
EPN3	TCCTAGCCGGTAGCTTGTTATTTAC	OK	GTAAATAACAAGCTACCGGCTAGGA	pilot
SLC29A3	GGTGACCAAACTAGGTTTTATCTCT	OK	AGAGATAAAACCTAGTTTGGTCACC	pilot
SKP1	AACGGACCAAGCATCAAGACTGTTA	OK	TAACAGTCTTGATGCTTGGTCCGTT	pilot
CDKN1A	TCAACATGTCATGCTTCTCAGTTGT	OK	ACAACTGAGAAGCATGACATGTTGA	pilot
CTNNBIP1	ACTTGGTTCAGGAAATCTGTGGTGC	OK	GCACCACAGATTTCCTGAACCAAGT	pilot
APBB1IP	AGATATACGTAAGTCAGACTGTTTT	OK	AAAACAGTCTGACTTACGTATATCT	pilot
DGCR14	GGGCAGCTCGGGGCATGTGTTTAAT	OK	ATTAAACACATGCCCCGAGCTGCCC	pilot
EPN3	GCTGATTGCTACATTGAAAAGAAGG	OK	CCTTCTTTTCAATGTAGCAATCAGC	pilot
SKP1	AACATTTTTTTTGTCAGAGGAATTT	OK	AAATTCCTCTGACAAAAAAAATGTT	pilot
EPN3	TTAGTAATTTTTTTTGTGAACCACG	OK	CGTGGTTCACAAAAAAAATTACTAA	pilot
APBB1IP	CAGGGAGGTGGACGACAGCCAGTCG	OK	CGACTGGCTGTCGTCCACCTCCCTG	pilot
NDUFV3	CAGTGGTTGATAGGTGACATAATGG	OK	CCATTATGTCACCTATCAACCACTG	pilot
C20orf185	TTTTTCTCGGCATGTGCCTACAAGA	OK	TCTTGTAGGCACATGCCGAGAAAAA	pilot
EPN3	GAAACAAATGATGAAGCTATATCAT	OK	ATGATATAGCTTCATCATTTGTTTC	pilot
PVRL2	AGACACGAGTGCCGGGAACGAAAGT	OK	ACTTTCGTTCCCGGCACTCGTGTCT	pilot
CDKN1A	GGTCTCTCGGTATTTATGGAAAGGT	OK	ACCTTTCCATAAATACCGAGAGACC	pilot
PINX1	TAAGCTATTGATACAGGCTAAGATA	OK	TATCTTAGCCTGTATCAATAGCTTA	pilot
CDKN1A	CGGGGTTACAATCATTCAAGAACGA	OK	TCGTTCTTGAATGATTGTAACCCCG	pilot
EPN3	AAACAACAGTTGAATGGTGGTAGAC	OK	GTCTACCACCATTCAACTGTTGTTT	pilot
CDKN1B	CTGTACTAGCCGAGAGCAACTAAAC	OK	GTTTAGTTGCTCTCGGCTAGTACAG	pilot
APBB1IP	GCGTGAGGCCGATAGGGGTAATAAG	OK	CTTATTACCCCTATCGGCCTCACGC	pilot
C20orf185	TTCACGTCGGATCGATAGACCATTC	OK	GAATGGTCTATCGATCCGACGTGAA	pilot
SLBP	TATTGATATTCTTTGAGGTGCTGAG	OK	CTCAGCACCTCAAAGAATATCAATA	pilot
CTNNBIP1	TTAGATCATGTTAGCACTATTTTAA	OK	TTAAAATAGTGCTAACATGATCTAA	pilot
PARS2	CGAGTGTCTCTTTCGTCAGTCCGTG	OK	CACGGACTGACGAAAGAGACACTCG	pilot
BNIP3	GGACCGGGTCTAATGTTGCAAGACC	OK	GGTCTTGCAACATTAGACCCGGTCC	pilot
APBB1IP	AGGTACTCGTTTATAATTACGGGCC	OK	GGCCCGTAATTATAAACGAGTACCT	pilot
GEFT	CTATAGGATAAGCGGACTCTGATTC	OK	GAATCAGAGTCCGCTTATCCTATAG	pilot
CDKN1B	TCTACCGGAGTGAACCAGACAGTGC	OK	GCACTGTCTGGTTCACTCCGGTAGA	pilot
GLTSCR2	TGCGGGACTTTGATTTAGATGATGA	OK	TCATCATCTAAATCAAAGTCCCGCA	pilot
PARS2	GGACACCGTAATAGAGAGGCGCGCG	OK	CGCGCGCCTCTCTATTACGGTGTCC	pilot
GEFT	CTAGTTATTCTTGTGGGAATCTGCC	OK	GGCAGATTCCCACAAGAATAACTAG	pilot
NFKBIB	TAAAATTATGGGTCTAAGCCCACAA	OK	TTGTGGGCTTAGACCCATAATTTTA	pilot
GLTSCR2	CTCGGCCCGACAAAATTAGTGGATT	OK	AATCCACTAATTTTGTCGGGCCGAG	pilot
PARS2	AAACTGGTGGCAATCGTATCGGAAA	OK	TTTCCGATACGATTGCCACCAGTTT	pilot
BNIP3L	GCTGGAAGACCGTGGATCACCCATT	OK	AATGGGTGATCCACGGTCTTCCAGC	pilot
LBP	AAGAGTTTTTTCAGTCAAATTAAGG	OK	CCTTAATTTGACTGAAAAAACTCTT	pilot
CTNNBIP1	GGAGTTCATCAGTATTCTAATATGG	OK	CCATATTAGAATACTGATGAACTCC	pilot
TP53	AATCCCTAAAGTTTTTTTACGAACC	OK	GGTTCGTAAAAAAACTTTAGGGATT	pilot
CSNK1A1	GGGTTGTGTCAAGTACTTCCAACAC	OK	GTGTTGGAAGTACTTGACACAACCC	pilot
CDK2AP1	TAGTGAGTCGTTCCATCGTATTCTC	OK	GAGAATACGATGGAACGACTCACTA	pilot
CDKN1B	AGTCGCATCGTTGGACGGGCATAAC	OK	GTTATGCCCGTCCAACGATGCGACT	pilot
EPN3	CAATAGGGTCTGCGGTAACAGTCGA	OK	TCGACTGTTACCGCAGACCCTATTG	pilot
CSNK1E	GCGTTTTGTTACGAAGCAATTAAAG	OK	CTTTAATTGCTTCGTAACAAAACGC	pilot
CTNNBIP1	TTGAGAGTCTCCTCGATGGGACGGG	OK	CCCGTCCCATCGAGGAGACTCTCAA	pilot
CDK4	TAAATTAGGATTCGGCGACAATTGG	OK	CCAATTGTCGCCGAATCCTAATTTA	pilot
CDKN1B	GCTGCCGGCCCCACCCGGGAATTTG	OK	CAAATTCCCGGGTGGGGCCGGCAGC	pilot
CORO1C	ATATATAGAAAAGCAATCAAAAGGG	OK	CCCTTTTGATTGCTTTTCTATATAT	pilot
BNIP3L	TATAGTAGTAGAAGTAATGTCGGGA	OK	TCCCGACATTACTTCTACTACTATA	pilot
CDKN1A	AGTGGGTGTGGTCACGTTGTACACT	OK	AGTGTACAACGTGACCACACCCACT	pilot
C20orf185	TTGTCAAGCTGTTTGTAGCTAGCAC	OK	GTGCTAGCTACAAACAGCTTGACAA	pilot
AASDHPPT	TCCAGACGTTTTAGCGGGACCGGTG	OK	CACCGGTCCCGCTAAAACGTCTGGA	pilot
CKS1B	GTCAAGTTTTTGATAATTAGCGGGG	OK	CCCCGCTAATTATCAAAAACTTGAC	pilot
APBB1IP	ATTCCACTGCTATGCTAGACGGTGC	OK	GCACCGTCTAGCATAGCAGTGGAAT	pilot
C20orf185	TAGCGAGCTACAACCTCACGGATTT	OK	AAATCCGTGAGGTTGTAGCTCGCTA	pilot
EPN3	TTACCCGGTTATATATGTATTGTCA	OK	TGACAATACATATATAACCGGGTAA	pilot
CDKN1A	GTGGAAGCGAAAGGAGTACGAAATC	OK	GATTTCGTACTCCTTTCGCTTCCAC	pilot
SNPH	TGCCCGTATACGAGGCTGTGATGAT	OK	ATCATCACAGCCTCGTATACGGGCA	pilot
CKS1B	GCACAGCAGAAAAGCGCTCAGGTAT	OK	ATACCTGAGCGCTTTTCTGCTGTGC	pilot
CDKN1B	TGACACAAGCTTCCCCAAGTTGTTC	OK	GAACAACTTGGGGAAGCTTGTGTCA	pilot
BNIP3	TTGCACTCAAATCTTTACCTAGGGA	OK	TCCCTAGGTAAAGATTTGAGTGCAA	pilot
SETD6	ATTAATTGGTCCAGTTTGGACTGGT	OK	ACCAGTCCAAACTGGACCAATTAAT	pilot
SERINC3	GAAATTGTGGGGTTAATGCGTCAAA	OK	TTTGACGCATTAACCCCACAATTTC	pilot
TMEM183A	TAGGGAGATTTCGAATACTTTACCG	OK	CGGTAAAGTATTCGAAATCTCCCTA	pilot
SLC29A3	TGGAGAAATCAAGTATGAGGGCGGA	OK	TCCGCCCTCATACTTGATTTCTCCA	pilot
SERINC3	ACTCTTCTTGATCGTAACGCCAGAT	OK	ATCTGGCGTTACGATCAAGAAGAGT	pilot
CDKN1B	CGGACCAGCATAGGTACGATATGCT	OK	AGCATATCGTACCTATGCTGGTCCG	pilot
CDK2AP1	GGTGGCAAGATACGTGTGGGTAATT	OK	AATTACCCACACGTATCTTGCCACC	pilot
DGCR14	TGTAAGCTCGCAAAGGTACTATATT	OK	AATATAGTACCTTTGCGAGCTTACA	pilot
EPN3	GCGGGAGATTCTAGTCGCGGTGGCG	OK	CGCCACCGCGACTAGAATCTCCCGC	pilot
DNAJA3	CTATTAAGATATTATAATGTACTTT	OK	AAAGTACATTATAATATCTTAATAG	pilot
CKS1B	TTTTTCAGTCTATGGTTAGTAAGTA	OK	TACTTACTAACCATAGACTGAAAAA	pilot
NFKBIB	AGATGGGATGCAAGGAACGATGGGC	OK	GCCCATCGTTCCTTGCATCCCATCT	pilot
CTNNBIP1	GTTAGGATTATCTTAGATGCAATAC	OK	GTATTGCATCTAAGATAATCCTAAC	pilot
AASDHPPT	AACAGACAAGGTCCGGGCGACTGTT	OK	AACAGTCGCCCGGACCTTGTCTGTT	pilot
SLC29A3	ATTTCCTAGGGTTGGAAAGTGAGAT	OK	ATCTCACTTTCCAACCCTAGGAAAT	pilot
CDK2AP1	CTATCACGTCCACGAATGTTACTTG	OK	CAAGTAACATTCGTGGACGTGATAG	pilot
FBXO5	GCCGTTAGTGAGATGGCAAAAAGTA	OK	TACTTTTTGCCATCTCACTAACGGC	pilot
EPN3	ATATTCGGTGTAAGACGTGAACAGT	OK	ACTGTTCACGTCTTACACCGAATAT	pilot
CTNNBIP1	CATTACAGGTCACCTGGATCGCACC	OK	GGTGCGATCCAGGTGACCTGTAATG	pilot
FBXL14	GGGGTCCTTACTATATGAAGGGGAC	OK	GTCCCCTTCATATAGTAAGGACCCC	pilot
CTNNBIP1	TTGCATATCCTGACATCCGTTCACT	OK	AGTGAACGGATGTCAGGATATGCAA	pilot
FBXL2	AGAGCTCGGCTATACATAGATAGGT	OK	ACCTATCTATGTATAGCCGAGCTCT	pilot
CKS1B	TAAGACAAGTTTTTGTCGCACCATT	OK	AATGGTGCGACAAAAACTTGTCTTA	pilot
BNIP3	TATGGGTCACGGTTGCCCAACGTAT	OK	ATACGTTGGGCAACCGTGACCCATA	pilot
CCDC40	CCATTGTAATTCTTATGCCGCCTCT	OK	AGAGGCGGCATAAGAATTACAATGG	pilot
APBB1IP	CTGCAAGCCTTCCCGATTTCGCCTA	OK	TAGGCGAAATCGGGAAGGCTTGCAG	pilot
PLXDC2	GTTCTAGACGAACTATTGGTTTTCA	OK	TGAAAACCAATAGTTCGTCTAGAAC	pilot
ARMCX6	GGAATGCGACGAATAATGATTAACG	OK	CGTTAATCATTATTCGTCGCATTCC	pilot
NFKBIB	CCAAAGTATGTGCCCTCGGTGAGTG	OK	CACTCACCGAGGGCACATACTTTGG	pilot
EPN3	TTCGGAAGGTCGAATCACATCAATG	OK	CATTGATGTGATTCGACCTTCCGAA	pilot
CDK2AP1	TCTCAGTTAGCCTGATGTACAACGC	OK	GCGTTGTACATCAGGCTAACTGAGA	pilot
PVRL2	GCCATACGCAGTTCGTGGTCTTGTG	OK	CACAAGACCACGAACTGCGTATGGC	pilot
SNPH	ATACCGTAGATAGGAAAGATTACGG	OK	CCGTAATCTTTCCTATCTACGGTAT	pilot
CKS1B	TACCCCAAATTACTATGTTTACATG	OK	CATGTAAACATAGTAATTTGGGGTA	pilot
CKS1B	GGCAAGTATCGCCCTGAATCATTAG	OK	CTAATGATTCAGGGCGATACTTGCC	pilot
APBB1IP	CTTCCTAGCTTCTCCATTGCATCTG	OK	CAGATGCAATGGAGAAGCTAGGAAG	pilot
APBB1IP	CCTTTTAGTGACATAATCCAGGTTT	OK	AAACCTGGATTATGTCACTAAAAGG	pilot
CDK2AP1	ACTAAAGCATAAGGACTTTTGATCG	OK	CGATCAAAAGTCCTTATGCTTTAGT	pilot
GATA2	CTGCACTCGTTTATTCGACTCTACT	OK	AGTAGAGTCGAATAAACGAGTGCAG	pilot
CTNNBIP1	AACAAAAGTCACAGAGACCCTTGAG	OK	CTCAAGGGTCTCTGTGACTTTTGTT	pilot
ZBTB9	TTTAAATACCAAGGTGTCAATAGAA	OK	TTCTATTGACACCTTGGTATTTAAA	pilot
SETD6	CGGGTTAAGTAAACGGGATGACCGC	OK	GCGGTCATCCCGTTTACTTAACCCG	pilot
APBB1IP	TGGTCGGACGTATTACTAACACTTC	OK	GAAGTGTTAGTAATACGTCCGACCA	pilot
CKS1B	CGAGATTTTTCCAACATCTCTTCTA	OK	TAGAAGAGATGTTGGAAAAATCTCG	pilot
EPN3	TGGAGCAATGAGTATTTGAAAGGGA	OK	TCCCTTTCAAATACTCATTGCTCCA	pilot
CDK2AP1	CTGTCGGATCGATTAAAGCGAAGAT	OK	ATCTTCGCTTTAATCGATCCGACAG	pilot
CKS1B	CGTATCCGTTATGAAATTATGGGAT	OK	ATCCCATAATTTCATAACGGATACG	pilot
POC1B	GTCGTAAGCGATGCGGTGTTTGAAG	OK	CTTCAAACACCGCATCGCTTACGAC	pilot
EPN3	AATTCGCTGTAGTAGCCTGATTTCA	OK	TGAAATCAGGCTACTACAGCGAATT	pilot
APBB1IP	GCCTCTGAATGCTACGGTTGAAAAG	OK	CTTTTCAACCGTAGCATTCAGAGGC	pilot
SLBP	AAATACAGTACGGCTTGGGAATTGA	OK	TCAATTCCCAAGCCGTACTGTATTT	pilot
SKP1	AGGCTATAATGGACGTTCAGTAAGA	OK	TCTTACTGAACGTCCATTATAGCCT	pilot
SKP1	AACTTTTTAGGTGGCTGGTGATTAT	OK	ATAATCACCAGCCACCTAAAAAGTT	pilot
TMEM183A	CGTCTGGCTCGCCTGCAGGGCTCCG	OK	CGGAGCCCTGCAGGCGAGCCAGACG	pilot
EPN3	AGCCAGAGCAGGCTCTTGGAAAAAC	OK	GTTTTTCCAAGAGCCTGCTCTGGCT	pilot
DNPEP	TGGCAGGAACAGGGAGGGGGAACTT	OK	AAGTTCCCCCTCCCTGTTCCTGCCA	pilot
SKP1	GCTATGGAATTGAAAGTTATAATAT	OK	ATATTATAACTTTCAATTCCATAGC	pilot
RHCG	GAGCAAGAGTTTCGTCGTATGGCCC	OK	GGGCCATACGACGAAACTCTTGCTC	pilot
GEFT	GTATTAAACTGCCTCATTGTAGGCA	OK	TGCCTACAATGAGGCAGTTTAATAC	pilot
BNIP3	GTTGGATTCTCGGGTACGCGATAAA	OK	TTTATCGCGTACCCGAGAATCCAAC	pilot
ARMCX6	CTATGCTGTCGTTGGTCGCCAGTAA	OK	TTACTGGCGACCAACGACAGCATAG	pilot
CKS1B	GATTAGGTGAATTCGCATGTGTAAA	OK	TTTACACATGCGAATTCACCTAATC	pilot
BNIP3L	CGAGGAGTAGATGATCATTTCAAAC	OK	GTTTGAAATGATCATCTACTCCTCG	pilot
TMEM183A	GGACGCTTGTAGATGAATATAATTC	OK	GAATTATATTCATCTACAAGCGTCC	pilot
FBXO7	CCTGAGGAGAGTTGCTCTACCTCCG	OK	CGGAGGTAGAGCAACTCTCCTCAGG	pilot
GLTSCR2	ACCGTTAGTAATTTACCCTTCATAG	OK	CTATGAAGGGTAAATTACTAACGGT	pilot
SKP1	ACCTTAAGAAACGTAGGGTCCTGTA	OK	TACAGGACCCTACGTTTCTTAAGGT	pilot
HADHB	GTTTCTTAGTATTTATGTGTTCGGT	OK	ACCGAACACATAAATACTAAGAAAC	pilot
EPN3	TTGGTTGGTGAGTTGATGTAAGTTC	OK	GAACTTACATCAACTCACCAACCAA	pilot
CDK2AP1	ACGGAACTCTTACAAAGAACCCAGC	OK	GCTGGGTTCTTTGTAAGAGTTCCGT	pilot
GLTSCR2	ATAGATAAACAGGCTACACTTTCAG	OK	CTGAAAGTGTAGCCTGTTTATCTAT	pilot
APBB1IP	AACTTTCATTAGAAGCCGCTTACAG	OK	CTGTAAGCGGCTTCTAATGAAAGTT	pilot
CDK2AP1	GAAAGGTTATGGGTAGTTGGAGATG	OK	CATCTCCAACTACCCATAACCTTTC	pilot
UMPS	AGAATCATATCTTCATATCTTACTA	OK	TAGTAAGATATGAAGATATGATTCT	pilot
TP53	ACACGGTAGGATGTATGTGGAGACT	OK	AGTCTCCACATACATCCTACCGTGT	pilot
HTR3A	TGGAATGTGATTCTTGCTGAAACCG	OK	CGGTTTCAGCAAGAATCACATTCCA	pilot
CDK2AP1	ATTATATAAAATGCGAATATTAATG	OK	CATTAATATTCGCATTTTATATAAT	pilot
CDK2AP1	TGGCATTAAGGGCGCACCGCGCGGG	OK	CCCGCGCGGTGCGCCCTTAATGCCA	pilot
GLTSCR2	GCTTTTAAATTGGTATGTGATATTA	OK	TAATATCACATACCAATTTAAAAGC	pilot
C20orf185	TGAGTCGTCATGGTGGTGGTCTGTT	OK	AACAGACCACCACCATGACGACTCA	pilot
LBP	GCATATTGGGCCGACCGGTGGGACA	OK	TGTCCCACCGGTCGGCCCAATATGC	pilot
CTNNBIP1	GGGTTGATGTTAACGCAGTAGAACA	OK	TGTTCTACTGCGTTAACATCAACCC	pilot
C9orf98	AGTCTAGCAGAGTGCGCCGATGTAC	OK	GTACATCGGCGCACTCTGCTAGACT	pilot
PINX1	ATTATAGATATGGAGTGTCGAAGTG	OK	CACTTCGACACTCCATATCTATAAT	pilot
APBB1IP	GGTCAGGTGCTTATACGAAGGGCAC	OK	GTGCCCTTCGTATAAGCACCTGACC	pilot
CKS1B	GCGGGTCTCTTGAATTTCTGCTCAC	OK	GTGAGCAGAAATTCAAGAGACCCGC	pilot
CKS1B	CTTTAAACCAAGCAAAATGAGAACA	OK	TGTTCTCATTTTGCTTGGTTTAAAG	pilot
CTNNBIP1	CGCTATTGGCATGGTCGATATATTA	OK	TAATATATCGACCATGCCAATAGCG	pilot
BNIP3L	ATGGTACGCCTTGATGGGGGTCTGG	OK	CCAGACCCCCATCAAGGCGTACCAT	pilot
CDK2AP1	AAAGGCCACTTTTACCTATAAGTTT	OK	AAACTTATAGGTAAAAGTGGCCTTT	pilot
BNIP3	GTTCCTAATTTCGATGGTAGTGTTT	OK	AAACACTACCATCGAAATTAGGAAC	pilot
DGCR14	AAATCGATTGATGGGCAAATAACCG	OK	CGGTTATTTGCCCATCAATCGATTT	pilot
CSNK1E	GTTCATGCGATTTATCGGAAGTAAG	OK	CTTACTTCCGATAAATCGCATGAAC	pilot
CTNNBIP1	TGGTGGATCTAAGTCAGTAAATTTG	OK	CAAATTTACTGACTTAGATCCACCA	pilot
CTNNBIP1	TTATTTCGCTAGATATGCGAAGTGG	OK	CCACTTCGCATATCTAGCGAAATAA	pilot
CDKN1A	TGGGGTTTGTTTGTTCGCGATTGAG	OK	CTCAATCGCGAACAAACAAACCCCA	pilot
CD36	AATGCCATGCTTCGAATCGGTGTGA	OK	TCACACCGATTCGAAGCATGGCATT	pilot
CTNNBIP1	TCCCAAATTTATAGTATCGCAATGG	OK	CCATTGCGATACTATAAATTTGGGA	pilot
C20orf185	GTTTGTACAAATACCGCAAGGGATG	OK	CATCCCTTGCGGTATTTGTACAAAC	pilot
CDK2AP1	GTAAATCAAGATACGAGTGAGATTA	OK	TAATCTCACTCGTATCTTGATTTAC	pilot
CDKN1A	ATCCGAATTTTTACAAGAGATACGC	OK	GCGTATCTCTTGTAAAAATTCGGAT	pilot
AASDHPPT	TAGACGTATAAGGAACCAACCCACT	OK	AGTGGGTTGGTTCCTTATACGTCTA	pilot
EPN3	TGTATGTTATCTGGTTGTTATACTG	OK	CAGTATAACAACCAGATAACATACA	pilot
CDK2AP1	TCAAATCTACATAGAGAATCTTTTA	OK	TAAAAGATTCTCTATGTAGATTTGA	pilot
CKS1B	ACACTCTTAAATTTCCTTTAATCTG	OK	CAGATTAAAGGAAATTTAAGAGTGT	pilot
CSNK1E	CACGAGCGTCCGAATTGGTGGGTTA	OK	TAACCCACCAATTCGGACGCTCGTG	pilot
BNIP3	CGGGAGCGTTGATGAATAAGAGTTT	OK	AAACTCTTATTCATCAACGCTCCCG	pilot
HTR3A	CGCAGGGTAACTTGTGTCAACTGGA	OK	TCCAGTTGACACAAGTTACCCTGCG	pilot
SCARB2	GGCAGTATCATAAAAATCAAGTTTG	OK	CAAACTTGATTTTTATGATACTGCC	pilot
CTNNBIP1	GGTTCGATGTTCCTTTTTAGTATAT	OK	ATATACTAAAAAGGAACATCGAACC	pilot
DGCR14	CCTCGGCTTTGATCTTTTGAGCCAG	OK	CTGGCTCAAAAGATCAAAGCCGAGG	pilot
APBB1IP	ATGATTTGTTGGCATCGCCGGGCTG	OK	CAGCCCGGCGATGCCAACAAATCAT	pilot
SERINC3	CGGAAGAGCTGTAGGATTAATTTAC	OK	GTAAATTAATCCTACAGCTCTTCCG	pilot
CTNNBIP1	TCGATTGCATTCTTAAGGGTAAAAA	OK	TTTTTACCCTTAAGAATGCAATCGA	pilot
DOK1	ATGATACCCCCCTTGCTACCTTCAC	OK	GTGAAGGTAGCAAGGGGGGTATCAT	pilot
AASDHPPT	AGAAGGCAACATTGGGGACCTAGAT	OK	ATCTAGGTCCCCAATGTTGCCTTCT	pilot
CDK2AP1	AATCAGGGCTAGAGGTGTCTCAAGG	OK	CCTTGAGACACCTCTAGCCCTGATT	pilot
CDK2AP1	TGAACATTTACTTTTTACGGTGATT	OK	AATCACCGTAAAAAGTAAATGTTCA	pilot
GEFT	TTGAAATCCAAGTGACTCATGTTCC	OK	GGAACATGAGTCACTTGGATTTCAA	pilot
DGCR14	CAGAAACTAGTGCTTTTCTCTCGGT	OK	ACCGAGAGAAAAGCACTAGTTTCTG	pilot
BNIP3	CTTAGACATATTTTACCGCGTCTTA	OK	TAAGACGCGGTAAAATATGTCTAAG	pilot
BNIP3	AGCCGTGGTACTAGAATTTTAAGGA	OK	TCCTTAAAATTCTAGTACCACGGCT	pilot
CDK4	ATGTGGTTTACCGTGCAAACTTTAT	OK	ATAAAGTTTGCACGGTAAACCACAT	pilot
SCARB2	ATAGCGACATCTCATTTAATAACGC	OK	GCGTTATTAAATGAGATGTCGCTAT	pilot
TFEB	TTTCATATCAATGCAACGTGTTTTT	OK	AAAAACACGTTGCATTGATATGAAA	pilot
BNIP3	ACGAACACGATATTATCGTCCTCCC	OK	GGGAGGACGATAATATCGTGTTCGT	pilot
CTNNBIP1	TAAGTCTCAGATCTGTTGCGAGGTC	OK	GACCTCGCAACAGATCTGAGACTTA	pilot
EPN3	GAAGTCGTAGCGAGTTCTGCTTCTG	OK	CAGAAGCAGAACTCGCTACGACTTC	pilot
TULP1	GTGCTTGGTTCCTTAGCTAAACTAG	OK	CTAGTTTAGCTAAGGAACCAAGCAC	pilot
CTNNBIP1	TGTAAGTTTGAGGTGAGCTCAGTGG	OK	CCACTGAGCTCACCTCAAACTTACA	pilot
CKS1B	AGACTCAATTAATAGTGTCGAATCT	OK	AGATTCGACACTATTAATTGAGTCT	pilot
CKS1B	TAGGGATATGCCGGTTGGAGTAGTC	OK	GACTACTCCAACCGGCATATCCCTA	pilot
GEFT	TTCACTGTTATTTGGCTGAAAATTG	OK	CAATTTTCAGCCAAATAACAGTGAA	pilot
CDK2AP1	TTTCTTATATAGATAAACTGCAGAG	OK	CTCTGCAGTTTATCTATATAAGAAA	pilot
CSNK1E	GCTAACTGAACGAGGTGGCCAGCTT	OK	AAGCTGGCCACCTCGTTCAGTTAGC	pilot
CTNNBIP1	AGTATGTGAAGGACCGATCGATATA	OK	TATATCGATCGGTCCTTCACATACT	pilot
CDKN1A	AACCGGGTACGCACTTGGGTAAGTC	OK	GACTTACCCAAGTGCGTACCCGGTT	pilot
SKP1	CCGAACCAAGAGCATTAAGGGTCTT	OK	AAGACCCTTAATGCTCTTGGTTCGG	pilot
SLC29A3	ATGAGGATCTGGGAAGCATTATTGT	OK	ACAATAATGCTTCCCAGATCCTCAT	pilot
DNPEP	GCTTTAGAGACATTGGATTCGATGA	OK	TCATCGAATCCAATGTCTCTAAAGC	pilot
CDK2AP1	ATCAGTTAGCGGGCGAAGCGCCCTT	OK	AAGGGCGCTTCGCCCGCTAACTGAT	pilot
TP53	TATTGGCTCTAGGAATCGTGGAGGT	OK	ACCTCCACGATTCCTAGAGCCAATA	pilot
SERINC3	TGATTTTCAGGAAGTGTGGCGAAAT	OK	ATTTCGCCACACTTCCTGAAAATCA	pilot
CDK2AP1	TAACTGACTTTAGGTTTAGTCTGAC	OK	GTCAGACTAAACCTAAAGTCAGTTA	pilot
CDK2AP1	AAAGGAGTACCTAAGAACAGTTTTG	OK	CAAAACTGTTCTTAGGTACTCCTTT	pilot
NFKBIB	GGAACGTCAGCTGGCATCCAGGATC	OK	GATCCTGGATGCCAGCTGACGTTCC	pilot
EPN3	AGTGCCTAGCGGCACCTAGGCCGGT	OK	ACCGGCCTAGGTGCCGCTAGGCACT	pilot
SCARB2	ATGCATACTGCTGTTTAGAGTTTTT	OK	AAAAACTCTAAACAGCAGTATGCAT	pilot
POC1B	GGCCCAAATATATTGGTTTATGAGG	OK	CCTCATAAACCAATATATTTGGGCC	pilot
CORO1C	TGAGTGGTACTTGAGAGGATGGTTG	OK	CAACCATCCTCTCAAGTACCACTCA	pilot
CCDC40	AAAGGTGGCGTTGTTTTGGTTCGTA	OK	TACGAACCAAAACAACGCCACCTTT	pilot
DGCR14	CCCCGATGGTATCGATGTGAGGTAG	OK	CTACCTCACATCGATACCATCGGGG	pilot
CTNNBIP1	CTACATATTGGGATAATTACCCGGT	OK	ACCGGGTAATTATCCCAATATGTAG	pilot
GEFT	ATTGACTGTATAACAAGAATAATAG	OK	CTATTATTCTTGTTATACAGTCAAT	pilot
CTNNBIP1	AGTCTAAACATTTTAAGCCAAGCCC	OK	GGGCTTGGCTTAAAATGTTTAGACT	pilot
CTNNBIP1	TGGGTGAAATCTGTTTGACTGTAGA	OK	TCTACAGTCAAACAGATTTCACCCA	pilot
EPN3	TCGGTTCTGAGATCATGAGCGTGTT	OK	AACACGCTCATGATCTCAGAACCGA	pilot
PVRL2	CTGAAAGGAACCAAAGTAAGAGGGG	OK	CCCCTCTTACTTTGGTTCCTTTCAG	pilot
EPN3	AAGCGTTGATCGTTGAGTCAACCAC	OK	GTGGTTGACTCAACGATCAACGCTT	pilot
FBXL14	ACAAGTGTCTTTGGTCCTATGTTAG	OK	CTAACATAGGACCAAAGACACTTGT	pilot
TMEM183A	TCGCCGGAAAGACGCACAGAGACGT	OK	ACGTCTCTGTGCGTCTTTCCGGCGA	pilot
CSNK1A1	TAGAGTTATGGGGGTGTGACCTTAT	OK	ATAAGGTCACACCCCCATAACTCTA	pilot
HADHB	CCGTCATAGTGAGGGCCTCTTGTGT	OK	ACACAAGAGGCCCTCACTATGACGG	pilot
C9orf98	ATAGAATAGTGCTATTTGCTGAACT	OK	AGTTCAGCAAATAGCACTATTCTAT	pilot
CDK2AP1	AGCGCTTGCGTTATCTGGTACAAAC	OK	GTTTGTACCAGATAACGCAAGCGCT	pilot
YARS2	TGTAACGTGGTGTTAACTTGGTATA	OK	TATACCAAGTTAACACCACGTTACA	pilot
CTNNBIP1	CCGCGATACATGCGTCCCGGTATAA	OK	TTATACCGGGACGCATGTATCGCGG	pilot
EPN3	ATTTACGCCCGGTAGAGGTAGAGAG	OK	CTCTCTACCTCTACCGGGCGTAAAT	pilot
CTNNBIP1	TTCGTTCAGAGGCCTGCGTGCTATT	OK	AATAGCACGCAGGCCTCTGAACGAA	pilot
CTNNBIP1	TGTAGAAACTTGAACGTTTACATTA	OK	TAATGTAAACGTTCAAGTTTCTACA	pilot
MMP10	TCGGCCCCGACTGGGAAGGTCCGCA	OK	TGCGGACCTTCCCAGTCGGGGCCGA	pilot
CSNK1E	TACCAGTCCAAGGTGTAGACTGTAC	OK	GTACAGTCTACACCTTGGACTGGTA	pilot
TMEM183A	TTAAGGATAGCCAATTCTTGCGTTT	OK	AAACGCAAGAATTGGCTATCCTTAA	pilot
BNIP3L	GTCCAGATGACATTGCGTTGTTCTT	OK	AAGAACAACGCAATGTCATCTGGAC	pilot
HTR3A	CAGAAGTAAAAATGAGCTCACAACC	OK	GGTTGTGAGCTCATTTTTACTTCTG	pilot
BNIP3	CAAGCAGAGGCCATGACATAGTAGT	OK	ACTACTATGTCATGGCCTCTGCTTG	pilot
CPSF6	CTTATCGTACAGCTCCTTGTATTCC	OK	GGAATACAAGGAGCTGTACGATAAG	pilot
CTNNBIP1	GGATGGAGTGTGGTGGTCACTTAAA	OK	TTTAAGTGACCACCACACTCCATCC	pilot
CDK2AP1	GCATGCCACTTTGAAGGAAGTAACG	OK	CGTTACTTCCTTCAAAGTGGCATGC	pilot
CKS1B	TATCTAGATCTTGTCAAGCACACGG	OK	CCGTGTGCTTGACAAGATCTAGATA	pilot
SETD6	CTGACGAACTATAAGTATATTATTT	OK	AAATAATATACTTATAGTTCGTCAG	pilot
CKS1B	TTATAATAGCCGGTTGGAAACAGGA	OK	TCCTGTTTCCAACCGGCTATTATAA	pilot
C9orf98	ATCTAGTTCATGTACTATCCATAAA	OK	TTTATGGATAGTACATGAACTAGAT	pilot
GEFT	AAGAATTGAGGCCAATATTTGGGAC	OK	GTCCCAAATATTGGCCTCAATTCTT	pilot
TMEM183A	TGTCAATGATACAACCTCAATAGTG	OK	CACTATTGAGGTTGTATCATTGACA	pilot
CDK2AP1	AGCGATCGAGTTATGGCTATTATGG	OK	CCATAATAGCCATAACTCGATCGCT	pilot
LBP	GTCATGAACAAGCTATACCAGCTTC	OK	GAAGCTGGTATAGCTTGTTCATGAC	pilot
APBB1IP	TATAGAAATAGTAAATATCAATCAC	OK	GTGATTGATATTTACTATTTCTATA	pilot
CKS1B	AATTATACTAAGGGATCATCCAGAT	OK	ATCTGGATGATCCCTTAGTATAATT	pilot
CTNNBIP1	CACATGCTTGGCCTCAATTAGGTTT	OK	AAACCTAATTGAGGCCAAGCATGTG	pilot
CDK2AP1	AGTAGGATACTGTAAAAACAATTTG	OK	CAAATTGTTTTTACAGTATCCTACT	pilot
NDUFV3	ATTTGATTTGATAGTACCCGAATGG	OK	CCATTCGGGTACTATCAAATCAAAT	pilot
CKS1B	TATTGGTTCAATTTCAAAATATTAA	OK	TTAATATTTTGAAATTGAACCAATA	pilot
CDK2AP1	GGTACCTACAAGCCATTATGCAACA	OK	TGTTGCATAATGGCTTGTAGGTACC	pilot
BNIP3	AATGAGCAAGAGGGATTGAAACAGA	OK	TCTGTTTCAATCCCTCTTGCTCATT	pilot
SLC29A3	TTTGGCTGCTAAGTGTCGGTGACAT	OK	ATGTCACCGACACTTAGCAGCCAAA	pilot
DGCR14	TTGAATTGATGATTCGTTAATTGGC	OK	GCCAATTAACGAATCATCAATTCAA	pilot
TMEM183A	GGCAAAGCGCTAGGTACAGAAAGGA	OK	TCCTTTCTGTACCTAGCGCTTTGCC	pilot
TMEM183A	GCCTGGTAGAGAATGTAATTCCCAT	OK	ATGGGAATTACATTCTCTACCAGGC	pilot
TP53	CTTATCGCTTTTAACTTCCAAAACT	OK	AGTTTTGGAAGTTAAAAGCGATAAG	pilot
EPN3	GTTCGTGAACAACCATATCTGGAAA	OK	TTTCCAGATATGGTTGTTCACGAAC	pilot
HADHB	CAGTTAGCAAGGACTCTCAGTAAGA	OK	TCTTACTGAGAGTCCTTGCTAACTG	pilot
USP18	ATGGGAATCCGTTAGGGCAAGATAT	OK	ATATCTTGCCCTAACGGATTCCCAT	pilot
CTNNBIP1	TGGCGAGCCACTAATTCCATATAGG	OK	CCTATATGGAATTAGTGGCTCGCCA	pilot
C20orf185	AAGAAGTGCTATACTTATCAGGATC	OK	GATCCTGATAAGTATAGCACTTCTT	pilot
TLR6	GCTCAATTTTGTTAGGTTTTAATAG	OK	CTATTAAAACCTAACAAAATTGAGC	pilot
CDK2AP1	CTAGTAATAAAGTATAGCTGATGTT	OK	AACATCAGCTATACTTTATTACTAG	pilot
CTNNBIP1	GCCAACATTTCAAATATTCCAGTCG	OK	CGACTGGAATATTTGAAATGTTGGC	pilot
APBB1IP	TGTGTGACTCAAAACGTTCAATGCA	OK	TGCATTGAACGTTTTGAGTCACACA	pilot
CDK2AP1	ACCGTCGTACGTTATGGGCTATTTG	OK	CAAATAGCCCATAACGTACGACGGT	pilot
EPN3	AACGGCTATACTAGGGTAGTGTGCA	OK	TGCACACTACCCTAGTATAGCCGTT	pilot
CTNNBIP1	ATGTTTGGATGATCACTATGCACGC	OK	GCGTGCATAGTGATCATCCAAACAT	pilot
EPN3	AAGATTGGGCCCACAGAATAGTCTA	OK	TAGACTATTCTGTGGGCCCAATCTT	pilot
APBB1IP	GCTTCCCGCGACAAGAGATATTATA	OK	TATAATATCTCTTGTCGCGGGAAGC	pilot
BNIP3	CGGTTGCGTTTTCAAGCATTGGTCT	OK	AGACCAATGCTTGAAAACGCAACCG	pilot
DNAJA3	ATAGTTAGCCTAGCAGCTAGAGAAT	OK	ATTCTCTAGCTGCTAGGCTAACTAT	pilot
EPN3	AAAGAACATGGTTGGCGGTTAGGTA	OK	TACCTAACCGCCAACCATGTTCTTT	pilot
C20orf185	TTAAAATTCTATAGTTTTAATGGAT	OK	ATCCATTAAAACTATAGAATTTTAA	pilot
CDKN1A	TCAATAAATTTGTGGAGGTTGTTAA	OK	TTAACAACCTCCACAAATTTATTGA	pilot
BNIP3L	CTAAGAACCGTGGGGTCGTAAAAGT	OK	ACTTTTACGACCCCACGGTTCTTAG	pilot
CTNNBIP1	CCTATGGGGGCTGGTCAAGGATCAG	OK	CTGATCCTTGACCAGCCCCCATAGG	pilot
CTNNBIP1	TGCGCGTCTTCGTTCTAAGATGAAA	OK	TTTCATCTTAGAACGAAGACGCGCA	pilot
SERINC3	CGGATATTTGTTCAAGCTATATAGG	OK	CCTATATAGCTTGAACAAATATCCG	pilot
CBARA1	CCACGAGATCTTTCCCGCCACTAGT	OK	ACTAGTGGCGGGAAAGATCTCGTGG	pilot
CDK2AP1	CGGTATTTCCAAGTGGACTGCGAAC	OK	GTTCGCAGTCCACTTGGAAATACCG	pilot
LBP	AGGAAAAGATTTCCTCAATATCACT	OK	AGTGATATTGAGGAAATCTTTTCCT	pilot
SETD6	GGTGGTTCGTCATAAAGGAAGGTAA	OK	TTACCTTCCTTTATGACGAACCACC	pilot
CDKN1B	TACAGATCCGAAGAAACTTATAACA	OK	TGTTATAAGTTTCTTCGGATCTGTA	pilot
SLC29A3	GTTTAGTGTAGTCACGAATTTGCAT	OK	ATGCAAATTCGTGACTACACTAAAC	pilot
CDKN1B	AGATTAATTATTTATTCATAAGTAC	OK	GTACTTATGAATAAATAATTAATCT	pilot
APBB1IP	ATAGTTTTCAGTCGGCTTTGTTTAG	OK	CTAAACAAAGCCGACTGAAAACTAT	pilot
CKS1B	CGCAGGCATTCGTAGGGGATTTATA	OK	TATAAATCCCCTACGAATGCCTGCG	pilot
CSNK1E	TAGGAAAATAGTCCGCGAGGTTAGA	OK	TCTAACCTCGCGGACTATTTTCCTA	pilot
TFEB	CCCAATGAATTTAGTCGGTGCAGAG	OK	CTCTGCACCGACTAAATTCATTGGG	pilot
BNIP3	ACATGGGCAAGAGTAGACTCCTGGA	OK	TCCAGGAGTCTACTCTTGCCCATGT	pilot
EPN3	CATTTTAAGAAAATATCGGGCCATT	OK	AATGGCCCGATATTTTCTTAAAATG	pilot
NDUFV3	TATTTGAATGGTACATATAGGCTTA	OK	TAAGCCTATATGTACCATTCAAATA	pilot
TULP1	TGATTTACTTCAGTACGTTTAAACC	OK	GGTTTAAACGTACTGAAGTAAATCA	pilot
CDK4	ACCACAACGTCCGGTATCTAACCAC	OK	GTGGTTAGATACCGGACGTTGTGGT	pilot
CSNK1A1	GGCGCTAGGATTAACCCATATGCAG	OK	CTGCATATGGGTTAATCCTAGCGCC	pilot
CDK4	GTTGTAGTTTGACGCGTTTGGCGCC	OK	GGCGCCAAACGCGTCAAACTACAAC	pilot
TUBE1	ATATATTACGTGAAGCCTATCGGAT	OK	ATCCGATAGGCTTCACGTAATATAT	pilot
TULP1	TCTTGGCGATATCATCCCGTCGAGG	OK	CCTCGACGGGATGATATCGCCAAGA	pilot
DOK1	CTTATTAATTCGCTTCTCAAGCGCC	OK	GGCGCTTGAGAAGCGAATTAATAAG	pilot
GPKOW	GTTCTTGTAATCGTGTAGGCCTCTA	OK	TAGAGGCCTACACGATTACAAGAAC	pilot
CTNNBIP1	ACAGTGATTCTGGACAATCATAAGA	OK	TCTTATGATTGTCCAGAATCACTGT	pilot
CDK4	GCAATTATAAGAAGACTTTTAATTA	OK	TAATTAAAAGTCTTCTTATAATTGC	pilot
PARS2	TAGCCGTTGAAAAAAGGAAGCGATA	OK	TATCGCTTCCTTTTTTCAACGGCTA	pilot
EPN3	GAGAAACCCCGAACATATCCAGCTC	OK	GAGCTGGATATGTTCGGGGTTTCTC	pilot
APBB1IP	TCGATAAGGGGCTAACACCGGGCTG	OK	CAGCCCGGTGTTAGCCCCTTATCGA	pilot
ARMCX6	TAAGAGGCTGGATTACATATCAGTC	OK	GACTGATATGTAATCCAGCCTCTTA	pilot
CDK4	ACTAACTATCAGATAAGTTTGGTCA	OK	TGACCAAACTTATCTGATAGTTAGT	pilot
NDUFV3	AGAGGCAAAGACAAGGACCCCGTTG	OK	CAACGGGGTCCTTGTCTTTGCCTCT	pilot
BNIP3	TCTACGATAAATGCATCTGGTTTGT	OK	ACAAACCAGATGCATTTATCGTAGA	pilot
TMEM183A	AGCGGCGCAGCATGCATTGCAGAGA	OK	TCTCTGCAATGCATGCTGCGCCGCT	pilot
CDKN1A	AAGATGACTGTTGCTTTTGACGTTT	OK	AAACGTCAAAAGCAACAGTCATCTT	pilot
SETD6	ATAGATTGCAGTTGGTGCAGCGTAG	OK	CTACGCTGCACCAACTGCAATCTAT	pilot
CDKN1A	GTTAAGACTAAGCTCAGTTGGGCGG	OK	CCGCCCAACTGAGCTTAGTCTTAAC	pilot
EPN3	AATTTTGGTCTTTACTACCAGACAT	OK	ATGTCTGGTAGTAAAGACCAAAATT	pilot
SKP1	AAGGGTTTCGGTAAGATAGCACGCC	OK	GGCGTGCTATCTTACCGAAACCCTT	pilot
RHCG	GAAATCAATAATTACCAAACTGTCG	OK	CGACAGTTTGGTAATTATTGATTTC	pilot
SNPH	CACGATTTCTAAGTATTCTGGTAAT	OK	ATTACCAGAATACTTAGAAATCGTG	pilot
BNIP3	TATGCTGGAAGGAATACTATGTTCC	OK	GGAACATAGTATTCCTTCCAGCATA	pilot
CDKN1B	AGGGCTTTTACAAGGGCTTTCGATA	OK	TATCGAAAGCCCTTGTAAAAGCCCT	pilot
PLXDC2	AGCTTTGCTGCAGATTGCAGAATCC	OK	GGATTCTGCAATCTGCAGCAAAGCT	pilot
CDK2AP1	GCTTTACTGGGGCTCAAAATTATTA	OK	TAATAATTTTGAGCCCCAGTAAAGC	pilot
CDK2AP1	TTCGGGGGCGTAGTATTAAAAAGTC	OK	GACTTTTTAATACTACGCCCCCGAA	pilot
CDKN1A	AGACGAAATAGTCATAAAGCTGGCA	OK	TGCCAGCTTTATGACTATTTCGTCT	pilot
SKP1	ATATATTGCGGGCCGCTGTTGCTAT	OK	ATAGCAACAGCGGCCCGCAATATAT	pilot
RHCG	CTCTTATTGGGCACCGTTGGCAGTA	OK	TACTGCCAACGGTGCCCAATAAGAG	pilot
CKS1B	AGCTCACCGTGTGGCTGGCAAAATA	OK	TATTTTGCCAGCCACACGGTGAGCT	pilot
CDK2AP1	TCTTGAAAAGCTGGAGGATCGATAA	OK	TTATCGATCCTCCAGCTTTTCAAGA	pilot
CDK4	GTTTGCGCAGTAAATAGGTCGATGT	OK	ACATCGACCTATTTACTGCGCAAAC	pilot
BNIP3	CACTATGCTCGTCATGAGAGATAGA	OK	TCTATCTCTCATGACGAGCATAGTG	pilot
CDK2AP1	GACGACAGGTGACGTGGTGCCTCAT	OK	ATGAGGCACCACGTCACCTGTCGTC	pilot
CKS1B	TAAGGATACATAGGTCAGGGCCACG	OK	CGTGGCCCTGACCTATGTATCCTTA	pilot
USP18	AGTCGAACATTATTGCCAGACCAAG	OK	CTTGGTCTGGCAATAATGTTCGACT	pilot
CDK2AP1	AAAAATATTCCTATTTGAACAAGGT	OK	ACCTTGTTCAAATAGGAATATTTTT	pilot
APBB1IP	GGGGCGTGATCCAGTTGGGTTTACG	OK	CGTAAACCCAACTGGATCACGCCCC	pilot
ERMAP	AATTAAATGCTAGTGGTGTGAACGA	OK	TCGTTCACACCACTAGCATTTAATT	pilot
CDK2AP1	TCACAAGACAGCGGCCTTTTTAATG	OK	CATTAAAAAGGCCGCTGTCTTGTGA	pilot
CDKN1A	ACCCAAATCCATCGGAACAGCCCAG	OK	CTGGGCTGTTCCGATGGATTTGGGT	pilot
EPN3	CCTAAGTTGTAGGAGTAGGTTTACG	OK	CGTAAACCTACTCCTACAACTTAGG	pilot
EPN3	GGATTCGAGAAGCACGGATGGGGCT	OK	AGCCCCATCCGTGCTTCTCGAATCC	pilot
SERINC3	AGCTGACAAAAGGGAAATACTTTGG	OK	CCAAAGTATTTCCCTTTTGTCAGCT	pilot
DNPEP	CAGTACCGATAACGAAAAACCTTAA	OK	TTAAGGTTTTTCGTTATCGGTACTG	pilot
TRIP4	TTGGGGTAATGTCTGAATTAGGAGA	OK	TCTCCTAATTCAGACATTACCCCAA	pilot
CKS1B	CAACATCTGTGCCGAGGTCTGTGTA	OK	TACACAGACCTCGGCACAGATGTTG	pilot
BNIP3L	CGTCCCTACGCGGGCCTGGGGGAAT	OK	ATTCCCCCAGGCCCGCGTAGGGACG	pilot
PVRL2	TTGGTTGAGGGTTCCTTGGTACAGT	OK	ACTGTACCAAGGAACCCTCAACCAA	pilot
YARS2	TAATCGAATGAACACAAGTCCGTTA	OK	TAACGGACTTGTGTTCATTCGATTA	pilot
CKS1B	CACCCTAGATGATGAAACCGCGCAC	OK	GTGCGCGGTTTCATCATCTAGGGTG	pilot
BNIP3L	GCTTGTGGTATCAAATGTCTGTCGC	OK	GCGACAGACATTTGATACCACAAGC	pilot
CD36	GAAACATTCACTCACGAGTCGTGAT	OK	ATCACGACTCGTGAGTGAATGTTTC	pilot
FBXL2	TCCATGTAACCCGAAGCCGCGACAC	OK	GTGTCGCGGCTTCGGGTTACATGGA	pilot
LBP	GAAGCATGAATGACATTGGCCCGCC	OK	GGCGGGCCAATGTCATTCATGCTTC	pilot
BNIP3L	AGTATGGAGCCATACATGGAACGTG	OK	CACGTTCCATGTATGGCTCCATACT	pilot
SKP1	AATGACAGGATGATGAGTCGTTACT	OK	AGTAACGACTCATCATCCTGTCATT	pilot
NFKBIB	TTTAACGATAATTCTTCTTTAACAT	OK	ATGTTAAAGAAGAATTATCGTTAAA	pilot
CDK2AP1	TGGAGTAGTCCGGTGCTTCAAGTAC	OK	GTACTTGAAGCACCGGACTACTCCA	pilot
CSNK1A1L	TCGAGTGACTTGACAAGTTTAGTAT	OK	ATACTAAACTTGTCAAGTCACTCGA	pilot
BNIP3L	GTGTGCTTTTCAAGACTTTCTCTTT	OK	AAAGAGAAAGTCTTGAAAAGCACAC	pilot
TP53	TGTTGTACTAATCAGAAGGAGCGTC	OK	GACGCTCCTTCTGATTAGTACAACA	pilot
CDKN1A	CTTGATTCCTATCATCTTGTTAACC	OK	GGTTAACAAGATGATAGGAATCAAG	pilot
CTNNBIP1	TACTAGAGCAGTAGCTTAAGGATTG	OK	CAATCCTTAAGCTACTGCTCTAGTA	pilot
GEFT	GCGACTTTGTCACAGCCGGTTTACT	OK	AGTAAACCGGCTGTGACAAAGTCGC	pilot
TMEM183A	GCGTTTCAATTTGGAGATCGTTTAT	OK	ATAAACGATCTCCAAATTGAAACGC	pilot
SETD6	GGTTGTAGTGTTGGGCCATGGATAT	OK	ATATCCATGGCCCAACACTACAACC	pilot
SLBP	TCACTGCTTATCATAATTGAAATGG	OK	CCATTTCAATTATGATAAGCAGTGA	pilot
C20orf185	TTTAGAGGCGCATAGACAAACCTTA	OK	TAAGGTTTGTCTATGCGCCTCTAAA	pilot
CDK2AP1	CAGGAGTATGTACGCGGGTATAGAA	OK	TTCTATACCCGCGTACATACTCCTG	pilot
CDK2AP1	TTTAAAGACACATACAGGATCGCAG	OK	CTGCGATCCTGTATGTGTCTTTAAA	pilot
CDKN1A	GTGTTGGGCCCATATGGAGCAAGTA	OK	TACTTGCTCCATATGGGCCCAACAC	pilot
SKP1	TTGCTAGGTCAAGAAGATTCCACGA	OK	TCGTGGAATCTTCTTGACCTAGCAA	pilot
C20orf185	GTCAACTGAAGATAGTCGAGTTCTG	OK	CAGAACTCGACTATCTTCAGTTGAC	pilot
PVRL2	CCCTAATTTAATTGCTTATTGTCGT	OK	ACGACAATAAGCAATTAAATTAGGG	pilot
TP53	GAAATCTCTTATATGTTAAGTGCTA	OK	TAGCACTTAACATATAAGAGATTTC	pilot
ERMAP	CGCCAAAGTGTGCTGTATTCCTCTC	OK	GAGAGGAATACAGCACACTTTGGCG	pilot
CKS1B	AGGTGTATCCCACGCTATGAATATG	OK	CATATTCATAGCGTGGGATACACCT	pilot
AASDHPPT	TCCATATCCAGTAGTTATGTTAAAT	OK	ATTTAACATAACTACTGGATATGGA	pilot
CSNK1A1L	GTATGCGCCATGACGTATAAATCAG	OK	CTGATTTATACGTCATGGCGCATAC	pilot
CSNK1E	GACACTTATTTAGGTTCAGTGTGGG	OK	CCCACACTGAACCTAAATAAGTGTC	pilot
EPN3	TAAGAGAGATATGCATAAAATGGAA	OK	TTCCATTTTATGCATATCTCTCTTA	pilot
IKZF3	TGGCGCCACTAGAACTGGATTGACG	OK	CGTCAATCCAGTTCTAGTGGCGCCA	pilot
TMEM183A	AGTCTCAAGTTGAGAATAATCACCC	OK	GGGTGATTATTCTCAACTTGAGACT	pilot
CKS1B	GTGAAAGGTAGGTGCATGTTGTGGC	OK	GCCACAACATGCACCTACCTTTCAC	pilot
CORO1C	CCCCTAGGCTGATTGGTCTGGGTTG	OK	CAACCCAGACCAATCAGCCTAGGGG	pilot
ARMCX6	CTATAAAACGTTATTTTCCTTAAAG	OK	CTTTAAGGAAAATAACGTTTTATAG	pilot
CDK2AP1	GTCAAGGCGCCAGCAAGCCGTATCC	OK	GGATACGGCTTGCTGGCGCCTTGAC	pilot
CDKN1A	AGTACTCAGAATGTAGTAAGTTGAT	OK	ATCAACTTACTACATTCTGAGTACT	pilot
CTNNBIP1	CGTCAAGGCAACTGTAGGTCCCGGG	OK	CCCGGGACCTACAGTTGCCTTGACG	pilot
CDK2AP1	AGGAACTTGACTACTCTATGGTGAC	OK	GTCACCATAGAGTAGTCAAGTTCCT	pilot
CTNNBIP1	AGAATACCATTAGCTCACCTGCGGA	OK	TCCGCAGGTGAGCTAATGGTATTCT	pilot
CSNK1E	TGGCTCTTAGTCGTTTGCTTTTAAC	OK	GTTAAAAGCAAACGACTAAGAGCCA	pilot
EPN3	CTTATAAATCTCATAGCTCAACGTT	OK	AACGTTGAGCTATGAGATTTATAAG	pilot
SERINC3	CCTGGGCTTTCCCATCTTTCTATCC	OK	GGATAGAAAGATGGGAAAGCCCAGG	pilot
ZBTB9	TTTTGACGCGCAGATGCGAGCGGCT	OK	AGCCGCTCGCATCTGCGCGTCAAAA	pilot
CDK2AP1	TCGGCATGTGGTGGCTGACGCTTGT	OK	ACAAGCGTCAGCCACCACATGCCGA	pilot
APBB1IP	TTAATTGGGGAGAGGTTTATTATGG	OK	CCATAATAAACCTCTCCCCAATTAA	pilot
TMEM183A	AAAACAATCTTCACGATTGTGTAGT	OK	ACTACACAATCGTGAAGATTGTTTT	pilot
BNIP3L	CATCGCTTCTGTAAATTTACATCCT	OK	AGGATGTAAATTTACAGAAGCGATG	pilot
USP18	GCTGTTCGTGGGAGGGATTCAGGAA	OK	TTCCTGAATCCCTCCCACGAACAGC	pilot
CDK2AP1	TTCAATATATTTGGTTCCAAGGAGA	OK	TCTCCTTGGAACCAAATATATTGAA	pilot
AASDHPPT	CGGAATGAGATCCGTGGTAAGCGAC	OK	GTCGCTTACCACGGATCTCATTCCG	pilot
CKS1B	GTTTATATTTTAACTCACTCCTGAA	OK	TTCAGGAGTGAGTTAAAATATAAAC	pilot
ERMAP	TGTTTAAAACTGACTTTGCATATCT	OK	AGATATGCAAAGTCAGTTTTAAACA	pilot
CKS1B	GGACCGTTATGTGCCTAAGCAGGAC	OK	GTCCTGCTTAGGCACATAACGGTCC	pilot
SERINC3	CATCTGTTACATTATCTTGAAGACG	OK	CGTCTTCAAGATAATGTAACAGATG	pilot
USP18	CGAACCGTGCAGAGTCTACTGTAAT	OK	ATTACAGTAGACTCTGCACGGTTCG	pilot
CDK2AP1	GTGTCTCTATTGTTCTGTCACTACG	OK	CGTAGTGACAGAACAATAGAGACAC	pilot
BNIP3L	AATTCATTCCATCTATGTCGTGTAG	OK	CTACACGACATAGATGGAATGAATT	pilot
CDKN1B	GTCTTTATACTGCGTCAATAACAAG	OK	CTTGTTATTGACGCAGTATAAAGAC	pilot
CDKN1B	GGACTGGTTACCGGCTTAGAAAAGA	OK	TCTTTTCTAAGCCGGTAACCAGTCC	pilot
BNIP3L	TGTGCAGGAGGCGATTATGTCTTTT	OK	AAAAGACATAATCGCCTCCTGCACA	pilot
EPN3	CGGAAATTTAGACCCGTTGTGTTGC	OK	GCAACACAACGGGTCTAAATTTCCG	pilot
CTNNBIP1	TGATTCACCCACATCGAAAACTAGG	OK	CCTAGTTTTCGATGTGGGTGAATCA	pilot
CAP1	AAGCCCTTGGACTGACATAGCTTTT	OK	AAAAGCTATGTCAGTCCAAGGGCTT	pilot
TULP1	TTGTATAAAGAACTGCCCGGGTCCC	OK	GGGACCCGGGCAGTTCTTTATACAA	pilot
SERINC3	CCTAACGTGTCATAAGTTAACAAGA	OK	TCTTGTTAACTTATGACACGTTAGG	pilot
AASDHPPT	TAGATGGTTCAAATGGACATAATCA	OK	TGATTATGTCCATTTGAACCATCTA	pilot
LBP	ATGTAGGGATAGTCCAGACTGTCAT	OK	ATGACAGTCTGGACTATCCCTACAT	pilot
CTNNBIP1	AACTAGATATTCAATTGATTCCTAC	OK	GTAGGAATCAATTGAATATCTAGTT	pilot
CKS1B	GTAAATCTATTACACCGGGATACTT	OK	AAGTATCCCGGTGTAATAGATTTAC	pilot
APBB1IP	ACTCGGTTAAGGCTAGTTCTAAAGT	OK	ACTTTAGAACTAGCCTTAACCGAGT	pilot
BNIP3L	TTCGCCAAGTCCGGTTCGAATCACG	OK	CGTGATTCGAACCGGACTTGGCGAA	pilot
DOK1	AGGAGGGTAAACACGTTCTCGCTGT	OK	ACAGCGAGAACGTGTTTACCCTCCT	pilot
NFKBIB	GTATGCGGCTCGGGGAGTTGGTATT	OK	AATACCAACTCCCCGAGCCGCATAC	pilot
TP53	TAAGCTTTTCCGTGCTTTATATTGC	OK	GCAATATAAAGCACGGAAAAGCTTA	pilot
CSNK1A1	CAAGAAATAAAGTTGGTAACTTTGT	OK	ACAAAGTTACCAACTTTATTTCTTG	pilot
CDKN1A	CTGAAGAGGGGTGATTCCGGGCATA	OK	TATGCCCGGAATCACCCCTCTTCAG	pilot
CDK4	GGCAATCCAGTTGTAGATTCCCATA	OK	TATGGGAATCTACAACTGGATTGCC	pilot
PINX1	GAACAGAGTAATTAACATTACAGAC	OK	GTCTGTAATGTTAATTACTCTGTTC	pilot
TMEM161A	CCTGATGCTGTTTCGGGGATGAATG	OK	CATTCATCCCCGAAACAGCATCAGG	pilot
CTNNBIP1	ATGAGAAAACAATGGCGGGATAGGT	OK	ACCTATCCCGCCATTGTTTTCTCAT	pilot
SKP1	TCAGTAAATGCATAAAGGCTTCCAT	OK	ATGGAAGCCTTTATGCATTTACTGA	pilot
EPN3	GCAGGAAGTATGGACTTGGCTACAA	OK	TTGTAGCCAAGTCCATACTTCCTGC	pilot
ARMCX6	CTCAACTTATCGGCTACACGCTTAT	OK	ATAAGCGTGTAGCCGATAAGTTGAG	pilot
CTNNBIP1	ACAATGTGAATAGAAGCGTGAAATG	OK	CATTTCACGCTTCTATTCACATTGT	pilot
CDK2AP1	CAGGATTGAAGCAGGCCCTGACGGG	OK	CCCGTCAGGGCCTGCTTCAATCCTG	pilot
PINX1	ACCGGGGGCTTGGTAATATCTTCAC	OK	GTGAAGATATTACCAAGCCCCCGGT	pilot
CDKN1B	GTTCGATGGGAAGTTGCGTTACTTG	OK	CAAGTAACGCAACTTCCCATCGAAC	pilot
DOK1	GACTCAGATTCAATACAGGTAAGAT	OK	ATCTTACCTGTATTGAATCTGAGTC	pilot
APBB1IP	TGATGGATGCCGTCGTTTCAAATAT	OK	ATATTTGAAACGACGGCATCCATCA	pilot
UMPS	CCTTCGTGGATTCAGCCAATGGATT	OK	AATCCATTGGCTGAATCCACGAAGG	pilot
CKS1B	GATTCAGTCATAAACGGTAGTACAG	OK	CTGTACTACCGTTTATGACTGAATC	pilot
TULP1	GTTAAATGGATGCCGGCATCTAAGA	OK	TCTTAGATGCCGGCATCCATTTAAC	pilot
DGCR14	GATTAGGTATCATATCTCCAGGGTG	OK	CACCCTGGAGATATGATACCTAATC	pilot
NFKBIB	AATCTTTGGGTAGTGGACATAACAG	OK	CTGTTATGTCCACTACCCAAAGATT	pilot
EPN3	CTTACTAGGTTATGATGTTATTTTT	OK	AAAAATAACATCATAACCTAGTAAG	pilot
DOK1	GCCCTGAATTGTAGTAAGTGAAATG	OK	CATTTCACTTACTACAATTCAGGGC	pilot
TMEM161A	GACCGCCTCACGGTGCAGGAAGGCG	OK	CGCCTTCCTGCACCGTGAGGCGGTC	pilot
BNIP3L	CTCGGGGGAATGATGCGTTTTTAAG	OK	CTTAAAAACGCATCATTCCCCCGAG	pilot
USP18	AGACTATAGAGTATTAGCTATGAAG	OK	CTTCATAGCTAATACTCTATAGTCT	pilot
EPN3	TAGGAGGGAGCAAGTAGGTGCCATT	OK	AATGGCACCTACTTGCTCCCTCCTA	pilot
HTR3A	AAAAGCCCTGGAGCACAAAGTAAAA	OK	TTTTACTTTGTGCTCCAGGGCTTTT	pilot
ERMAP	TGGAATAGAGGTTGGGAATGGAGGA	OK	TCCTCCATTCCCAACCTCTATTCCA	pilot
CTNNBIP1	CACATTGGAAGTTTATAACCTCGGT	OK	ACCGAGGTTATAAACTTCCAATGTG	pilot
CDK4	CATGATAAGAGTAAAGCTTAGTAGT	OK	ACTACTAAGCTTTACTCTTATCATG	pilot
GATA2	TACAACATCTGCACGGACGGTCGGA	OK	TCCGACCGTCCGTGCAGATGTTGTA	pilot
EPN3	GGGAGGGGTGGACGCGGCCGCGCTT	OK	AAGCGCGGCCGCGTCCACCCCTCCC	pilot
CD36	TACGCTAATTAAAACAAACCTATTA	OK	TAATAGGTTTGTTTTAATTAGCGTA	pilot
CDK2AP1	CAGATATCTGGTGGTATGGAGTGAG	OK	CTCACTCCATACCACCAGATATCTG	pilot
ENPP5	AAACAGTTCTTATACCCGGCTGAAA	OK	TTTCAGCCGGGTATAAGAACTGTTT	pilot
PARS2	GCATTCATTTAGTTGGGTTATCGGA	OK	TCCGATAACCCAACTAAATGAATGC	pilot
CSNK1A1	ATCGTGTTCAAAACGTCAGTCAGCT	OK	AGCTGACTGACGTTTTGAACACGAT	pilot
GLTSCR2	GAGGCCCACAGACTACAATGGATCC	OK	GGATCCATTGTAGTCTGTGGGCCTC	pilot
CKS1B	CGGTGGCCGACTACCGCGTGTGGTG	OK	CACCACACGCGGTAGTCGGCCACCG	pilot
BNIP3	GTTCACATTATCGTCCATATCTCAT	OK	ATGAGATATGGACGATAATGTGAAC	pilot
CDKN1B	ATCTCTGTAGAAAATAAAACCACAA	OK	TTGTGGTTTTATTTTCTACAGAGAT	pilot
CDC25A	GCTTTTAGAATCGGCACGTAACTCT	OK	AGAGTTACGTGCCGATTCTAAAAGC	pilot
FBXL2	ACGTATCTGCAGACTTAGGGGAAAA	OK	TTTTCCCCTAAGTCTGCAGATACGT	pilot
CKS1B	GTGGAGGGTTTAGTGTCTTGTACAG	OK	CTGTACAAGACACTAAACCCTCCAC	pilot
EPN3	ACTTTGTGTAAAACCAGTTTATGCT	OK	AGCATAAACTGGTTTTACACAAAGT	pilot
ARMCX6	TTTCCCATAACAACTATCTTCTGTA	OK	TACAGAAGATAGTTGTTATGGGAAA	pilot
SLC29A3	GATAGTAGCAAATCTGCAATTGTAG	OK	CTACAATTGCAGATTTGCTACTATC	pilot
CPSF6	GAAACATAGAACTTGATGGGGTTCG	OK	CGAACCCCATCAAGTTCTATGTTTC	pilot
CKS1B	CCTGGGTACATCATATATACCACGT	OK	ACGTGGTATATATGATGTACCCAGG	pilot
CTNNBIP1	GCAGGGGCATGTGTATTTAGTTACG	OK	CGTAACTAAATACACATGCCCCTGC	pilot
BNIP3L	GTTCAGCTTACATAATGGGACCCTA	OK	TAGGGTCCCATTATGTAAGCTGAAC	pilot
CKS1B	TACTAATGTCTAGGAAGAGCATGCA	OK	TGCATGCTCTTCCTAGACATTAGTA	pilot
HADHB	TTCTTGTAAATAAAAGAGTTTTATA	OK	TATAAAACTCTTTTATTTACAAGAA	pilot
CSNK1E	TGTTCAGATGGAGCTCCGCTGTTTT	OK	AAAACAGCGGAGCTCCATCTGAACA	pilot
CKS1B	GGCATTTATTTCGTATGCCTAAAGG	OK	CCTTTAGGCATACGAAATAAATGCC	pilot
TMEM161A	GGCAGCAGGTTCGAATCAGTTACAA	OK	TTGTAACTGATTCGAACCTGCTGCC	pilot
CKS1B	GCTTGGGTTTTAGAAAGCGGGTAGT	OK	ACTACCCGCTTTCTAAAACCCAAGC	pilot
CCDC40	CTGCTACTAGTGACCCAAACTACTG	OK	CAGTAGTTTGGGTCACTAGTAGCAG	pilot
USP18	CTTTAAGAACTAGGGGCCGTCATTA	OK	TAATGACGGCCCCTAGTTCTTAAAG	pilot
CKS1B	GGGCCTACTTTAGTGCAGGTCAGAT	OK	ATCTGACCTGCACTAAAGTAGGCCC	pilot
CDKN1A	GTGATTTTAGCTAATGGGCGTGACA	OK	TGTCACGCCCATTAGCTAAAATCAC	pilot
GLTSCR2	GAGAAAACGGAATGGACGGTTTGTG	OK	CACAAACCGTCCATTCCGTTTTCTC	pilot
AASDHPPT	CTATCATTCACTGTTGGGAAATATG	OK	CATATTTCCCAACAGTGAATGATAG	pilot
SKP1	TATGGTAGAGATCGAAGAAGCCCGC	OK	GCGGGCTTCTTCGATCTCTACCATA	pilot
CDK2AP1	AAACTGGATGCACAGGATCGCACTC	OK	GAGTGCGATCCTGTGCATCCAGTTT	pilot
CDKN1A	TTAAAAAGTTTCTATGCGCAAAATA	OK	TATTTTGCGCATAGAAACTTTTTAA	pilot
C9orf98	TATTCAGAATAATATACATCGATAG	OK	CTATCGATGTATATTATTCTGAATA	pilot
PVRL2	AACTGGGCTAATTCGAAGCCAGTCT	OK	AGACTGGCTTCGAATTAGCCCAGTT	pilot
SERINC3	GGCGAACTGCTACCTCGGGGCGGTC	OK	GACCGCCCCGAGGTAGCAGTTCGCC	pilot
FBXL14	ATTGCGGGACTGCAGTCGTTTGCTT	OK	AAGCAAACGACTGCAGTCCCGCAAT	pilot
EPN3	CCTTTAAATAATTGTACTATATTAT	OK	ATAATATAGTACAATTATTTAAAGG	pilot
SLC26A5	TACAAGGCCAATATCGTTGGTAGAT	OK	ATCTACCAACGATATTGGCCTTGTA	pilot
SERINC3	ATTTCGTTATAATAGTCGAGGGTGT	OK	ACACCCTCGACTATTATAACGAAAT	pilot
EPN3	TGTGTGTTCTGGTAATTTTATCCAA	OK	TTGGATAAAATTACCAGAACACACA	pilot
CDK2AP1	GTAATACGTGTCGGACCTGCGGGCA	OK	TGCCCGCAGGTCCGACACGTATTAC	pilot
PINX1	CTAACGCATGTAAAAGAATGGTGGC	OK	GCCACCATTCTTTTACATGCGTTAG	pilot
CDK2AP1	AGGTTCTTGGATATGGAAAACCAAG	OK	CTTGGTTTTCCATATCCAAGAACCT	pilot
AASDHPPT	GTGTCGTGCCGGGCGTCTACATATA	OK	TATATGTAGACGCCCGGCACGACAC	pilot
SKP1	AGACAAGTGCCTTGAACTACGTAAA	OK	TTTACGTAGTTCAAGGCACTTGTCT	pilot
CAP1	ACTACGATTGTGGGAGGTACGTAAC	OK	GTTACGTACCTCCCACAATCGTAGT	pilot
CDKN1B	CCTTCAATATGGGGATAACAGCTGG	OK	CCAGCTGTTATCCCCATATTGAAGG	pilot
CDK2AP1	AAATAGGATTCGACAGGGGTAAACG	OK	CGTTTACCCCTGTCGAATCCTATTT	pilot
AASDHPPT	AATTCTGCTGGTAACCAATATTTTC	OK	GAAAATATTGGTTACCAGCAGAATT	pilot
GATA2	AGGCAAGTCTCGTCATGATAGGTAG	OK	CTACCTATCATGACGAGACTTGCCT	pilot
EPN3	TCAGGTTCGGAATGGTTGCTTTTTA	OK	TAAAAAGCAACCATTCCGAACCTGA	pilot
CTNNBIP1	AAAGAACAAACAGACTTTGCCCCCC	OK	GGGGGGCAAAGTCTGTTTGTTCTTT	pilot
EPN3	AGAATCTCCAGAAGTAATGACTCTA	OK	TAGAGTCATTACTTCTGGAGATTCT	pilot
CSNK1A1L	ATCATTTGAATGTAATACGTGGTTG	OK	CAACCACGTATTACATTCAAATGAT	pilot
GPKOW	GTGCGGCTTGAAAGATAGTTTCTGA	OK	TCAGAAACTATCTTTCAAGCCGCAC	pilot
CTNNBIP1	GATGAGTTAACGATGCGATTCACAT	OK	ATGTGAATCGCATCGTTAACTCATC	pilot
CTNNBIP1	TTTGTTGGAGTCACTGACTGAAGAG	OK	CTCTTCAGTCAGTGACTCCAACAAA	pilot
CDKN1A	GGATTGAATTAGAAGTCGTCGTGAC	OK	GTCACGACGACTTCTAATTCAATCC	pilot
CDK2AP1	TGAAATACTTCATCTGGGCAAATAC	OK	GTATTTGCCCAGATGAAGTATTTCA	pilot
HADHB	GCTATGTTAACTGTGGAGTGGTCAA	OK	TTGACCACTCCACAGTTAACATAGC	pilot
CDKN1B	TTACTGCGGTGAATTTGCAACAAGG	OK	CCTTGTTGCAAATTCACCGCAGTAA	pilot
BNIP3	GACAGCCAGCTTAAAAGAAGCTGTT	OK	AACAGCTTCTTTTAAGCTGGCTGTC	pilot
BNIP3L	TGTTTGTTATATGTACGAGTAACTC	OK	GAGTTACTCGTACATATAACAAACA	pilot
EPN3	CCTAATTCAAGCTTTATTGCACTGA	OK	TCAGTGCAATAAAGCTTGAATTAGG	pilot
SKP1	CCTTTTTTTATACGCTGGGAAGAGT	OK	ACTCTTCCCAGCGTATAAAAAAAGG	pilot
BNIP3	GTGGTACGTTTTCCGGGGTGGTAGC	OK	GCTACCACCCCGGAAAACGTACCAC	pilot
EPN3	GGATGCCAGTGTCGCATTCTCTTCC	OK	GGAAGAGAATGCGACACTGGCATCC	pilot
BNIP3L	TTTTCGTTTAGGTGTTCGGTACCAA	OK	TTGGTACCGAACACCTAAACGAAAA	pilot
C20orf185	CGGAAAGGGTCGTCTAAGCACTTAT	OK	ATAAGTGCTTAGACGACCCTTTCCG	pilot
CDK2AP1	AAGCTGCAAGGTCTCTTTCAATTGG	OK	CCAATTGAAAGAGACCTTGCAGCTT	pilot
CDKN1B	CACCTTTAATTGGGTAAAACTATGG	OK	CCATAGTTTTACCCAATTAAAGGTG	pilot
USP18	GAAGCCAACGCGTATAACTCAAGCA	OK	TGCTTGAGTTATACGCGTTGGCTTC	pilot
SKP1	GTAATCAAGAGGAGTTTTTTCCAAA	OK	TTTGGAAAAAACTCCTCTTGATTAC	pilot
CKS1B	AGCGAAGTGGCTCTTAGGAACGGTA	OK	TACCGTTCCTAAGAGCCACTTCGCT	pilot
CKS1B	CAATTACTCAAAAGTTTGGTGAATA	OK	TATTCACCAAACTTTTGAGTAATTG	pilot
CDK4	TGGTGTATTCCGCCTTTGCGGTGCG	OK	CGCACCGCAAAGGCGGAATACACCA	pilot
FBXO7	TGTTATGCAAGACGCGAGAATACGT	OK	ACGTATTCTCGCGTCTTGCATAACA	pilot
BNIP3L	TAATACACGCCGCTTGCCGCATGGA	OK	TCCATGCGGCAAGCGGCGTGTATTA	pilot
TFEB	TTATAATCTAAATCGCACTCGAACG	OK	CGTTCGAGTGCGATTTAGATTATAA	pilot
FBXL14	TTCAGGAACTCTTGACATTAGAGGA	OK	TCCTCTAATGTCAAGAGTTCCTGAA	pilot
LBP	AAGGGATTAACAGGCCTTTAGTTAT	OK	ATAACTAAAGGCCTGTTAATCCCTT	pilot
BNIP3	TGATAACTTGACTCAGTGCATCCCT	OK	AGGGATGCACTGAGTCAAGTTATCA	pilot
TMEM183A	ACGAAAGCTTTAAATAACAACGATC	OK	GATCGTTGTTATTTAAAGCTTTCGT	pilot
FBXL14	GGGGTCCCGGCATATCGATTGAATA	OK	TATTCAATCGATATGCCGGGACCCC	pilot
ABI2	TAGGATACTTAGAGCCCTTATGACT	OK	AGTCATAAGGGCTCTAAGTATCCTA	pilot
CTNNBIP1	GATGCTATTCAACAGGAAGTTGCGG	OK	CCGCAACTTCCTGTTGAATAGCATC	pilot
BNIP3L	CAAGGATGAATATGACACTCCGTGC	OK	GCACGGAGTGTCATATTCATCCTTG	pilot
CDK2AP1	TTTACTTGATCCCGGGGTACGATTT	OK	AAATCGTACCCCGGGATCAAGTAAA	pilot
CDK4	AAACGCGCCACGTGATGAGGGACGG	OK	CCGTCCCTCATCACGTGGCGCGTTT	pilot
CDK4	AGAGCACTACGGTGATCGATTCTAG	OK	CTAGAATCGATCACCGTAGTGCTCT	pilot
CTNNBIP1	TAGGTGGAGTTCTATAAAGGATACA	OK	TGTATCCTTTATAGAACTCCACCTA	pilot
EPN3	AAGCAGCTTTACTTACAGACCGCTT	OK	AAGCGGTCTGTAAGTAAAGCTGCTT	pilot
C20orf185	GCGCCTTCCACGCTTTTTCTTAGTA	OK	TACTAAGAAAAAGCGTGGAAGGCGC	pilot
FBXO5	TGAGTATGTAGCGTTAATACGCGCG	OK	CGCGCGTATTAACGCTACATACTCA	pilot
PINX1	TAACTTGAAAATACCAGACTTTATA	OK	TATAAAGTCTGGTATTTTCAAGTTA	pilot
DNPEP	GGAATTAACGATAGATGTTCTAAGA	OK	TCTTAGAACATCTATCGTTAATTCC	pilot
CDKN1B	ACAACCAAGTTCTGAGGCGACAAAG	OK	CTTTGTCGCCTCAGAACTTGGTTGT	pilot
CTNNBIP1	TCAATCATACGACATAGACAATAGA	OK	TCTATTGTCTATGTCGTATGATTGA	pilot
TMEM183A	ACAGCCCTAAGGACTGCTGCGGGAA	OK	TTCCCGCAGCAGTCCTTAGGGCTGT	pilot
CSNK1E	GGTGTCGGGGGCGGGTGTGGGTTGA	OK	TCAACCCACACCCGCCCCCGACACC	pilot
CDK2AP1	TTTCTTACCTTTAAATTCTTCTACA	OK	TGTAGAAGAATTTAAAGGTAAGAAA	pilot
EPN3	AGTGAAACGGCTACCACAATGGGGA	OK	TCCCCATTGTGGTAGCCGTTTCACT	pilot
SLC29A3	TATGTGATAAGACCGTTTTTTACTA	OK	TAGTAAAAAACGGTCTTATCACATA	pilot
C20orf185	TGATATCTTTCAAATGTGATGCTTA	OK	TAAGCATCACATTTGAAAGATATCA	pilot
HADHB	CCGATGCTGGGTAACCTTTACTTTC	OK	GAAAGTAAAGGTTACCCAGCATCGG	pilot
CTNNBIP1	ACGACTACGAATAATGTATTTTTTA	OK	TAAAAAATACATTATTCGTAGTCGT	pilot
APBB1IP	GTAGCAGCGAATTTGTGTTATTGAT	OK	ATCAATAACACAAATTCGCTGCTAC	pilot
CSNK1A1L	TTTGGGACCCGTTGGTCAACACCCG	OK	CGGGTGTTGACCAACGGGTCCCAAA	pilot
CDKN1B	GATTGATACAGAATAGGCAGAGGGT	OK	ACCCTCTGCCTATTCTGTATCAATC	pilot
LBP	ATTGAATTTAATAGGTCCGCATTGC	OK	GCAATGCGGACCTATTAAATTCAAT	pilot
CDKN1A	CAGCGGTCCTTACTTCAGTCTCATA	OK	TATGAGACTGAAGTAAGGACCGCTG	pilot
TMEM161A	AATGGACTATGGTATGACGGCGTTT	OK	AAACGCCGTCATACCATAGTCCATT	pilot
CTNNBIP1	GTTTTTCAAGATCACCAGTGAATTG	OK	CAATTCACTGGTGATCTTGAAAAAC	pilot
NDUFV3	CCGGAGAATGGTTTAAAGTCGTTAG	OK	CTAACGACTTTAAACCATTCTCCGG	pilot
RHCG	CCACCCGTCAGGTCAGGGCTCGGGA	OK	TCCCGAGCCCTGACCTGACGGGTGG	pilot
PINX1	GATTGAATTGAGATGGAAAAAGGAA	OK	TTCCTTTTTCCATCTCAATTCAATC	pilot
C9orf98	TACCGCCTTTGATTAGCAAACAAAG	OK	CTTTGTTTGCTAATCAAAGGCGGTA	pilot
EPN3	CCAATGTTATGGACCTGGCAGAACG	OK	CGTTCTGCCAGGTCCATAACATTGG	pilot
CTNNBIP1	CGAGCAAAATCCACCCAAAGTTCTT	OK	AAGAACTTTGGGTGGATTTTGCTCG	pilot
EPN3	AAGACTATCAATCCTGGGTCGGTCG	OK	CGACCGACCCAGGATTGATAGTCTT	pilot
EPN3	AGGAAATGTAGAATCATCATAAGAA	OK	TTCTTATGATGATTCTACATTTCCT	pilot
APBB1IP	CGTCTATTGGAATTACGTCGATTAT	OK	ATAATCGACGTAATTCCAATAGACG	pilot
GPKOW	TGTCAAGAGAGGATATATAAATATC	OK	GATATTTATATATCCTCTCTTGACA	pilot
BNIP3L	GCACCGACCGGTCATAAGCTTCGAA	OK	TTCGAAGCTTATGACCGGTCGGTGC	pilot
CTNNBIP1	TCTGCTTATGACTGCCAAATCAGTC	OK	GACTGATTTGGCAGTCATAAGCAGA	pilot
CDK4	CTAAGATGTGGAATTGCCATACCTG	OK	CAGGTATGGCAATTCCACATCTTAG	pilot
CTNNBIP1	CCGGCTTCTATGGGGCTACTCTCTA	OK	TAGAGAGTAGCCCCATAGAAGCCGG	pilot
MMP10	AATGTGAAGTGAAGAAGTCGGTACC	OK	GGTACCGACTTCTTCACTTCACATT	pilot
APBB1IP	ATGATAAGTAACGAGGTTACACATA	OK	TATGTGTAACCTCGTTACTTATCAT	pilot
GATA2	TCTAAAGGCAGATTGAAACCGATTG	OK	CAATCGGTTTCAATCTGCCTTTAGA	pilot
GPBP1	GCCCTACTCTTCTTTCACGAGTCTC	OK	GAGACTCGTGAAAGAAGAGTAGGGC	pilot
AASDHPPT	ATATTATAGCGAGTTAAGACTACAT	OK	ATGTAGTCTTAACTCGCTATAATAT	pilot
CKS1B	CGCGAGGATTAACAATAGACGGTAT	OK	ATACCGTCTATTGTTAATCCTCGCG	pilot
CKS1B	CTAACTGATCATGGAATTGCATGCA	OK	TGCATGCAATTCCATGATCAGTTAG	pilot
CDKN1B	GGAGGGTATATGGTATTATAACCCA	OK	TGGGTTATAATACCATATACCCTCC	pilot
GEFT	ATTAAAGTAAGTTTGCTGAGGAGGT	OK	ACCTCCTCAGCAAACTTACTTTAAT	pilot
CDK2AP1	GTGATATGTTAGCCTGGTTTGGGCG	OK	CGCCCAAACCAGGCTAACATATCAC	pilot
SLC29A3	CAGCAGGCCGGATGGGTCGGGACAG	OK	CTGTCCCGACCCATCCGGCCTGCTG	pilot
SLC29A3	ACCTTTACTATCGCGGCTTAAACAG	OK	CTGTTTAAGCCGCGATAGTAAAGGT	pilot
TMEM161A	TACAGTTATGCTGGATTGGGAGAAG	OK	CTTCTCCCAATCCAGCATAACTGTA	pilot
CDK2AP1	AATGTGATTAATGTTATGTTAAAAA	OK	TTTTTAACATAACATTAATCACATT	pilot
CDKN1B	TTTTAACATGTCGTCCGATATGGGT	OK	ACCCATATCGGACGACATGTTAAAA	pilot
TMEM183A	TAACTGCGAAGGCATTAGACTGGGT	OK	ACCCAGTCTAATGCCTTCGCAGTTA	pilot
CDK2AP1	GAATCTTTACAGTTCTTTCTAGTGG	OK	CCACTAGAAAGAACTGTAAAGATTC	pilot
SERINC3	TCGTCATTTTGAAAACACGCGCGGG	OK	CCCGCGCGTGTTTTCAAAATGACGA	pilot
CDK2AP1	ACTTAATTAGAAAAGTCGGCAGCTT	OK	AAGCTGCCGACTTTTCTAATTAAGT	pilot
EPN3	CCTGGAGTTCGGTTGACCCTCATCG	OK	CGATGAGGGTCAACCGAACTCCAGG	pilot
APBB1IP	ATCACACTGGAAACAATGGTGCGAG	OK	CTCGCACCATTGTTTCCAGTGTGAT	pilot
CKS1B	AGCAGCTGGCGTCCCCATGTTTCTT	OK	AAGAAACATGGGGACGCCAGCTGCT	pilot
APBB1IP	CGTTAAGTGGCTTTGGGGAATCACT	OK	AGTGATTCCCCAAAGCCACTTAACG	pilot
SKP1	CAGTAATGATTCCAATAGCTCGGAA	OK	TTCCGAGCTATTGGAATCATTACTG	pilot
CCDC40	TGATATATCACGCTTTAATTTCGAA	OK	TTCGAAATTAAAGCGTGATATATCA	pilot
CKS1B	CCGTGCTCGTCTGCGCCTGGAACTG	OK	CAGTTCCAGGCGCAGACGAGCACGG	pilot
AASDHPPT	CTAGATTTTATTTACGCATTTGGCT	OK	AGCCAAATGCGTAAATAAAATCTAG	pilot
EPN3	AGGTTCTAGGATCTATCCCGAAGAG	OK	CTCTTCGGGATAGATCCTAGAACCT	pilot
HTR3A	ATTAACTTCAAGGGATGAAAATCGA	OK	TCGATTTTCATCCCTTGAAGTTAAT	pilot
NDUFV3	GTGGACATAGGTTAGGCGTGGGATA	OK	TATCCCACGCCTAACCTATGTCCAC	pilot
CDK2AP1	AGAATCAAAGTTGATTTGCGCACCA	OK	TGGTGCGCAAATCAACTTTGATTCT	pilot
APBB1IP	AGATCCCATTGTTATGTGCCCTTCG	OK	CGAAGGGCACATAACAATGGGATCT	pilot
CCDC40	ACACGATGATGGTAAGTCGTTTGCT	OK	AGCAAACGACTTACCATCATCGTGT	pilot
SLC29A3	ATGAGGCTGCTAAGTCAAGCTTGGG	OK	CCCAAGCTTGACTTAGCAGCCTCAT	pilot
CDK2AP1	AAACTAGAGAGGATGGCATTGCGGT	OK	ACCGCAATGCCATCCTCTCTAGTTT	pilot
CDK4	AATCCGCTTCCGCTAGGTCGAAAAG	OK	CTTTTCGACCTAGCGGAAGCGGATT	pilot
CKS1B	GGGCCCTTATGATCTAGGTAAGACT	OK	AGTCTTACCTAGATCATAAGGGCCC	pilot
EPN3	GCCGTGAGACACATTGGATAGTAGT	OK	ACTACTATCCAATGTGTCTCACGGC	pilot
GPKOW	GTGCGTGAAACCGGTGGTGTAGTGT	OK	ACACTACACCACCGGTTTCACGCAC	pilot
TMEM183A	CATTTGAGCGCAAAATGAATACTGT	OK	ACAGTATTCATTTTGCGCTCAAATG	pilot
SETD6	GGTTCTCAGTAATTTTTCTATCAAT	OK	ATTGATAGAAAAATTACTGAGAACC	pilot
PARS2	AATATCTCGTGTTTTTATAAACCCT	OK	AGGGTTTATAAAAACACGAGATATT	pilot
ARMCX6	TGTTTAAGACTCTCACGGGCAATAA	OK	TTATTGCCCGTGAGAGTCTTAAACA	pilot
DGCR14	GGTAAATGTGATTGTATGGTCTCAG	OK	CTGAGACCATACAATCACATTTACC	pilot
DGCR14	AATTGTGTCTTATAGGGAACTCTTC	OK	GAAGAGTTCCCTATAAGACACAATT	pilot
APBB1IP	TTGCCGGTGATTGAGTCTCTGGTCC	OK	GGACCAGAGACTCAATCACCGGCAA	pilot
IKZF1	ACCGACGTGCCCAATGATCTGTACA	OK	TGTACAGATCATTGGGCACGTCGGT	pilot
BNIP3	GCATGCGGCAGTTTGTGGAGCAGGC	OK	GCCTGCTCCACAAACTGCCGCATGC	pilot
EPN3	TTGGCAGATGGGCAGAGATGTAAGG	OK	CCTTACATCTCTGCCCATCTGCCAA	pilot
TP53	ACCACTACCCGAGGCTGAAGGTTGG	OK	CCAACCTTCAGCCTCGGGTAGTGGT	pilot
NDUFV3	TTAACAGGGACGTAGAACCATCGAG	OK	CTCGATGGTTCTACGTCCCTGTTAA	pilot
CKS1B	AAATAGGTCTCGATATAACGAACTG	OK	CAGTTCGTTATATCGAGACCTATTT	pilot
PINX1	GGACCGGATAACTTGCGAGGCCCAT	OK	ATGGGCCTCGCAAGTTATCCGGTCC	pilot
CKS1B	TCTCGACGTGTTGACGTTGATTTCA	OK	TGAAATCAACGTCAACACGTCGAGA	pilot
APBB1IP	GGGAGACTAACCGGCTAGGTTGGAT	OK	ATCCAACCTAGCCGGTTAGTCTCCC	pilot
USP18	AAAGAGCCGGCATGTATTATTATTA	OK	TAATAATAATACATGCCGGCTCTTT	pilot
APBB1IP	TATCTTACCGAATTGGATTTGCTGG	OK	CCAGCAAATCCAATTCGGTAAGATA	pilot
TULP3	GACTACCCTCCTTTTGATATCACTT	OK	AAGTGATATCAAAAGGAGGGTAGTC	pilot
CKS1B	GCGGTTACTAACGAATTGGTAGCTT	OK	AAGCTACCAATTCGTTAGTAACCGC	pilot
PINX1	ATCCAGGATTCATTTCTGCTAGTCG	OK	CGACTAGCAGAAATGAATCCTGGAT	pilot
CDKN1B	ATGCTTTGACCCTTCGTTCTGGAGT	OK	ACTCCAGAACGAAGGGTCAAAGCAT	pilot
PPARG	TGAGTCAAAATCTAATCAAAGGTAA	OK	TTACCTTTGATTAGATTTTGACTCA	pilot
DNAJA3	TTTTGAGTCATGTATAATCAGCTGG	OK	CCAGCTGATTATACATGACTCAAAA	pilot
EPN3	AGACGATTACTGTAAAAGTGTAGAC	OK	GTCTACACTTTTACAGTAATCGTCT	pilot
CDKN1A	TATCCAGGTGTCGATGCTTCGTCAA	OK	TTGACGAAGCATCGACACCTGGATA	pilot
CSNK1E	CGGAGACACCGAACAAGTCGTCCGG	OK	CCGGACGACTTGTTCGGTGTCTCCG	pilot
CDKN1A	GTAATTTAAGGAGGGGCGAACTTTC	OK	GAAAGTTCGCCCCTCCTTAAATTAC	pilot
ARMCX6	GTTGCCAACACCTGTTCTTGTATAT	OK	ATATACAAGAACAGGTGTTGGCAAC	pilot
EPN3	GACCACGAGCGAACGTCTAGTTTAC	OK	GTAAACTAGACGTTCGCTCGTGGTC	pilot
BNIP3L	TATGAGATCATGAGTTCTTATGATC	OK	GATCATAAGAACTCATGATCTCATA	pilot
CKS1B	TACTATTAGAACAGTAGCATTCAGG	OK	CCTGAATGCTACTGTTCTAATAGTA	pilot
C20orf185	TCAGTAGTTAGCGGTGGATCAGAAT	OK	ATTCTGATCCACCGCTAACTACTGA	pilot
CAMK1G	GGTGAGCTTGAGCATCGCAAAATTA	OK	TAATTTTGCGATGCTCAAGCTCACC	pilot
DGCR14	TTTGGTCAAGTGCGCCAGATCCGAT	OK	ATCGGATCTGGCGCACTTGACCAAA	pilot
CTNNBIP1	GGAAGTGGTCTCCACTCTATACGAA	OK	TTCGTATAGAGTGGAGACCACTTCC	pilot
SKP1	ACGGGTAAAATGCCCATGTATACCT	OK	AGGTATACATGGGCATTTTACCCGT	pilot
EPN3	CCAGCTGCTGTCTTCGACCATCGCC	OK	GGCGATGGTCGAAGACAGCAGCTGG	pilot
BNIP3L	GAGGAGATTTTAAGTTTTTTTTCCA	OK	TGGAAAAAAAACTTAAAATCTCCTC	pilot
PARS2	AGCGCACGGACTACTGTGGAGATTG	OK	CAATCTCCACAGTAGTCCGTGCGCT	pilot
ZBTB9	TTCTCAAGGCATTTAAGTGAAAGCA	OK	TGCTTTCACTTAAATGCCTTGAGAA	pilot
BNIP3L	TAATTTAAACTCTCTCTGAATGTCT	OK	AGACATTCAGAGAGAGTTTAAATTA	pilot
SNPH	CACGTCGAATTTTCTTTATGTCACT	OK	AGTGACATAAAGAAAATTCGACGTG	pilot
CDK2AP1	AGTTCATGCAATGGCAGTCCTGGGC	OK	GCCCAGGACTGCCATTGCATGAACT	pilot
ERMAP	ACATCTTTGCCTCTAGTTATGAACT	OK	AGTTCATAACTAGAGGCAAAGATGT	pilot
DGCR14	GTCGTCACTCTTGGATATACGGTAT	OK	ATACCGTATATCCAAGAGTGACGAC	pilot
BNIP3L	ACAGGCATTGTGTTTATTACAGATA	OK	TATCTGTAATAAACACAATGCCTGT	pilot
DNPEP	CATAATTCAGGCGGAGCGTATCAGA	OK	TCTGATACGCTCCGCCTGAATTATG	pilot
SKP1	GGATTCCAACATAGACCGGCTACTA	OK	TAGTAGCCGGTCTATGTTGGAATCC	pilot
PARS2	TCGAATCTTACGCAGTGATATCAAG	OK	CTTGATATCACTGCGTAAGATTCGA	pilot
AASDHPPT	TTTCTATGAAGTATAAATTGCCAAT	OK	ATTGGCAATTTATACTTCATAGAAA	pilot
CDKN1A	CTGGTCCTGACGAGGGTTGATGGTC	OK	GACCATCAACCCTCGTCAGGACCAG	pilot
NDUFV3	GCTCTTCCAGCAAAGTTATGCAGCA	OK	TGCTGCATAACTTTGCTGGAAGAGC	pilot
C20orf185	TGTTGTTAGTGGCAATAGGGAGATG	OK	CATCTCCCTATTGCCACTAACAACA	pilot
TMEM183A	TACTGGTTCATAAAGTTAAACGTGG	OK	CCACGTTTAACTTTATGAACCAGTA	pilot
DGCR14	CAATAAATGTTGCATCTATAATCTT	OK	AAGATTATAGATGCAACATTTATTG	pilot
APBB1IP	CGTTCATAAAGGGGGAGGTAATCCA	OK	TGGATTACCTCCCCCTTTATGAACG	pilot
CDK2AP1	CGCGGCCAAATATAAGGCTCGAGGA	OK	TCCTCGAGCCTTATATTTGGCCGCG	pilot
DGCR14	GATATATTGGTTTGTAACTGTACTC	OK	GAGTACAGTTACAAACCAATATATC	pilot
BNIP3L	TTTGTGCTTAGCTTAATAAATGTTG	OK	CAACATTTATTAAGCTAAGCACAAA	pilot
CAP1	AGCAATATTGGCGATTGCGGATGTA	OK	TACATCCGCAATCGCCAATATTGCT	pilot
PARS2	CCTAAATTTGCTATGATCCTTCATC	OK	GATGAAGGATCATAGCAAATTTAGG	pilot
CDKN1B	AAGTTGGCATGATAGTTGATAAGAC	OK	GTCTTATCAACTATCATGCCAACTT	pilot
EPN3	CATGGCTTTTGCTATAATGACTGCC	OK	GGCAGTCATTATAGCAAAAGCCATG	pilot
DNPEP	AACTGTAAGAAGTTATCAAGGTACG	OK	CGTACCTTGATAACTTCTTACAGTT	pilot
FBXL14	CTTACCGACATAGGTGGACAAGGAC	OK	GTCCTTGTCCACCTATGTCGGTAAG	pilot
CDK2AP1	GATCGCACAGACCAGTTTATACTTT	OK	AAAGTATAAACTGGTCTGTGCGATC	pilot
HTR3A	ATTTTGAGTGATAACAAACGATAAG	OK	CTTATCGTTTGTTATCACTCAAAAT	pilot
CTNNBIP1	TAGTATAGTTAATTGCCGATTAGTT	OK	AACTAATCGGCAATTAACTATACTA	pilot
C20orf185	ATAACCAAAATTGCTCAGTTGGAGC	OK	GCTCCAACTGAGCAATTTTGGTTAT	pilot
CDK2AP1	AAATATTTCGCTTGGCAGCGATCGT	OK	ACGATCGCTGCCAAGCGAAATATTT	pilot
TP53	ACTGACATTGGCTAGCTATGCTTGC	OK	GCAAGCATAGCTAGCCAATGTCAGT	pilot
ARMCX6	GAAAAACAAGCACATGACATAGGTC	OK	GACCTATGTCATGTGCTTGTTTTTC	pilot
CCDC40	GGTGTGCCTTTAGGCTACATCTCAG	OK	CTGAGATGTAGCCTAAAGGCACACC	pilot
BNIP3L	ATTAATATGTGATAAGTACTCTGGG	OK	CCCAGAGTACTTATCACATATTAAT	pilot
CDK2AP1	AGGCCGTCTAATTATTTTTTTTCAT	OK	ATGAAAAAAAATAATTAGACGGCCT	pilot
ARMCX6	AGGTTTATAGGCCTGAATTAGGGTG	OK	CACCCTAATTCAGGCCTATAAACCT	pilot
CORO1C	GATGTTGGAACAACCATGACTCAAA	OK	TTTGAGTCATGGTTGTTCCAACATC	pilot
PINX1	CACGTGATTAGTTATGAAAGCCCTT	OK	AAGGGCTTTCATAACTAATCACGTG	pilot
PARS2	AACCTTTTACTTGCGATGATGAATG	OK	CATTCATCATCGCAAGTAAAAGGTT	pilot
BNIP3	TGCTATCTAAGAAGACAGGTCGAAC	OK	GTTCGACCTGTCTTCTTAGATAGCA	pilot
SKP1	ACCTCGCATAACATTTTTGCAAGCT	OK	AGCTTGCAAAAATGTTATGCGAGGT	pilot
BNIP3	ATCGCTTTGATTAACACTGGTAGAT	OK	ATCTACCAGTGTTAATCAAAGCGAT	pilot
IKZF3	TCATAAAAGATGGTTGAAATGACTG	OK	CAGTCATTTCAACCATCTTTTATGA	pilot
EPN3	TGCGGATACAGTACTAGATTAAGAC	OK	GTCTTAATCTAGTACTGTATCCGCA	pilot
SLBP	GTCTATTGAGGAGAATTCGTCGAGT	OK	ACTCGACGAATTCTCCTCAATAGAC	pilot
BNIP3L	AAAATTTGAGTGAGATAGATTTATT	OK	AATAAATCTATCTCACTCAAATTTT	pilot
CTNNBIP1	TCAGTAACTTGAAGGCGTCGCGGTA	OK	TACCGCGACGCCTTCAAGTTACTGA	pilot
CDK2AP1	ATTGACATCATCAGACGCAGAGAAT	OK	ATTCTCTGCGTCTGATGATGTCAAT	pilot
CORO1C	GGGTAAATGTTGTACTGTTTAATTG	OK	CAATTAAACAGTACAACATTTACCC	pilot
APBB1IP	CTGAGCCATTATTGGTTTCCGCGAA	OK	TTCGCGGAAACCAATAATGGCTCAG	pilot
EPN3	TAAATCTAGCGGTAGTAAGCGATGG	OK	CCATCGCTTACTACCGCTAGATTTA	pilot
BNIP3	TAGGTGGATTTTTACTTACTCGAGC	OK	GCTCGAGTAAGTAAAAATCCACCTA	pilot
PTDSS1	CTTCCACGTTAGTCCGGATGAGATT	OK	AATCTCATCCGGACTAACGTGGAAG	pilot
EPN3	CAACGTCCATTATAAAAACAACTCC	OK	GGAGTTGTTTTTATAATGGACGTTG	pilot
TFEB	ATAACAGGGTCAGAGCAACGGGTAG	OK	CTACCCGTTGCTCTGACCCTGTTAT	pilot
TULP1	GAACTTATAGGAGATTTGTGGTAAT	OK	ATTACCACAAATCTCCTATAAGTTC	pilot
CDK4	AAAATGCATTCGCAACCATGCCGAG	OK	CTCGGCATGGTTGCGAATGCATTTT	pilot
BNIP3L	CATAGGTTTGTCGTTGAACGCTTCG	OK	CGAAGCGTTCAACGACAAACCTATG	pilot
C20orf185	AAAACTGTAATGCGATTTCTTAAGG	OK	CCTTAAGAAATCGCATTACAGTTTT	pilot
DNPEP	ATCGAAGGGTATGAGGTGTGGGTGG	OK	CCACCCACACCTCATACCCTTCGAT	pilot
CSNK1A1	AACATCACCACTGTAGGCCTAGAGA	OK	TCTCTAGGCCTACAGTGGTGATGTT	pilot
CDK2AP1	ATAATGTTGATAGCGTCCGGTTGAT	OK	ATCAACCGGACGCTATCAACATTAT	pilot
EPN3	GTAAAGATTGGTATTTATTTTATTT	OK	AAATAAAATAAATACCAATCTTTAC	pilot
SLBP	GTTTGTAGTTATAAAAAGTTGTTCC	OK	GGAACAACTTTTTATAACTACAAAC	pilot
AASDHPPT	TTGATGTGAGTGATAACGCGAGTTG	OK	CAACTCGCGTTATCACTCACATCAA	pilot
CDK2AP1	CCTTTACTTGAGTTAGCGCTCTTAC	OK	GTAAGAGCGCTAACTCAAGTAAAGG	pilot
BNIP3	GCGCGAGCGGGCGGTTGGAGGAGAC	OK	GTCTCCTCCAACCGCCCGCTCGCGC	pilot
TP53	ATCTGTCAGGAACACAGGCTCTGCT	OK	AGCAGAGCCTGTGTTCCTGACAGAT	pilot
EPN3	CGGCCCCGTTTAATGGACCTATATA	OK	TATATAGGTCCATTAAACGGGGCCG	pilot
BNIP3L	GCAGCACAATCGCAAGCCCGAAGGA	OK	TCCTTCGGGCTTGCGATTGTGCTGC	pilot
EPN3	CATACGTTTTGTTTCAGAAACGGTA	OK	TACCGTTTCTGAAACAAAACGTATG	pilot
CTNNBIP1	TTATCTAATTTCTTCATGTGGATTC	OK	GAATCCACATGAAGAAATTAGATAA	pilot
APBB1IP	GAGAAAACAGCAGCGAAGGCCAGTT	OK	AACTGGCCTTCGCTGCTGTTTTCTC	pilot
CAP1	CTATGCTTAACGTCATATGTTTTGA	OK	TCAAAACATATGACGTTAAGCATAG	pilot
GATA2	CTAGAGACAGTATTGGCCGTCTTGA	OK	TCAAGACGGCCAATACTGTCTCTAG	pilot
CDK2AP1	AGAGATCGGTAATTATGCTCTGAGT	OK	ACTCAGAGCATAATTACCGATCTCT	pilot
CDK2AP1	TAGCCCAGTCGCACAGGAGGATTTT	OK	AAAATCCTCCTGTGCGACTGGGCTA	pilot
PARS2	CTAGGTCAGTGGACGCAGGGGACAT	OK	ATGTCCCCTGCGTCCACTGACCTAG	pilot
APBB1IP	CAAATAGTCTGAGCTCTGAGATCGC	OK	GCGATCTCAGAGCTCAGACTATTTG	pilot
DNAJA3	GCCTGTCTCAGCCTTGATTACAGTT	OK	AACTGTAATCAAGGCTGAGACAGGC	pilot
CDKN1A	CAACGTTTTATACTGTCACGGTGCC	OK	GGCACCGTGACAGTATAAAACGTTG	pilot
EPN3	GTCAATCAGACGTTTAGATAGGATC	OK	GATCCTATCTAAACGTCTGATTGAC	pilot
CTNNBIP1	TGCAGCATTAACGTAAGCCTAGGCA	OK	TGCCTAGGCTTACGTTAATGCTGCA	pilot
APBB1IP	ATGATACACACTTTACATAGACAAC	OK	GTTGTCTATGTAAAGTGTGTATCAT	pilot
SETD6	GTGAGTAAGATTTTTCAGCATTTGG	OK	CCAAATGCTGAAAAATCTTACTCAC	pilot
CDK2AP1	GGAACGATGGTCGGCTGTCGGAGTA	OK	TACTCCGACAGCCGACCATCGTTCC	pilot
EPN3	AGCATTCAGGAAAAAATGAGATAGT	OK	ACTATCTCATTTTTTCCTGAATGCT	pilot
EPN3	AGATATCTTAGCTGAAAGAAGTACG	OK	CGTACTTCTTTCAGCTAAGATATCT	pilot
SLBP	TGTATCATCTACGTGCGTAATTATA	OK	TATAATTACGCACGTAGATGATACA	pilot
CKS1B	CTTTAACGGTGGTGGGACATGAAAG	OK	CTTTCATGTCCCACCACCGTTAAAG	pilot
NDUFV3	AATAAATTTGGCGAAAGACGAAATT	OK	AATTTCGTCTTTCGCCAAATTTATT	pilot
FBXL14	AGAAGTTGCGTCATGGGATTAGTTA	OK	TAACTAATCCCATGACGCAACTTCT	pilot
AASDHPPT	AATTCTGAAAACTTTTTTAGAGTGT	OK	ACACTCTAAAAAAGTTTTCAGAATT	pilot
TULP1	TGATTGTTTCTAGGCGCAGACATAG	OK	CTATGTCTGCGCCTAGAAACAATCA	pilot
CKS1B	CAACCTGGTCATAGTGACCTGAGGT	OK	ACCTCAGGTCACTATGACCAGGTTG	pilot
TP53	TAAGACTGTACACTGTTACTGATGT	OK	ACATCAGTAACAGTGTACAGTCTTA	pilot
LBP	GACTCATTCATGGACAGTTTTCACT	OK	AGTGAAAACTGTCCATGAATGAGTC	pilot
BNIP3L	CGGTTAGTTGGACTAGCTATCAACT	OK	AGTTGATAGCTAGTCCAACTAACCG	pilot
CDK4	GTTAACCATTGATATTTACTCACTT	OK	AAGTGAGTAAATATCAATGGTTAAC	pilot
EPN3	TACAGTGAAATTTCGGACCTATGTC	OK	GACATAGGTCCGAAATTTCACTGTA	pilot
TULP3	GTCCTAGACTATATCGAAATAACGG	OK	CCGTTATTTCGATATAGTCTAGGAC	pilot
IKZF3	CCATACCGTAACCTTTGGACTCACA	OK	TGTGAGTCCAAAGGTTACGGTATGG	pilot
EPN3	CCACACATCTGTCTGGATTCAATTT	OK	AAATTGAATCCAGACAGATGTGTGG	pilot
GEFT	GATACCATTAGCCACTCGAGACAAG	OK	CTTGTCTCGAGTGGCTAATGGTATC	pilot
TMEM183A	TGTCTTAAAATATGACCGGACAAAT	OK	ATTTGTCCGGTCATATTTTAAGACA	pilot
EPN3	GTGAAGGTTCGCAGTTGATGTGGCA	OK	TGCCACATCAACTGCGAACCTTCAC	pilot
NDUFV3	GATAGAAATGTTGACTTTCAGTACC	OK	GGTACTGAAAGTCAACATTTCTATC	pilot
BNIP3	GTAGCATCGGTAAATGTTTCCTAAA	OK	TTTAGGAAACATTTACCGATGCTAC	pilot
HADHB	CCTGTTACATATCATCCTACGCATC	OK	GATGCGTAGGATGATATGTAACAGG	pilot
CDK4	CGGCATGAACTAGTGCTCTTTATTT	OK	AAATAAAGAGCACTAGTTCATGCCG	pilot
CORO1C	ATTCCGTTTCTTTATCAGACTGTCA	OK	TGACAGTCTGATAAAGAAACGGAAT	pilot
PINX1	AATTTCGGAGTTTCGAGAATTAGGC	OK	GCCTAATTCTCGAAACTCCGAAATT	pilot
SKP1	TTCTTTGACACAGGTACTTGATACT	OK	AGTATCAAGTACCTGTGTCAAAGAA	pilot
CDKN1B	AACCCTCGTTTCAACTTTAGAATAA	OK	TTATTCTAAAGTTGAAACGAGGGTT	pilot
PINX1	TATTCGTCGAAGAGGGAGTCGTTTG	OK	CAAACGACTCCCTCTTCGACGAATA	pilot
EPN3	CCATTACGAACCTACTGAAATTTTT	OK	AAAAATTTCAGTAGGTTCGTAATGG	pilot
GATA2	TCAATCGTGCGGAAATTACTGTGCC	OK	GGCACAGTAATTTCCGCACGATTGA	pilot
CTNNBIP1	TAATTAATTCGCCTACATTCTTTAT	OK	ATAAAGAATGTAGGCGAATTAATTA	pilot
CTNNBIP1	AGGCAGGTAACTTTCAATTATACTT	OK	AAGTATAATTGAAAGTTACCTGCCT	pilot
SNPH	CGTAGTAACATCAGCGAGCGTCAGT	OK	ACTGACGCTCGCTGATGTTACTACG	pilot
SKP1	AACCGAGCCGATTAACTGATTGAAA	OK	TTTCAATCAGTTAATCGGCTCGGTT	pilot
CTNNBIP1	AGGATTTGTTAGTATGGGTTGTCAC	OK	GTGACAACCCATACTAACAAATCCT	pilot
SLBP	TTTATCGCAAAGAATGGAGGCTTTA	OK	TAAAGCCTCCATTCTTTGCGATAAA	pilot
EPN3	GAACACCTCTTCAATAGCAATTACC	OK	GGTAATTGCTATTGAAGAGGTGTTC	pilot
NDUFV3	ATTAAGTCTCAGTAATACGATAGCG	OK	CGCTATCGTATTACTGAGACTTAAT	pilot
EPN3	TCCAATAATAGAGAAGTCACTTCCC	OK	GGGAAGTGACTTCTCTATTATTGGA	pilot
TMEM183A	ATAGTGTCGCTGGGGGTTTGAGGCT	OK	AGCCTCAAACCCCCAGCGACACTAT	pilot
SKP1	TAGTGTTAGATATGAGGAGCGTCGT	OK	ACGACGCTCCTCATATCTAACACTA	pilot
SKP1	TGCGTTGCTATAGTTTTTTTTTCGG	OK	CCGAAAAAAAAACTATAGCAACGCA	pilot
CKS1B	TTAGGTTTTGCTACTCAGATACAAC	OK	GTTGTATCTGAGTAGCAAAACCTAA	pilot
CTNNBIP1	AAAATAGCGGTTCGGATGACCGTTA	OK	TAACGGTCATCCGAACCGCTATTTT	pilot
BNIP3L	TGAAGCCGGGAACGTGAAGACTGAA	OK	TTCAGTCTTCACGTTCCCGGCTTCA	pilot
CDK2AP1	GACAGTTCTTGCACACTCTTTAGCA	OK	TGCTAAAGAGTGTGCAAGAACTGTC	pilot
CTNNBIP1	AGTATCTACACCAATATTCGTATTT	OK	AAATACGAATATTGGTGTAGATACT	pilot
TTLL7	TTCTACCACTAATTCACTCATTGAT	OK	ATCAATGAGTGAATTAGTGGTAGAA	pilot
EPN3	GGTTGCACTTTCAACGTCGTCCATG	OK	CATGGACGACGTTGAAAGTGCAACC	pilot
CCDC40	ATAACTTGGGGGCATAAGCGCTTTC	OK	GAAAGCGCTTATGCCCCCAAGTTAT	pilot
SKP1	GCCCGTGACCATAATTGGCTAAGTT	OK	AACTTAGCCAATTATGGTCACGGGC	pilot
UMPS	TATGGAACCAGCAAAGCAATAGACG	OK	CGTCTATTGCTTTGCTGGTTCCATA	pilot
CCDC40	GGTTACTACGGTCTTGAGGCCTAGG	OK	CCTAGGCCTCAAGACCGTAGTAACC	pilot
CTNNBIP1	AGTATATCAAGACAATGTCTTAAAA	OK	TTTTAAGACATTGTCTTGATATACT	pilot
PPARG	ACATAGCGAGAGTAGTTATAGGGCC	OK	GGCCCTATAACTACTCTCGCTATGT	pilot
ARMCX6	GGTTTCCAAACATAGTTGTAGTGTT	OK	AACACTACAACTATGTTTGGAAACC	pilot
SLBP	GAAGTAAACTGGATTACCGGCAATG	OK	CATTGCCGGTAATCCAGTTTACTTC	pilot
NFKBIB	CGTTTGCAGACCAACGAATTTGTCT	OK	AGACAAATTCGTTGGTCTGCAAACG	pilot
SKP1	CGATCATGGGACCTCCAATTTGACT	OK	AGTCAAATTGGAGGTCCCATGATCG	pilot
SKP1	TTACCCAAAGATGTAAACTACAAGT	OK	ACTTGTAGTTTACATCTTTGGGTAA	pilot
AASDHPPT	TAATTTTAGGCCTTTAGATGGTATA	OK	TATACCATCTAAAGGCCTAAAATTA	pilot
EPN3	TGGGTATTCGATTTCCTGATCCAAC	OK	GTTGGATCAGGAAATCGAATACCCA	pilot
CKS1B	TGGGATAGGTACCTTCTTAGTAGTC	OK	GACTACTAAGAAGGTACCTATCCCA	pilot
CDKN1A	CCTACTTGATTTTTGAGAGGATTTG	OK	CAAATCCTCTCAAAAATCAAGTAGG	pilot
EPN3	GGCGAGTATCGCCCAAATGATTTGT	OK	ACAAATCATTTGGGCGATACTCGCC	pilot
BNIP3L	AAGTAGTGGACTGTCGATTGCAGTG	OK	CACTGCAATCGACAGTCCACTACTT	pilot
AASDHPPT	CAACAGATAAGTGTGGAAGGCACGT	OK	ACGTGCCTTCCACACTTATCTGTTG	pilot
CTNNBIP1	CATTTGCATGATTATGTAATGGCGG	OK	CCGCCATTACATAATCATGCAAATG	pilot
GATA2	TGCGGTTGGTGAAGGCGTATGCTCT	OK	AGAGCATACGCCTTCACCAACCGCA	pilot
CDK2AP1	GGGACCTAGGGGCTGTTATAAGATT	OK	AATCTTATAACAGCCCCTAGGTCCC	pilot
CDK2AP1	TGGCTAAGAGACCGATAGCGTCTTA	OK	TAAGACGCTATCGGTCTCTTAGCCA	pilot
CD36	TTAATCAAGCTAAGAGTGGCCACGG	OK	CCGTGGCCACTCTTAGCTTGATTAA	pilot
CDK2AP1	TTCGAATCGTTATTCCTGTATCGTG	OK	CACGATACAGGAATAACGATTCGAA	pilot
CDK4	CAGTCTGGGCGAAACTCAGATCTCC	OK	GGAGATCTGAGTTTCGCCCAGACTG	pilot
BNIP3L	TGGGGAATCGACAGACGCTGGAGAA	OK	TTCTCCAGCGTCTGTCGATTCCCCA	pilot
CKS1B	AAGGTTGGCCGCTGGCTTTATTTTA	OK	TAAAATAAAGCCAGCGGCCAACCTT	pilot
CDKN1B	TAACTGGCAGAAAAATGTATGGGTG	OK	CACCCATACATTTTTCTGCCAGTTA	pilot
APBB1IP	TTGGAAAACTACTTATCGTTAAAAG	OK	CTTTTAACGATAAGTAGTTTTCCAA	pilot
SERINC3	GAACACCGCAGCTCATAAAACCTAC	OK	GTAGGTTTTATGAGCTGCGGTGTTC	pilot
CCDC40	AGTGTCAAGTGAGTAGTATTAGCTT	OK	AAGCTAATACTACTCACTTGACACT	pilot
APBB1IP	AAGTTCTGTGTGAGAGTCTGTGGAT	OK	ATCCACAGACTCTCACACAGAACTT	pilot
CKS1B	TGTGAAAGCGCTACTACATATGAAC	OK	GTTCATATGTAGTAGCGCTTTCACA	pilot
CDK2AP1	AGTATGCTCTACTTCTTTTGCCCAT	OK	ATGGGCAAAAGAAGTAGAGCATACT	pilot
POC1B	GATTGATTTATGAGTACTAAATGAA	OK	TTCATTTAGTACTCATAAATCAATC	pilot
CKS1B	TAGAGCACATGCTTCGGTCGGTGTG	OK	CACACCGACCGAAGCATGTGCTCTA	pilot
SKP1	ACGCTACCATCTGAGACGGCCGTGA	OK	TCACGGCCGTCTCAGATGGTAGCGT	pilot
PPARG	GGATGAAGTTAGAAGTCTATCATTC	OK	GAATGATAGACTTCTAACTTCATCC	pilot
SETD6	CTGTTTTGAATCCAAAGGTGGTTTG	OK	CAAACCACCTTTGGATTCAAAACAG	pilot
CDKN1B	TTGTAATATCTATAGGGCAGTAGTT	OK	AACTACTGCCCTATAGATATTACAA	pilot
CDK2AP1	CATTCTACAAAGATATGGATTAAGT	OK	ACTTAATCCATATCTTTGTAGAATG	pilot
PARS2	AGATTCTCATTATCGCAATTTGTCA	OK	TGACAAATTGCGATAATGAGAATCT	pilot
CKS1B	TAGAATCTGGAGAATATATTATATT	OK	AATATAATATATTCTCCAGATTCTA	pilot
CDKN1A	ATGTTGTTCAGGAGGCTTCTGCGCG	OK	CGCGCAGAAGCCTCCTGAACAACAT	pilot
TULP1	ACGCTCGTGATGAGTTGGTACGTGG	OK	CCACGTACCAACTCATCACGAGCGT	pilot
CDKN1A	TTTAATTCGTCTCTGTTAAGCCGAA	OK	TTCGGCTTAACAGAGACGAATTAAA	pilot
EPN3	GTGTATAATAAGGGCATATGTCAGA	OK	TCTGACATATGCCCTTATTATACAC	pilot
CDK2AP1	CGGATATTGAAATTTTGGGGTTGAG	OK	CTCAACCCCAAAATTTCAATATCCG	pilot
CAMK2D	TTGAAACTTGCGTAAATGTGTGTGT	OK	ACACACACATTTACGCAAGTTTCAA	pilot
APBB1IP	AGCGGCCTTCGACCTGTGCTGAGCC	OK	GGCTCAGCACAGGTCGAAGGCCGCT	pilot
GEFT	AAGTACAAACGCCTAGCGTCTGGTA	OK	TACCAGACGCTAGGCGTTTGTACTT	pilot
SNPH	GGCATGGCGGCGATGAACAGTGGCA	OK	TGCCACTGTTCATCGCCGCCATGCC	pilot
CDK2AP1	TTATGTATATCGCAATGTGACGTTG	OK	CAACGTCACATTGCGATATACATAA	pilot
YARS2	TACACGATGTGGAGCAAATTGCAGA	OK	TCTGCAATTTGCTCCACATCGTGTA	pilot
CDKN1B	CAGCTCACGCTTAATCAAGCTGACA	OK	TGTCAGCTTGATTAAGCGTGAGCTG	pilot
APBB1IP	GTATGACACATTGCCTTAAGCAGGT	OK	ACCTGCTTAAGGCAATGTGTCATAC	pilot
RHCG	TAGCTAGTAAACATTATCGTAAATA	OK	TATTTACGATAATGTTTACTAGCTA	pilot
EPN3	CAGATTTTTACCATATACAGAATAC	OK	GTATTCTGTATATGGTAAAAATCTG	pilot
BNIP3L	TATTAATGTAGTAGCGTTACTTTGA	OK	TCAAAGTAACGCTACTACATTAATA	pilot
TMEM183A	GCTGAGTGCTGTAAGATAGTTGTGG	OK	CCACAACTATCTTACAGCACTCAGC	pilot
CSNK1E	CCAGATACCGTTTGTATGTAGCACA	OK	TGTGCTACATACAAACGGTATCTGG	pilot
BNIP3L	TCCGTAAAATAGCCTAAAATCATTA	OK	TAATGATTTTAGGCTATTTTACGGA	pilot
BNIP3	TTCGTAGGTTTCAGGGGCGAGCTCT	OK	AGAGCTCGCCCCTGAAACCTACGAA	pilot
TMEM183A	GTTGCTTATCAAAATTTAAGTGAGC	OK	GCTCACTTAAATTTTGATAAGCAAC	pilot
TMEM183A	CGTAATCTGGGGACGATCTAGTCAT	OK	ATGACTAGATCGTCCCCAGATTACG	pilot
CDKN1A	GCTCCTCAAAGCGGCCGATCGCGTC	OK	GACGCGATCGGCCGCTTTGAGGAGC	pilot
APBB1IP	AACGACAGGCACGTTCATCCGGATT	OK	AATCCGGATGAACGTGCCTGTCGTT	pilot
FBXL14	CGTAAAACCATATTGAGGCATAGTG	OK	CACTATGCCTCAATATGGTTTTACG	pilot
EPN3	GGGGAAGCAGTGTGGCCTGAGTCGG	OK	CCGACTCAGGCCACACTGCTTCCCC	pilot
CDK4	AGTGACTTTTTGGATTAGTCCGAGG	OK	CCTCGGACTAATCCAAAAAGTCACT	pilot
C20orf185	GTAGGAAACCTTGAGGGCACTGTGT	OK	ACACAGTGCCCTCAAGGTTTCCTAC	pilot
EPN3	GAGTCTTGATTTAGTTGGTGTAGAT	OK	ATCTACACCAACTAAATCAAGACTC	pilot
CTNNBIP1	CGGCTGGAGTTAAGTTCGGCAATAC	OK	GTATTGCCGAACTTAACTCCAGCCG	pilot
CKS1B	AATATTCGGATCAACACCCATTGTA	OK	TACAATGGGTGTTGATCCGAATATT	pilot
CKS1B	TAAGAGATAAGTACGTCTAGAAAAA	OK	TTTTTCTAGACGTACTTATCTCTTA	pilot
CDKN1B	TGATGTATTTAGAGCCTTTCGTGAT	OK	ATCACGAAAGGCTCTAAATACATCA	pilot
SLBP	AAGTGGGTAATAAAGTTTGCTGTGA	OK	TCACAGCAAACTTTATTACCCACTT	pilot
FBXW11	GGACTATTTACGGGGATGTACAATG	OK	CATTGTACATCCCCGTAAATAGTCC	pilot
CDKN1B	TGCGGCTTGATCGACAACCTGTTCG	OK	CGAACAGGTTGTCGATCAAGCCGCA	pilot
PINX1	CTTGAGGCCCTGCAACAACGGATCG	OK	CGATCCGTTGTTGCAGGGCCTCAAG	pilot
CDK2AP1	ACTTATTATGTTCTATCGGTCTCCT	OK	AGGAGACCGATAGAACATAATAAGT	pilot
SLC29A3	CACGAAGGGTTTTGGGGATTAGGCC	OK	GGCCTAATCCCCAAAACCCTTCGTG	pilot
TFEB	GAGATACTGCATAAGGACAGTTGGG	OK	CCCAACTGTCCTTATGCAGTATCTC	pilot
CSNK1E	GGCGATCGCGAGCTATTTCCCCCTG	OK	CAGGGGGAAATAGCTCGCGATCGCC	pilot
APBB1IP	ATCGGGGTATGGTAACGGACTTACA	OK	TGTAAGTCCGTTACCATACCCCGAT	pilot
CTNNBIP1	CCAAGAGTGTTTTAATCATATTATC	OK	GATAATATGATTAAAACACTCTTGG	pilot
BNIP3L	AAACATTTCGGTTGATGTGAGTCGG	OK	CCGACTCACATCAACCGAAATGTTT	pilot
EPN3	GACCGAGCTACCGATATGATCTTAA	OK	TTAAGATCATATCGGTAGCTCGGTC	pilot
SLBP	GGGCATACACTCTGATTTGATCATA	OK	TATGATCAAATCAGAGTGTATGCCC	pilot
EPN3	ATAGCGTAAAGAATCATGTTTTTAT	OK	ATAAAAACATGATTCTTTACGCTAT	pilot
EPN3	ATTTCAAAGGTAAAACGAGTCACTG	OK	CAGTGACTCGTTTTACCTTTGAAAT	pilot
CDK2AP1	AGTAGAAGGATTTATTCCACCTTCC	OK	GGAAGGTGGAATAAATCCTTCTACT	pilot
IKZF1	ATACCCTAGGCTCTCGCGCGCATGC	OK	GCATGCGCGCGAGAGCCTAGGGTAT	pilot
CDK2AP1	ACGTGGTAAGGATGTGCCCAATGGT	OK	ACCATTGGGCACATCCTTACCACGT	pilot
FBXO5	ACCACCTACTTTCGTAAGTTATTTA	OK	TAAATAACTTACGAAAGTAGGTGGT	pilot
PLXDC2	TTCAACTATAAGGGAAATTTAAAGT	OK	ACTTTAAATTTCCCTTATAGTTGAA	pilot
PINX1	TTCAATTATCCGCGGTCAGGTGACT	OK	AGTCACCTGACCGCGGATAATTGAA	pilot
CTNNBIP1	GCTTGGTTTTGAGTCCACCAGCAGG	OK	CCTGCTGGTGGACTCAAAACCAAGC	pilot
APBB1IP	GCGCGGCCGGGAATTAGGGGCGTAA	OK	TTACGCCCCTAATTCCCGGCCGCGC	pilot
CDKN1A	TCTCCTAAATTGTCAGAGGACAGGA	OK	TCCTGTCCTCTGACAATTTAGGAGA	pilot
CKS1B	TGGAGATCATATTTTTGGGGGCATT	OK	AATGCCCCCAAAAATATGATCTCCA	pilot
CSNK1E	TAGTGTTGACATGCGATGCAGTGCG	OK	CGCACTGCATCGCATGTCAACACTA	pilot
NFKBIB	CATTCTGATCGTAACTTTTAAATTA	OK	TAATTTAAAAGTTACGATCAGAATG	pilot
APBB1IP	TTCACGGCGCTACATGAATTAGCCC	OK	GGGCTAATTCATGTAGCGCCGTGAA	pilot
CDKN1B	CAAAATGGTGACAACCCGGTATAAC	OK	GTTATACCGGGTTGTCACCATTTTG	pilot
SCARB2	AGGATGCTCACCGCTAAGAGAAAAA	OK	TTTTTCTCTTAGCGGTGAGCATCCT	pilot
DNPEP	GTCAAGATAATGGTTCCGCTTAAAG	OK	CTTTAAGCGGAACCATTATCTTGAC	pilot
CTNNBIP1	GTTTGAAGATTGCCTGGAATATTTA	OK	TAAATATTCCAGGCAATCTTCAAAC	pilot
CKS1B	GGTCGGGAAGGGTGGGCAGGGGCAA	OK	TTGCCCCTGCCCACCCTTCCCGACC	pilot
TLR6	GCGGAAATGTATGACACACGACTGC	OK	GCAGTCGTGTGTCATACATTTCCGC	pilot
TULP3	TCAAAGCTTAGTGTGGATTGGTTTG	OK	CAAACCAATCCACACTAAGCTTTGA	pilot
CDK2AP1	CGGACGTCTACAAAAGGTAAGACAC	OK	GTGTCTTACCTTTTGTAGACGTCCG	pilot
ZNF256	GATATGTATATTGAGGCCGTAGTGT	OK	ACACTACGGCCTCAATATACATATC	pilot
GATA2	TGAGGACGAAACCTAGAGTGAAATA	OK	TATTTCACTCTAGGTTTCGTCCTCA	pilot
C20orf185	CTTGAATAGGCTTGCCACGATAAGT	OK	ACTTATCGTGGCAAGCCTATTCAAG	pilot
CTNNBIP1	CCTTTTATTGCACGTCGGTGAAGAA	OK	TTCTTCACCGACGTGCAATAAAAGG	pilot
BNIP3L	TTAGCTATTCAAATAGTCCTACAAT	OK	ATTGTAGGACTATTTGAATAGCTAA	pilot
USP18	GCTTTTCGGGATCATACCGAGGGGG	OK	CCCCCTCGGTATGATCCCGAAAAGC	pilot
CDKN1A	GTTAACAGCGATAGAGGTACGTTAC	OK	GTAACGTACCTCTATCGCTGTTAAC	pilot
CTNNBIP1	GGCTTGAGTTGTGACAGAGACACGA	OK	TCGTGTCTCTGTCACAACTCAAGCC	pilot
SERINC3	AGGTACCCGAATACGTGTTCTGAAA	OK	TTTCAGAACACGTATTCGGGTACCT	pilot
CTNNBIP1	GGGAGAGGGTCTTTTAATAAGTTAG	OK	CTAACTTATTAAAAGACCCTCTCCC	pilot
TMEM183A	AACGCGGCAGATCGTTTGCTTTTAA	OK	TTAAAAGCAAACGATCTGCCGCGTT	pilot
CKS1B	CTTTACAGAAAACAGATGCAGATCA	OK	TGATCTGCATCTGTTTTCTGTAAAG	pilot
TMEM183A	ATTCAATAAAGTTTGTCATATTCCT	OK	AGGAATATGACAAACTTTATTGAAT	pilot
CKS1B	GGATACTTTCAGTCAATTTCCAGTG	OK	CACTGGAAATTGACTGAAAGTATCC	pilot
CKS1B	TTCGTTGTAAAATAGGGCCATGAGA	OK	TCTCATGGCCCTATTTTACAACGAA	pilot
CSNK1E	GACACAAGGATTGTTCAAATTTGTA	OK	TACAAATTTGAACAATCCTTGTGTC	pilot
EPN3	GGCTAGTACGTGTGCAAAGCCCGCT	OK	AGCGGGCTTTGCACACGTACTAGCC	pilot
ENPP5	CTTACAAGTGGTTGTACTTTGGCTG	OK	CAGCCAAAGTACAACCACTTGTAAG	pilot
PINX1	ACTATTGACATGGATAGGCAGAACG	OK	CGTTCTGCCTATCCATGTCAATAGT	pilot
PINX1	GCGCTTTGTTACCCCGCATCATTGA	OK	TCAATGATGCGGGGTAACAAAGCGC	pilot
CSNK1A1L	TTCGAGGGTATTGCGTACTTTCTTA	OK	TAAGAAAGTACGCAATACCCTCGAA	pilot
BNIP3L	TAGGGATACCGCCAGGTGACCAGTT	OK	AACTGGTCACCTGGCGGTATCCCTA	pilot
EPN3	TATCTGGAGCAAAGTTGAGGTTGTT	OK	AACAACCTCAACTTTGCTCCAGATA	pilot
NDUFV3	GCTTAACACGTTTATGTTAATGAAT	OK	ATTCATTAACATAAACGTGTTAAGC	pilot
HADHB	AATGCCTATATGCATGCTATTCTTT	OK	AAAGAATAGCATGCATATAGGCATT	pilot
APBB1IP	TTGGTGGGGAAAACTAATGCACTGC	OK	GCAGTGCATTAGTTTTCCCCACCAA	pilot
LBP	CGTGTTTCATTTGTTATGAAAAACG	OK	CGTTTTTCATAACAAATGAAACACG	pilot
CTNNBIP1	GATTGATGAATGATGTATGGACCTA	OK	TAGGTCCATACATCATTCATCAATC	pilot
ARMCX6	GTGATCAACACCTTACGATACCTTC	OK	GAAGGTATCGTAAGGTGTTGATCAC	pilot
IKZF1	GACGGAGGATGACGCCGGTGTTAGG	OK	CCTAACACCGGCGTCATCCTCCGTC	pilot
ARMCX6	GGGCGAGAGAGGTACAGCTTAATGT	OK	ACATTAAGCTGTACCTCTCTCGCCC	pilot
SLC29A3	GGATTAGGCCTACTCACGTGACGGC	OK	GCCGTCACGTGAGTAGGCCTAATCC	pilot
CKS1B	AAATGGCACTGAGCGCTTGGAAGCC	OK	GGCTTCCAAGCGCTCAGTGCCATTT	pilot
APBB1IP	GCCGTGGGATTTCTTGTTTGGGTTT	OK	AAACCCAAACAAGAAATCCCACGGC	pilot
CDK2AP1	TGGATCAAGGAGTGTGGTTAGATTG	OK	CAATCTAACCACACTCCTTGATCCA	pilot
PARS2	AAATCGCCCATGATATCCTGGCGTT	OK	AACGCCAGGATATCATGGGCGATTT	pilot
GLTSCR2	TATCAGAAGTAAATGACTGATCGGA	OK	TCCGATCAGTCATTTACTTCTGATA	pilot
NFKBIB	GTGACATCAGGGTATCTGATCCTCA	OK	TGAGGATCAGATACCCTGATGTCAC	pilot
CDK2AP1	GCAAAACTGATGTAACGTCCGCTCA	OK	TGAGCGGACGTTACATCAGTTTTGC	pilot
CTNNBIP1	ACCGGGCTTAAGACAAATGTATTGT	OK	ACAATACATTTGTCTTAAGCCCGGT	pilot
NDUFV3	ATCTGATTGCTGAGAATGAGTAAGG	OK	CCTTACTCATTCTCAGCAATCAGAT	pilot
EPN3	CGTGAGATGAAATGGGTATGGTAGC	OK	GCTACCATACCCATTTCATCTCACG	pilot
BNIP3L	AAAAGGTAGAACTAGTACACGCTAG	OK	CTAGCGTGTACTAGTTCTACCTTTT	pilot
DGCR14	TTAGTGATATAGGATGGATTTGAAT	OK	ATTCAAATCCATCCTATATCACTAA	pilot
PINX1	TGAATACATTATACTTGGATTTGGC	OK	GCCAAATCCAAGTATAATGTATTCA	pilot
CDKN1A	TCAGAAGGCGGTATTTCTCTTTGGG	OK	CCCAAAGAGAAATACCGCCTTCTGA	pilot
CKS1B	GCGAGGCGAAGGCGAATTAAATTAA	OK	TTAATTTAATTCGCCTTCGCCTCGC	pilot
BNIP3	TGAGTATGTAGGCTGATATTATATT	OK	AATATAATATCAGCCTACATACTCA	pilot
BNIP3L	TGAAAAAGTAATAGCTTTTTTCGTA	OK	TACGAAAAAAGCTATTACTTTTTCA	pilot
AASDHPPT	GCGCATGGCTGAGTTCAATTACTGG	OK	CCAGTAATTGAACTCAGCCATGCGC	pilot
CDK2AP1	CCGTTACTGTTAGGTAGTTGAAAGA	OK	TCTTTCAACTACCTAACAGTAACGG	pilot
AASDHPPT	CAGGTACTCGGGATCGGGCTAAGAT	OK	ATCTTAGCCCGATCCCGAGTACCTG	pilot
CTNNBIP1	AGGACTTCCCTTCAACAAGACAAAC	OK	GTTTGTCTTGTTGAAGGGAAGTCCT	pilot
CTNNBIP1	CTAAAAAGGAGCCGAAGCTGTTGGC	OK	GCCAACAGCTTCGGCTCCTTTTTAG	pilot
CTNNBIP1	CCAGCATGGACTGCGATTACACCAT	OK	ATGGTGTAATCGCAGTCCATGCTGG	pilot
TP53	GGGGGTTCACTCTGTCCTTCTGTAG	OK	CTACAGAAGGACAGAGTGAACCCCC	pilot
TULP3	GCAAGTCGTCGTGCTTCTAATTGTG	OK	CACAATTAGAAGCACGACGACTTGC	pilot
FBXO5	CGCTCCATCTGGATCCCATGACTGA	OK	TCAGTCATGGGATCCAGATGGAGCG	pilot
EPN3	TTATCCTGCTTTAAGTAATAAAGAG	OK	CTCTTTATTACTTAAAGCAGGATAA	pilot
BNIP3L	TTATTTTAACTCTGTTTCCTTTTTC	OK	GAAAAAGGAAACAGAGTTAAAATAA	pilot
TULP3	GGCAAACCTTGGATGTAGGCACTAC	OK	GTAGTGCCTACATCCAAGGTTTGCC	pilot
EPN3	TTGGTTTCTCGGGTTATTTTGGGGA	OK	TCCCCAAAATAACCCGAGAAACCAA	pilot
SERINC3	AGTGTATACAGTAATAAAGTTGACT	OK	AGTCAACTTTATTACTGTATACACT	pilot
SETD6	GGGTCAACACACCTATAGCCTCGTC	OK	GACGAGGCTATAGGTGTGTTGACCC	pilot
CTNNBIP1	AGTTCTTCACGGTCTAAGTGTCGCG	OK	CGCGACACTTAGACCGTGAAGAACT	pilot
APBB1IP	AATAGCCGGCAACGAAGCTTGCTGC	OK	GCAGCAAGCTTCGTTGCCGGCTATT	pilot
CSNK1A1L	CCTTGATGAGTAGTACTTACATGCA	OK	TGCATGTAAGTACTACTCATCAAGG	pilot
CKS1B	ACGGAGGATCACGACAACAACTATT	OK	AATAGTTGTTGTCGTGATCCTCCGT	pilot
ERMAP	TTTTTTTAGTTAGTGATGAAGGTGA	OK	TCACCTTCATCACTAACTAAAAAAA	pilot
CTNNBIP1	TGAGGTAGGGTTGTTAAAGTGTGTC	OK	GACACACTTTAACAACCCTACCTCA	pilot
EPN3	CACTGCCCTGGCACAAAAAGTAACT	OK	AGTTACTTTTTGTGCCAGGGCAGTG	pilot
PTDSS1	TGTGTCCAAGTAGAGGCACATTTGT	OK	ACAAATGTGCCTCTACTTGGACACA	pilot
TP53	TCGCATAATTACGGACTAGTTAGTC	OK	GACTAACTAGTCCGTAATTATGCGA	pilot
TMEM183A	TTTAATAGATCACTTGGGGATTTTA	OK	TAAAATCCCCAAGTGATCTATTAAA	pilot
EPN3	TCCGGCGGGCATACAGAATGGAACG	OK	CGTTCCATTCTGTATGCCCGCCGGA	pilot
CKS1B	GAATTTTATTACCGACGGACCCTTC	OK	GAAGGGTCCGTCGGTAATAAAATTC	pilot
BNIP3	TTTTAAGGGGATGGAAGCTTCTGTA	OK	TACAGAAGCTTCCATCCCCTTAAAA	pilot
CTNNBIP1	TTAGGGTCTATGCTTGCTTATTCTG	OK	CAGAATAAGCAAGCATAGACCCTAA	pilot
BNIP3	TCAGCGGTATACTTGGAGTAATTAT	OK	ATAATTACTCCAAGTATACCGCTGA	pilot
CTNNBIP1	AGAGGCGGGGAGGCATGACAGGTAT	OK	ATACCTGTCATGCCTCCCCGCCTCT	pilot
CSNK1A1L	TAGCGGAAGAACTCAGTGCGTCAAA	OK	TTTGACGCACTGAGTTCTTCCGCTA	pilot
EPN3	GCTGCTGAGAATTGTTGATGTTCCC	OK	GGGAACATCAACAATTCTCAGCAGC	pilot
NDUFV3	ACTGTACGATATACACTTGCGGAGC	OK	GCTCCGCAAGTGTATATCGTACAGT	pilot
CAMK2D	TGGGGAGCAGGCGTTTGAAATTAAT	OK	ATTAATTTCAAACGCCTGCTCCCCA	pilot
USP18	CCATTAGAACGCAGTACTGGAAGTA	OK	TACTTCCAGTACTGCGTTCTAATGG	pilot
YARS2	GTCAGCGGGATGGACATATTAATTT	OK	AAATTAATATGTCCATCCCGCTGAC	pilot
APBB1IP	ATCGAGGACAGCTTGAGTGTAGGGA	OK	TCCCTACACTCAAGCTGTCCTCGAT	pilot
NDUFV3	TTGAGACGTCACGGAGCAGCTTGCT	OK	AGCAAGCTGCTCCGTGACGTCTCAA	pilot
EPN3	ACAATAGTTTTGGCGTCATGTATTA	OK	TAATACATGACGCCAAAACTATTGT	pilot
CDKN1B	TCGTAGTTGCGTCATGAAGATACGA	OK	TCGTATCTTCATGACGCAACTACGA	pilot
ERMAP	CTTCAAAAATGGATTGAGGGCGATA	OK	TATCGCCCTCAATCCATTTTTGAAG	pilot
CDK4	GAGAACACGATCATGGCCAAGGTTT	OK	AAACCTTGGCCATGATCGTGTTCTC	pilot
DOK1	TCTCCCATCACTTTTGAATAGGATT	OK	AATCCTATTCAAAAGTGATGGGAGA	pilot
CKS1B	TCGCCATGGAGGACCCGTTCGTGTC	OK	GACACGAACGGGTCCTCCATGGCGA	pilot
PLXDC2	CAGAGGATGGAGAGTAGGCGCGGAG	OK	CTCCGCGCCTACTCTCCATCCTCTG	pilot
TMEM183A	TAACCGCCTATGGGGAAGGATTGGA	OK	TCCAATCCTTCCCCATAGGCGGTTA	pilot
FBXL2	TTTTTTAGATATATGGTCGAAAAGA	OK	TCTTTTCGACCATATATCTAAAAAA	pilot
CSNK1A1L	AAATATTTGACCTACGGCTTCAACG	OK	CGTTGAAGCCGTAGGTCAAATATTT	pilot
UMPS	AATCTCACAAGATTATTGTACACCT	OK	AGGTGTACAATAATCTTGTGAGATT	pilot
BNIP3L	CAGTCTCCCTTGAATTCAGTTACTC	OK	GAGTAACTGAATTCAAGGGAGACTG	pilot
ARMCX6	GGTTTTGTGGTTGGCTTGAACCGGG	OK	CCCGGTTCAAGCCAACCACAAAACC	pilot
CDK2AP1	CAGGTGATACTCGCAGCAGGTGTCC	OK	GGACACCTGCTGCGAGTATCACCTG	pilot
CTNNBIP1	TGGCTCAATAAGTCTTTTTTAGAGT	OK	ACTCTAAAAAAGACTTATTGAGCCA	pilot
CDKN1B	CCTCCGTGTTAGACGGCAAGTCCCG	OK	CGGGACTTGCCGTCTAACACGGAGG	pilot
NDUFV3	CGCGTTATAAACCGAGCGAGCTAGC	OK	GCTAGCTCGCTCGGTTTATAACGCG	pilot
APBB1IP	TATACTAGATGTATCAATATCAGCA	OK	TGCTGATATTGATACATCTAGTATA	pilot
BNIP3	GCGAACATATAGAAGCGGTATAAAT	OK	ATTTATACCGCTTCTATATGTTCGC	pilot
EPN3	TGTTTAGAGCTTTATCTCACAACAA	OK	TTGTTGTGAGATAAAGCTCTAAACA	pilot
USP18	GATAATTAATTTTTCTGCGTTAAAT	OK	ATTTAACGCAGAAAAATTAATTATC	pilot
CDK2AP1	TGGGCGCTTGTAGTGTTGCGGGTCT	OK	AGACCCGCAACACTACAAGCGCCCA	pilot
CDK2AP1	ACTAGTCTTGGAGCCTTCAAGATGC	OK	GCATCTTGAAGGCTCCAAGACTAGT	pilot
SERINC3	TTCGTAGATGGGCGAGTTGGCTTTT	OK	AAAAGCCAACTCGCCCATCTACGAA	pilot
TMEM183A	CATCTCGTTACTAATGTTCAAATTT	OK	AAATTTGAACATTAGTAACGAGATG	pilot
CDK4	TGAAAGTCACATAACAAATCTTATA	OK	TATAAGATTTGTTATGTGACTTTCA	pilot
C20orf185	TGCCGTCACAAGTAATAAGGATCTT	OK	AAGATCCTTATTACTTGTGACGGCA	pilot
CSNK1E	AGGAATCAGAATTCTTTGCAAAGTA	OK	TACTTTGCAAAGAATTCTGATTCCT	pilot
ARMCX6	TGTGGGTTATAACTCTGCGATCATA	OK	TATGATCGCAGAGTTATAACCCACA	pilot
EPN3	TGTGTGAAAGGTGGTGAGAGTTCCC	OK	GGGAACTCTCACCACCTTTCACACA	pilot
CDK2AP1	GTTTGGCTATCTAAACACGAGCCCA	OK	TGGGCTCGTGTTTAGATAGCCAAAC	pilot
CDK2AP1	CGGAGGTAGGTTGCAAGTCGTTTGC	OK	GCAAACGACTTGCAACCTACCTCCG	pilot
CTNNBIP1	ATGGTATCGATAGTGTCCGCCAGAT	OK	ATCTGGCGGACACTATCGATACCAT	pilot
USP18	GACCGAACGGATACAGAACAGACTA	OK	TAGTCTGTTCTGTATCCGTTCGGTC	pilot
DNAJA3	TTTAAGTTAAAGCTTCGTGGAAACG	OK	CGTTTCCACGAAGCTTTAACTTAAA	pilot
TMEM183A	GGTGGTAGTAACCTCCTAGTATCCT	OK	AGGATACTAGGAGGTTACTACCACC	pilot
CDKN1B	CAATACGCATAATCCTGGACGCGAG	OK	CTCGCGTCCAGGATTATGCGTATTG	pilot
BNIP3L	ATATCGGTTACGTCCTTGCCAAAAC	OK	GTTTTGGCAAGGACGTAACCGATAT	pilot
C20orf185	CAATTGGCATCACGTGGACGCGTGA	OK	TCACGCGTCCACGTGATGCCAATTG	pilot
GEFT	GGCAGAATATATCTAGTCAGAATAG	OK	CTATTCTGACTAGATATATTCTGCC	pilot
APBB1IP	ACAGTTGCCAAAGACCTCTACCATT	OK	AATGGTAGAGGTCTTTGGCAACTGT	pilot
EPN3	CGGTCTGATCTTCTGGGAGGGTAAG	OK	CTTACCCTCCCAGAAGATCAGACCG	pilot
USP18	GAGAACCGGCCTCAGAAATGCGTGA	OK	TCACGCATTTCTGAGGCCGGTTCTC	pilot
TULP1	GATGAGTGGTAGTTCAGGCGTATTC	OK	GAATACGCCTGAACTACCACTCATC	pilot
AASDHPPT	AAATTAAATCAAGGTTATCTTTTTT	OK	AAAAAAGATAACCTTGATTTAATTT	pilot
CTNNBIP1	TTATATCGTTTCGAGCCGGTGAGCT	OK	AGCTCACCGGCTCGAAACGATATAA	pilot
CDK2AP1	GCAATCCTTCTATTTAAAATGGAAG	OK	CTTCCATTTTAAATAGAAGGATTGC	pilot
EPN3	AGTATATGAGACATGGCCAAAAAAA	OK	TTTTTTTGGCCATGTCTCATATACT	pilot
CDKN1B	GTTAGAGGAAACTCAGAGTCATGTC	OK	GACATGACTCTGAGTTTCCTCTAAC	pilot
NFKBIB	TCTTGGTTCAAGAAGGACGACATAC	OK	GTATGTCGTCCTTCTTGAACCAAGA	pilot
CDK4	TGGAAACTAGGTTTTTGTAGTTTAC	OK	GTAAACTACAAAAACCTAGTTTCCA	pilot
CDKN1B	CTTGTGGAGGGGGGATTGAGAAAGC	OK	GCTTTCTCAATCCCCCCTCCACAAG	pilot
TMEM183A	TTATCAGGACGTTTTTAGGCTCGAA	OK	TTCGAGCCTAAAAACGTCCTGATAA	pilot
BNIP3	TTAAAAATTGGGTTAAGCACGTAGG	OK	CCTACGTGCTTAACCCAATTTTTAA	pilot
[truncated: 928,528 more rows]
