# Supplementary material for: Combinatorial mapping of E3 ubiquitin ligases to their target substrates
Source: Mol Cell. Author manuscript; Available in PMC 2025 Feb 22. (PMC11845296; doi:10.1016/j.molcel.2025.01.016)
Supplement: 3 — Table S2: Computed PSIs for each ORF-target pair in each experiment, related to Figures 2, 3, and 4. [file NIHMS2050009-supplement-3.zip]

Archive with 2 entries (2 files):
- TableS2_computed_PSIs.csv
- __MACOSX/._TableS2_computed_PSIs.csv
