# Supplementary material for: Combinatorial mapping of E3 ubiquitin ligases to their target substrates
Source: Mol Cell. Author manuscript; Available in PMC 2025 Feb 22. (PMC11845296; doi:10.1016/j.molcel.2025.01.016)
Supplement: 4 — Table S3: Full screen results for each experiment, related to Figures 3 and 4. [file NIHMS2050009-supplement-4.csv]

ORF	target	p.value	bhp	n_target	n_ntc	experiment
AASDHPPT	BTRC	0.290615185571293	0.759228279800484	165	1209	HEK293_SCF
AASDHPPT	CAND1	0.567009791448146	0.881721072606792	179	1209	HEK293_SCF
AASDHPPT	CCNF	0.0318860599763615	0.355630001668016	128	1209	HEK293_SCF
AASDHPPT	CUL1	0.453417130111654	0.851974069713418	103	1209	HEK293_SCF
AASDHPPT	FBXL12	0.986039699325766	0.995685758321741	170	1209	HEK293_SCF
AASDHPPT	FBXL13	0.146943171602379	0.618693897274717	250	1209	HEK293_SCF
AASDHPPT	FBXL14	0.0523425905529229	0.427715793536051	254	1209	HEK293_SCF
AASDHPPT	FBXL15	0.94967779906779	0.987739312398655	190	1209	HEK293_SCF
AASDHPPT	FBXL16	0.947116431987119	0.987739312398655	248	1209	HEK293_SCF
AASDHPPT	FBXL17	0.865896400538644	0.967511827969534	205	1209	HEK293_SCF
AASDHPPT	FBXL18	0.839634550665034	0.959972284057651	241	1209	HEK293_SCF
AASDHPPT	FBXL19	0.96616825052958	0.991682058442792	116	1209	HEK293_SCF
AASDHPPT	FBXL2	0.876535650171938	0.969535785963267	163	1209	HEK293_SCF
AASDHPPT	FBXL20	0.580968883019447	0.884598151212012	89	1209	HEK293_SCF
AASDHPPT	FBXL21	0.186810851304151	0.669938125301927	111	1209	HEK293_SCF
AASDHPPT	FBXL22	0.414689317652593	0.832279628322638	306	1209	HEK293_SCF
AASDHPPT	FBXL3	0.344371235316965	0.795828406539435	98	1209	HEK293_SCF
AASDHPPT	FBXL4	0.0201256136496446	0.29332812835351	166	1209	HEK293_SCF
AASDHPPT	FBXL5	0.546658751280029	0.878398305066378	109	1209	HEK293_SCF
AASDHPPT	FBXL6	0.500690611090883	0.865344255398609	232	1209	HEK293_SCF
AASDHPPT	FBXL7	0.812814670381481	0.954236054575548	174	1209	HEK293_SCF
AASDHPPT	FBXL8	0.674520286477716	0.915199381853241	217	1209	HEK293_SCF
AASDHPPT	FBXO10	0.691214752248259	0.91975773015662	136	1209	HEK293_SCF
AASDHPPT	FBXO11	0.157407143385772	0.636431668154533	98	1209	HEK293_SCF
AASDHPPT	FBXO15	0.269612004512366	0.748048687828954	74	1209	HEK293_SCF
AASDHPPT	FBXO16	0.672207253101244	0.914450146407507	151	1209	HEK293_SCF
AASDHPPT	FBXO17	0.106057269046806	0.557678863010661	211	1209	HEK293_SCF
AASDHPPT	FBXO18	0.86186049517054	0.966158163858713	200	1209	HEK293_SCF
AASDHPPT	FBXO2	0.576054075244893	0.883546450632156	239	1209	HEK293_SCF
AASDHPPT	FBXO21	0.529242232559325	0.873219455987969	150	1209	HEK293_SCF
AASDHPPT	FBXO22	0.919873227780187	0.984034532787338	119	1209	HEK293_SCF
AASDHPPT	FBXO24	0.479051869848111	0.856703786174962	92	1209	HEK293_SCF
AASDHPPT	FBXO25	0.490268694512237	0.858757922167803	148	1209	HEK293_SCF
AASDHPPT	FBXO27	0.0104976936387931	0.204367600089504	146	1209	HEK293_SCF
AASDHPPT	FBXO28	0.00298471984583448	0.100773614983014	87	1209	HEK293_SCF
AASDHPPT	FBXO3	0.845229990745702	0.961906305664129	81	1209	HEK293_SCF
AASDHPPT	FBXO30	0.429584047213362	0.842143292966912	82	1209	HEK293_SCF
AASDHPPT	FBXO31	0.823581280428184	0.95651677950183	152	1209	HEK293_SCF
AASDHPPT	FBXO32	0.889599473385126	0.973388983640952	92	1209	HEK293_SCF
AASDHPPT	FBXO33	0.284308781140837	0.755066032595467	107	1209	HEK293_SCF
AASDHPPT	FBXO34	0.114255774215894	0.56830132735803	173	1209	HEK293_SCF
AASDHPPT	FBXO36	0.770630000819774	0.940807196969449	94	1209	HEK293_SCF
AASDHPPT	FBXO38	0.988704222287337	0.996389253271242	145	1209	HEK293_SCF
AASDHPPT	FBXO39	0.64257050444791	0.90537811755819	216	1209	HEK293_SCF
AASDHPPT	FBXO4	0.73005697834482	0.92418499511324	133	1209	HEK293_SCF
AASDHPPT	FBXO40	0.464536501863438	0.854849347115068	104	1209	HEK293_SCF
AASDHPPT	FBXO41	0.617523016126234	0.896370696036442	171	1209	HEK293_SCF
AASDHPPT	FBXO42	0.457621913980646	0.853844990474989	125	1209	HEK293_SCF
AASDHPPT	FBXO43	0.252709294474379	0.730778973039703	151	1209	HEK293_SCF
AASDHPPT	FBXO44	0.631298117182766	0.901567406659457	194	1209	HEK293_SCF
AASDHPPT	FBXO45	0.77051715301428	0.940807196969449	178	1209	HEK293_SCF
AASDHPPT	FBXO46	0.233835179473485	0.715059864502368	145	1209	HEK293_SCF
AASDHPPT	FBXO5	0.18007796935522	0.665421166026438	82	1209	HEK293_SCF
AASDHPPT	FBXO6	0.129713408683623	0.594422635936182	174	1209	HEK293_SCF
AASDHPPT	FBXO7	0.0680000280325507	0.477050389710983	180	1209	HEK293_SCF
AASDHPPT	FBXO8	0.235554890310283	0.717724822292538	151	1209	HEK293_SCF
AASDHPPT	FBXO9	0.216343577204817	0.698230341542582	101	1209	HEK293_SCF
AASDHPPT	FBXW10	0.132844303682593	0.596922598006963	85	1209	HEK293_SCF
AASDHPPT	FBXW11	0.0253048776332849	0.327866137287431	72	1209	HEK293_SCF
AASDHPPT	FBXW12	0.304855909388107	0.76939355767499	62	1209	HEK293_SCF
AASDHPPT	FBXW2	0.571254350546966	0.883546450632156	93	1209	HEK293_SCF
AASDHPPT	FBXW4	0.016150989405537	0.260470542158526	111	1209	HEK293_SCF
AASDHPPT	FBXW5	0.375138185307983	0.809974338345207	147	1209	HEK293_SCF
AASDHPPT	FBXW7	0.00264480140154902	0.093011693160282	132	1209	HEK293_SCF
AASDHPPT	FBXW8	0.0664807202386344	0.470426588066725	135	1209	HEK293_SCF
AASDHPPT	FBXW9	0.253274173055685	0.731248685024648	216	1209	HEK293_SCF
AASDHPPT	KDM2A	0.522360338082505	0.87101233355161	94	1209	HEK293_SCF
AASDHPPT	KDM2B	0.950656170587612	0.987739312398655	165	1209	HEK293_SCF
AASDHPPT	LMO7	0.939565967103959	0.986768881208514	93	1209	HEK293_SCF
AASDHPPT	NEDD8	0.383216315274017	0.816107578170559	65	1209	HEK293_SCF
AASDHPPT	NTC	0.194084932259634	0.678177542145683	100	1209	HEK293_SCF
AASDHPPT	NTC	0.93395928591106	0.986768881208514	36	1209	HEK293_SCF
AASDHPPT	NTC	0.0874629153208943	0.52024912301844	56	1209	HEK293_SCF
AASDHPPT	NTC	0.269234930862436	0.748048687828954	56	1209	HEK293_SCF
AASDHPPT	NTC	0.727226693828123	0.922962224327025	46	1209	HEK293_SCF
AASDHPPT	NTC	0.751369584813964	0.931885542246238	17	1209	HEK293_SCF
AASDHPPT	NTC	0.851070915096766	0.963063554180255	96	1209	HEK293_SCF
AASDHPPT	NTC	0.0751397590529182	0.494060248846866	63	1209	HEK293_SCF
AASDHPPT	NTC	0.163575974218841	0.645438320823879	42	1209	HEK293_SCF
AASDHPPT	NTC	0.976966686630229	0.99404622173641	74	1209	HEK293_SCF
AASDHPPT	NTC	0.215719230036173	0.697535064047813	97	1209	HEK293_SCF
AASDHPPT	NTC	0.90327990788266	0.976359067592381	34	1209	HEK293_SCF
AASDHPPT	NTC	0.587729489787688	0.886786150215179	46	1209	HEK293_SCF
AASDHPPT	NTC	0.693580856802827	0.91975773015662	70	1209	HEK293_SCF
AASDHPPT	NTC	0.899794754351218	0.975723459426363	18	1209	HEK293_SCF
AASDHPPT	NTC	0.0924418805298032	0.52888300385215	19	1209	HEK293_SCF
AASDHPPT	NTC	0.804680750823186	0.951390586032589	55	1209	HEK293_SCF
AASDHPPT	NTC	0.281447304974116	0.752766668350945	72	1209	HEK293_SCF
AASDHPPT	NTC	0.275059281019158	0.749601793599109	71	1209	HEK293_SCF
AASDHPPT	NTC	0.211522974529476	0.694776878599678	90	1209	HEK293_SCF
AASDHPPT	NTC	0.428563419621719	0.841907336425092	35	1209	HEK293_SCF
AASDHPPT	RBX1	0.00368635769594745	0.112889526969717	82	1209	HEK293_SCF
AASDHPPT	SKP1	0.0321614977190866	0.357780253197431	39	1209	HEK293_SCF
AASDHPPT	SKP2	6.38819619465823e-05	0.00633128317401491	141	1209	HEK293_SCF
ABI2	BTRC	0.0484446542426895	0.413081528225881	31	173	HEK293_SCF
ABI2	CCNF	0.297496224448328	0.762054473434132	16	173	HEK293_SCF
ABI2	FBXL12	0.169655614814016	0.656229976137437	33	173	HEK293_SCF
ABI2	FBXL13	0.00178492471814611	0.0701946041828276	35	173	HEK293_SCF
ABI2	FBXL14	0.790563843155023	0.949178526311341	41	173	HEK293_SCF
ABI2	FBXL15	0.0977417077626832	0.54090360306029	29	173	HEK293_SCF
ABI2	FBXL16	0.225581259297958	0.707504858707232	29	173	HEK293_SCF
ABI2	FBXL17	0.00446550325889157	0.128112938232726	65	173	HEK293_SCF
ABI2	FBXL18	0.0957584922626012	0.536464071247111	33	173	HEK293_SCF
ABI2	FBXL19	0.107751794233257	0.56045327324951	23	173	HEK293_SCF
ABI2	FBXL2	0.190153339877738	0.672626945385544	19	173	HEK293_SCF
ABI2	FBXL22	0.0820850009611216	0.509066545302293	75	173	HEK293_SCF
ABI2	FBXL3	0.989324347196239	0.996389253271242	21	173	HEK293_SCF
ABI2	FBXL4	0.774347122793396	0.942390302823577	49	173	HEK293_SCF
ABI2	FBXL5	0.294581542712078	0.760836352464439	23	173	HEK293_SCF
ABI2	FBXL6	0.0918522416137817	0.52888300385215	52	173	HEK293_SCF
ABI2	FBXL7	0.106712599627038	0.557989758339446	17	173	HEK293_SCF
ABI2	FBXL8	0.719576086392299	0.922246943142948	18	173	HEK293_SCF
ABI2	FBXO16	0.736694761608344	0.929212577735165	24	173	HEK293_SCF
ABI2	FBXO17	0.00119940923187336	0.0563618941632903	19	173	HEK293_SCF
ABI2	FBXO18	0.682572465967993	0.918645062199124	41	173	HEK293_SCF
ABI2	FBXO2	0.0412542481942408	0.388516773766847	37	173	HEK293_SCF
ABI2	FBXO22	0.330737240098724	0.78830288403067	17	173	HEK293_SCF
ABI2	FBXO24	0.660438602466477	0.911672012606309	19	173	HEK293_SCF
ABI2	FBXO27	0.943783083255884	0.987505962037042	35	173	HEK293_SCF
ABI2	FBXO3	0.0602727066164964	0.450242386325826	18	173	HEK293_SCF
ABI2	FBXO31	0.625904544512015	0.898221746620603	32	173	HEK293_SCF
ABI2	FBXO34	0.984001259714439	0.995506566699579	17	173	HEK293_SCF
ABI2	FBXO38	0.187721011465562	0.670555198885176	17	173	HEK293_SCF
ABI2	FBXO4	0.140085019634867	0.605752057673897	21	173	HEK293_SCF
ABI2	FBXO40	0.176444033305977	0.664849098015798	21	173	HEK293_SCF
ABI2	FBXO41	0.286357636940973	0.755169559247819	24	173	HEK293_SCF
ABI2	FBXO42	0.257408104626829	0.734623862995206	22	173	HEK293_SCF
ABI2	FBXO44	0.326684149876653	0.785049810695143	32	173	HEK293_SCF
ABI2	FBXO45	0.0635927165512396	0.45657474630716	30	173	HEK293_SCF
ABI2	FBXO46	0.306163868383112	0.770142707224892	19	173	HEK293_SCF
ABI2	FBXO6	0.433533258924303	0.844297890102314	28	173	HEK293_SCF
ABI2	FBXO7	0.579961185478632	0.883799228838485	18	173	HEK293_SCF
ABI2	FBXO9	0.820511731133178	0.95651677950183	17	173	HEK293_SCF
ABI2	FBXW12	0.335144939082103	0.792914523843986	22	173	HEK293_SCF
ABI2	FBXW2	0.798134032199644	0.950718163043236	22	173	HEK293_SCF
ABI2	FBXW4	0.874051320034595	0.968954982531604	31	173	HEK293_SCF
ABI2	FBXW5	0.189847688660409	0.672423489855679	23	173	HEK293_SCF
ABI2	FBXW9	0.32277207389048	0.783361787523156	23	173	HEK293_SCF
ABI2	KDM2B	0.423753108645668	0.839851254430532	25	173	HEK293_SCF
ABI2	LMO7	0.140854808203723	0.606956173532405	22	173	HEK293_SCF
ABI2	NTC	0.259173377231343	0.735426381722045	34	173	HEK293_SCF
ABI2	NTC	0.769360145964331	0.940080859507895	16	173	HEK293_SCF
ABI2	RBX1	0.000162143124596321	0.0121074270160896	20	173	HEK293_SCF
ABI2	SKP1	0.0287128877641414	0.343891469093636	16	173	HEK293_SCF
APBB1IP	BTRC	0.00819729903614013	0.180904765368421	333	2498	HEK293_SCF
APBB1IP	CAND1	0.100327621845869	0.54798183034252	312	2498	HEK293_SCF
APBB1IP	CCNF	0.194782524334919	0.679408145524036	244	2498	HEK293_SCF
APBB1IP	CUL1	4.13609648040129e-05	0.00425393621031461	178	2498	HEK293_SCF
APBB1IP	FBXL12	0.829404278878251	0.958190435708347	244	2498	HEK293_SCF
APBB1IP	FBXL13	0.35683335787629	0.802764603294947	365	2498	HEK293_SCF
APBB1IP	FBXL14	0.922301271079357	0.984478318859357	350	2498	HEK293_SCF
APBB1IP	FBXL15	0.702746159062352	0.919928373421136	324	2498	HEK293_SCF
APBB1IP	FBXL16	0.0520074716272772	0.427715793536051	403	2498	HEK293_SCF
APBB1IP	FBXL17	0.0103492034828541	0.203032444629342	474	2498	HEK293_SCF
APBB1IP	FBXL18	0.284554582815578	0.755164085164418	529	2498	HEK293_SCF
APBB1IP	FBXL19	0.484422638210901	0.857417419014503	300	2498	HEK293_SCF
APBB1IP	FBXL2	0.465812784313507	0.854849347115068	189	2498	HEK293_SCF
APBB1IP	FBXL20	0.0967133564538595	0.538492856006116	204	2498	HEK293_SCF
APBB1IP	FBXL21	0.692785428917414	0.91975773015662	169	2498	HEK293_SCF
APBB1IP	FBXL22	0.327681134158961	0.785049810695143	623	2498	HEK293_SCF
APBB1IP	FBXL3	0.0189191818321226	0.282543726484658	290	2498	HEK293_SCF
APBB1IP	FBXL4	0.243946627467896	0.725009756221914	256	2498	HEK293_SCF
APBB1IP	FBXL5	0.666275066170315	0.911841673536125	181	2498	HEK293_SCF
APBB1IP	FBXL6	0.333639573945822	0.791551697711819	391	2498	HEK293_SCF
APBB1IP	FBXL7	0.478095019831714	0.856183128700745	189	2498	HEK293_SCF
APBB1IP	FBXL8	0.850555623452445	0.963063554180255	268	2498	HEK293_SCF
APBB1IP	FBXO10	0.143360512478978	0.612428020002281	240	2498	HEK293_SCF
APBB1IP	FBXO11	0.545257931788791	0.877791194973627	114	2498	HEK293_SCF
APBB1IP	FBXO15	0.384643239906241	0.816107578170559	183	2498	HEK293_SCF
APBB1IP	FBXO16	0.116882212658308	0.574044332271541	182	2498	HEK293_SCF
APBB1IP	FBXO17	0.44480879577973	0.849644067130833	349	2498	HEK293_SCF
APBB1IP	FBXO18	0.876317373312986	0.969535785963267	429	2498	HEK293_SCF
APBB1IP	FBXO2	0.591418852638555	0.887544155321681	446	2498	HEK293_SCF
APBB1IP	FBXO21	4.82604872643652e-11	1.75378610718703e-08	235	2498	HEK293_SCF
APBB1IP	FBXO22	0.375156029919603	0.809974338345207	331	2498	HEK293_SCF
APBB1IP	FBXO24	0.00189134670447137	0.0726037386343198	205	2498	HEK293_SCF
APBB1IP	FBXO25	0.375122647799994	0.809974338345207	223	2498	HEK293_SCF
APBB1IP	FBXO27	0.0601643529197615	0.450242386325826	343	2498	HEK293_SCF
APBB1IP	FBXO28	0.271355515711324	0.748048687828954	194	2498	HEK293_SCF
APBB1IP	FBXO3	0.643447959534109	0.90537811755819	180	2498	HEK293_SCF
APBB1IP	FBXO30	0.0264104282933769	0.333248251451845	158	2498	HEK293_SCF
APBB1IP	FBXO31	0.0886191598905326	0.521666350500317	256	2498	HEK293_SCF
APBB1IP	FBXO32	0.512948885172585	0.86808459169036	127	2498	HEK293_SCF
APBB1IP	FBXO33	0.00988567797897171	0.201823335817883	290	2498	HEK293_SCF
APBB1IP	FBXO34	0.0249366574620992	0.325533270223489	283	2498	HEK293_SCF
APBB1IP	FBXO36	0.105262075577111	0.557678863010661	312	2498	HEK293_SCF
APBB1IP	FBXO38	0.333441469264339	0.791551697711819	279	2498	HEK293_SCF
APBB1IP	FBXO39	0.4260946213647	0.840623156373138	356	2498	HEK293_SCF
APBB1IP	FBXO4	0.127465297886459	0.591058810961315	214	2498	HEK293_SCF
APBB1IP	FBXO40	0.300849509814516	0.766028530881962	196	2498	HEK293_SCF
APBB1IP	FBXO41	0.041394466678601	0.388516773766847	378	2498	HEK293_SCF
APBB1IP	FBXO42	0.0861868106889357	0.515136299413803	179	2498	HEK293_SCF
APBB1IP	FBXO43	0.811321603789132	0.953950669749501	254	2498	HEK293_SCF
APBB1IP	FBXO44	0.00290852452946467	0.0997130013214586	347	2498	HEK293_SCF
APBB1IP	FBXO45	0.52679088595952	0.872038444977162	310	2498	HEK293_SCF
APBB1IP	FBXO46	0.370420157099083	0.809974338345207	337	2498	HEK293_SCF
APBB1IP	FBXO5	0.277466319147801	0.750253992926194	169	2498	HEK293_SCF
APBB1IP	FBXO6	0.167584029267912	0.651105162893365	348	2498	HEK293_SCF
APBB1IP	FBXO7	0.312677456245312	0.776992204967612	279	2498	HEK293_SCF
APBB1IP	FBXO8	0.908566462637719	0.978862440697078	223	2498	HEK293_SCF
APBB1IP	FBXO9	0.825177252697139	0.956826463401851	224	2498	HEK293_SCF
APBB1IP	FBXW10	0.0100023298104001	0.202151778988538	234	2498	HEK293_SCF
APBB1IP	FBXW11	0.00358362973260533	0.111624946699609	135	2498	HEK293_SCF
APBB1IP	FBXW12	0.99671804952323	0.998097115552472	163	2498	HEK293_SCF
APBB1IP	FBXW2	0.882914578153002	0.970911334561393	206	2498	HEK293_SCF
APBB1IP	FBXW4	0.205359585467418	0.690144944749012	225	2498	HEK293_SCF
APBB1IP	FBXW5	0.129384382429649	0.594422635936182	253	2498	HEK293_SCF
APBB1IP	FBXW7	0.00151859821012044	0.0646709284638009	217	2498	HEK293_SCF
APBB1IP	FBXW8	0.000818522359783893	0.042092126256434	263	2498	HEK293_SCF
APBB1IP	FBXW9	0.486339048019735	0.857417419014503	272	2498	HEK293_SCF
APBB1IP	KDM2A	0.699491763814019	0.91975773015662	217	2498	HEK293_SCF
APBB1IP	KDM2B	0.128511009716274	0.59241293603655	287	2498	HEK293_SCF
APBB1IP	LMO7	0.589389078134994	0.887257626322522	181	2498	HEK293_SCF
APBB1IP	NEDD8	1.03197823206875e-13	6.25034815889642e-11	213	2498	HEK293_SCF
APBB1IP	NTC	0.775903493001844	0.943446368529192	223	2498	HEK293_SCF
APBB1IP	NTC	0.771698401868693	0.941159221444347	101	2498	HEK293_SCF
APBB1IP	NTC	0.772126956209709	0.941159221444347	87	2498	HEK293_SCF
APBB1IP	NTC	0.0426486451140437	0.39071893196076	75	2498	HEK293_SCF
APBB1IP	NTC	0.838607246801462	0.959972284057651	62	2498	HEK293_SCF
APBB1IP	NTC	0.629273005309235	0.900392101498323	102	2498	HEK293_SCF
APBB1IP	NTC	0.354507227349027	0.800592446103643	62	2498	HEK293_SCF
APBB1IP	NTC	0.577945168859565	0.883546450632156	219	2498	HEK293_SCF
APBB1IP	NTC	0.0732859204193735	0.492760929033043	115	2498	HEK293_SCF
APBB1IP	NTC	0.988361021716129	0.996389253271242	76	2498	HEK293_SCF
APBB1IP	NTC	0.206709991631	0.6916980751262	110	2498	HEK293_SCF
APBB1IP	NTC	0.343569124408581	0.795828406539435	164	2498	HEK293_SCF
APBB1IP	NTC	0.126323712634392	0.587882348114148	83	2498	HEK293_SCF
APBB1IP	NTC	0.519231930208313	0.87100011611152	119	2498	HEK293_SCF
APBB1IP	NTC	0.723239161918118	0.922755296060851	103	2498	HEK293_SCF
APBB1IP	NTC	0.447560247748136	0.850415752193346	43	2498	HEK293_SCF
APBB1IP	NTC	0.705632086987407	0.920531516550258	91	2498	HEK293_SCF
APBB1IP	NTC	0.660379820736433	0.911672012606309	107	2498	HEK293_SCF
APBB1IP	NTC	0.675237177585776	0.9153527461215	143	2498	HEK293_SCF
APBB1IP	NTC	0.992867118634805	0.996959177763097	111	2498	HEK293_SCF
APBB1IP	NTC	0.612137353428352	0.894573917838592	194	2498	HEK293_SCF
APBB1IP	NTC	0.566755310908466	0.881673287603324	61	2498	HEK293_SCF
APBB1IP	NTC	0.0637412184809666	0.45657474630716	47	2498	HEK293_SCF
APBB1IP	RBX1	0.00135944063446261	0.0612422388302125	146	2498	HEK293_SCF
APBB1IP	SKP1	0.00708219807731424	0.168603537160793	126	2498	HEK293_SCF
APBB1IP	SKP2	0.427638909958731	0.840990602517549	182	2498	HEK293_SCF
ARMCX6	BTRC	0.0425813303304826	0.39071893196076	103	726	HEK293_SCF
ARMCX6	CAND1	0.591778563197799	0.887544155321681	96	726	HEK293_SCF
ARMCX6	CCNF	0.293146816781297	0.760836352464439	101	726	HEK293_SCF
ARMCX6	CUL1	0.0630795841930716	0.455426242962163	73	726	HEK293_SCF
ARMCX6	FBXL12	0.296828986544441	0.761999166761162	73	726	HEK293_SCF
ARMCX6	FBXL13	0.50436037623439	0.865565377977075	124	726	HEK293_SCF
ARMCX6	FBXL14	0.634858732830934	0.902989935107334	132	726	HEK293_SCF
ARMCX6	FBXL15	0.559985966718358	0.880526245285475	99	726	HEK293_SCF
ARMCX6	FBXL16	0.0875710999070464	0.52024912301844	166	726	HEK293_SCF
ARMCX6	FBXL17	0.416157876526649	0.833079906333736	160	726	HEK293_SCF
ARMCX6	FBXL18	0.653595568305945	0.91002540046889	132	726	HEK293_SCF
ARMCX6	FBXL19	0.0937601205480914	0.532381684487132	106	726	HEK293_SCF
ARMCX6	FBXL2	0.931582499057021	0.986768881208514	92	726	HEK293_SCF
ARMCX6	FBXL20	0.779273048280374	0.94479924069758	57	726	HEK293_SCF
ARMCX6	FBXL21	0.93992870779916	0.986768881208514	104	726	HEK293_SCF
ARMCX6	FBXL22	0.277684518031482	0.750254748222654	201	726	HEK293_SCF
ARMCX6	FBXL3	0.327505163906798	0.785049810695143	86	726	HEK293_SCF
ARMCX6	FBXL4	0.521940372252649	0.87101233355161	98	726	HEK293_SCF
ARMCX6	FBXL5	0.359593968679347	0.805933882998188	51	726	HEK293_SCF
ARMCX6	FBXL6	0.427165168010536	0.840990602517549	124	726	HEK293_SCF
ARMCX6	FBXL7	0.285193627661007	0.755169559247819	45	726	HEK293_SCF
ARMCX6	FBXL8	0.338430595139081	0.793989124154054	93	726	HEK293_SCF
ARMCX6	FBXO10	0.188105222312214	0.671409203138247	84	726	HEK293_SCF
ARMCX6	FBXO11	0.391426093789912	0.821904328678279	28	726	HEK293_SCF
ARMCX6	FBXO15	0.826141856595716	0.957233593136045	44	726	HEK293_SCF
ARMCX6	FBXO16	0.525860958988817	0.87101233355161	60	726	HEK293_SCF
ARMCX6	FBXO17	0.724541197910459	0.922962224327025	90	726	HEK293_SCF
ARMCX6	FBXO18	0.689366953781888	0.91975773015662	143	726	HEK293_SCF
ARMCX6	FBXO2	0.852423616274239	0.963674507483411	177	726	HEK293_SCF
ARMCX6	FBXO21	0.180345184752386	0.665421166026438	61	726	HEK293_SCF
ARMCX6	FBXO22	0.020452365678005	0.297295587495481	107	726	HEK293_SCF
ARMCX6	FBXO24	0.662405605467152	0.911672012606309	65	726	HEK293_SCF
ARMCX6	FBXO25	0.487717760065213	0.857417419014503	63	726	HEK293_SCF
ARMCX6	FBXO27	0.374366054265338	0.809974338345207	101	726	HEK293_SCF
ARMCX6	FBXO28	0.234819424456905	0.716685712606153	73	726	HEK293_SCF
ARMCX6	FBXO3	0.0307612771529061	0.351775695116287	35	726	HEK293_SCF
ARMCX6	FBXO30	0.318931654536416	0.779594820124665	53	726	HEK293_SCF
ARMCX6	FBXO31	0.232302143694974	0.713013733608781	52	726	HEK293_SCF
ARMCX6	FBXO32	0.648996182143338	0.908961507929942	68	726	HEK293_SCF
ARMCX6	FBXO33	0.480907352492818	0.856763046079387	66	726	HEK293_SCF
ARMCX6	FBXO34	0.638697098953001	0.904295554907223	104	726	HEK293_SCF
ARMCX6	FBXO36	0.452865885326386	0.851974069713418	66	726	HEK293_SCF
ARMCX6	FBXO38	0.0960781299890801	0.536868654724077	61	726	HEK293_SCF
ARMCX6	FBXO39	0.548031361447838	0.878398305066378	98	726	HEK293_SCF
ARMCX6	FBXO4	0.194665670412978	0.679408145524036	72	726	HEK293_SCF
ARMCX6	FBXO40	0.69981287251801	0.91975773015662	69	726	HEK293_SCF
ARMCX6	FBXO41	0.745769840704249	0.929278965740461	117	726	HEK293_SCF
ARMCX6	FBXO42	0.0797003198825593	0.504583558280872	53	726	HEK293_SCF
ARMCX6	FBXO43	0.272781579164013	0.748048687828954	66	726	HEK293_SCF
ARMCX6	FBXO44	0.0470526525330118	0.408414027002305	92	726	HEK293_SCF
ARMCX6	FBXO45	0.417957709218507	0.834843339300139	109	726	HEK293_SCF
ARMCX6	FBXO46	0.607285095139697	0.890132620559415	80	726	HEK293_SCF
ARMCX6	FBXO5	0.519201708109755	0.87100011611152	60	726	HEK293_SCF
ARMCX6	FBXO6	0.683375356466942	0.918645062199124	125	726	HEK293_SCF
ARMCX6	FBXO7	0.762343803993859	0.93762095567927	86	726	HEK293_SCF
ARMCX6	FBXO8	0.264282296423362	0.740713177615025	71	726	HEK293_SCF
ARMCX6	FBXO9	0.397079986883187	0.824263853702034	70	726	HEK293_SCF
ARMCX6	FBXW10	0.911559731640423	0.980061557627603	99	726	HEK293_SCF
ARMCX6	FBXW11	0.12965218060843	0.594422635936182	29	726	HEK293_SCF
ARMCX6	FBXW12	0.0492707433057793	0.41575049808019	57	726	HEK293_SCF
ARMCX6	FBXW2	0.194811031270238	0.679408145524036	71	726	HEK293_SCF
ARMCX6	FBXW4	0.440740477364715	0.849644067130833	87	726	HEK293_SCF
ARMCX6	FBXW5	0.0159638772729872	0.258216899154461	103	726	HEK293_SCF
ARMCX6	FBXW7	0.303953183335217	0.76939355767499	57	726	HEK293_SCF
ARMCX6	FBXW8	0.657401122050563	0.910937509331078	71	726	HEK293_SCF
ARMCX6	FBXW9	0.00783545388617454	0.175765675446656	112	726	HEK293_SCF
ARMCX6	KDM2A	0.591754022063149	0.887544155321681	64	726	HEK293_SCF
ARMCX6	KDM2B	0.183525568036893	0.666987900993605	114	726	HEK293_SCF
ARMCX6	LMO7	0.570366672798172	0.883546450632156	65	726	HEK293_SCF
ARMCX6	NEDD8	0.000142825541554524	0.0112832177828074	65	726	HEK293_SCF
ARMCX6	NTC	0.713902856265802	0.920531516550258	71	726	HEK293_SCF
ARMCX6	NTC	0.550626086435114	0.878398305066378	30	726	HEK293_SCF
ARMCX6	NTC	0.457892301497085	0.853844990474989	21	726	HEK293_SCF
ARMCX6	NTC	0.46578920741427	0.854849347115068	22	726	HEK293_SCF
ARMCX6	NTC	0.2023290128158	0.6858802542655	56	726	HEK293_SCF
ARMCX6	NTC	0.110623628400887	0.561614916576731	31	726	HEK293_SCF
ARMCX6	NTC	0.506529394118081	0.865565377977075	26	726	HEK293_SCF
ARMCX6	NTC	0.655904448339153	0.910274590891571	51	726	HEK293_SCF
ARMCX6	NTC	0.90313903336407	0.976359067592381	35	726	HEK293_SCF
ARMCX6	NTC	0.53437543747024	0.874007914307633	43	726	HEK293_SCF
ARMCX6	NTC	0.649953014822985	0.909600483645722	44	726	HEK293_SCF
ARMCX6	NTC	0.851404011666603	0.963063554180255	29	726	HEK293_SCF
ARMCX6	NTC	0.626951779933844	0.898221746620603	30	726	HEK293_SCF
ARMCX6	NTC	0.867113646383763	0.967581675831708	23	726	HEK293_SCF
ARMCX6	NTC	0.982947450526908	0.995506566699579	57	726	HEK293_SCF
ARMCX6	NTC	0.327930651390912	0.785049810695143	29	726	HEK293_SCF
ARMCX6	NTC	0.504209498694295	0.865565377977075	45	726	HEK293_SCF
ARMCX6	NTC	0.838029700260312	0.959972284057651	26	726	HEK293_SCF
ARMCX6	NTC	0.478685326465738	0.856636150546533	19	726	HEK293_SCF
ARMCX6	RBX1	0.120353954949183	0.579275306593537	59	726	HEK293_SCF
ARMCX6	SKP1	0.0931017254680685	0.529194479172514	33	726	HEK293_SCF
ARMCX6	SKP2	0.658909649626517	0.911672012606309	57	726	HEK293_SCF
BNIP3	BTRC	0.502914791269207	0.865565377977075	203	1601	HEK293_SCF
BNIP3	CAND1	0.590871216579034	0.887544155321681	253	1601	HEK293_SCF
BNIP3	CCNF	0.339408119023413	0.793989124154054	131	1601	HEK293_SCF
BNIP3	CUL1	0.00351136017282072	0.11063829076327	149	1601	HEK293_SCF
BNIP3	FBXL12	0.0257141003285972	0.330583870026376	181	1601	HEK293_SCF
BNIP3	FBXL13	0.0239330132230922	0.320664973403943	328	1601	HEK293_SCF
BNIP3	FBXL14	0.812234595845697	0.95399499718916	294	1601	HEK293_SCF
BNIP3	FBXL15	0.548661297383246	0.878398305066378	258	1601	HEK293_SCF
BNIP3	FBXL16	0.368623047016907	0.809974338345207	307	1601	HEK293_SCF
BNIP3	FBXL17	0.725463749709896	0.922962224327025	340	1601	HEK293_SCF
BNIP3	FBXL18	0.015409241907278	0.252514114960807	299	1601	HEK293_SCF
BNIP3	FBXL19	0.0113937086505477	0.214903480464137	250	1601	HEK293_SCF
BNIP3	FBXL2	0.338805030563117	0.793989124154054	180	1601	HEK293_SCF
BNIP3	FBXL20	0.284138311919484	0.755066032595467	153	1601	HEK293_SCF
BNIP3	FBXL21	0.725040911565342	0.922962224327025	200	1601	HEK293_SCF
BNIP3	FBXL22	0.445069474537238	0.849644067130833	404	1601	HEK293_SCF
BNIP3	FBXL3	0.90378625645913	0.976455236115604	183	1601	HEK293_SCF
BNIP3	FBXL4	0.741262158502841	0.929278965740461	198	1601	HEK293_SCF
BNIP3	FBXL5	0.260381340646874	0.735789884845054	120	1601	HEK293_SCF
BNIP3	FBXL6	0.34417975454163	0.795828406539435	283	1601	HEK293_SCF
BNIP3	FBXL7	0.405373473239736	0.828219941015668	101	1601	HEK293_SCF
BNIP3	FBXL8	0.336222800728215	0.793989124154054	211	1601	HEK293_SCF
BNIP3	FBXO10	0.700962017365209	0.919877101346023	172	1601	HEK293_SCF
BNIP3	FBXO11	0.517737715369056	0.870777009094948	96	1601	HEK293_SCF
BNIP3	FBXO15	0.889817887632153	0.973388983640952	169	1601	HEK293_SCF
BNIP3	FBXO16	0.801894556132031	0.95131790462609	114	1601	HEK293_SCF
BNIP3	FBXO17	0.00122097708557544	0.056402932995523	255	1601	HEK293_SCF
BNIP3	FBXO18	0.011283406994273	0.214306102877289	267	1601	HEK293_SCF
BNIP3	FBXO2	0.48366532727819	0.857417419014503	284	1601	HEK293_SCF
BNIP3	FBXO21	0.275601148496311	0.74965162697275	179	1601	HEK293_SCF
BNIP3	FBXO22	0.0623721913090873	0.453670623727906	157	1601	HEK293_SCF
BNIP3	FBXO24	0.00816014048710904	0.180853137927526	204	1601	HEK293_SCF
BNIP3	FBXO25	0.46909456353801	0.856150381618389	133	1601	HEK293_SCF
BNIP3	FBXO27	0.0390233881927961	0.383534781225665	205	1601	HEK293_SCF
BNIP3	FBXO28	0.350347347673929	0.799930953207677	138	1601	HEK293_SCF
BNIP3	FBXO3	0.215118272357077	0.697535064047813	57	1601	HEK293_SCF
BNIP3	FBXO30	0.0632578847656727	0.456100381996729	126	1601	HEK293_SCF
BNIP3	FBXO31	0.094984784307395	0.533598241720152	182	1601	HEK293_SCF
BNIP3	FBXO32	0.599540671148832	0.88994942626151	114	1601	HEK293_SCF
BNIP3	FBXO33	0.133711494727326	0.597856356759013	236	1601	HEK293_SCF
BNIP3	FBXO34	0.00350575612263268	0.11063829076327	194	1601	HEK293_SCF
BNIP3	FBXO36	0.46926664321084	0.856150381618389	156	1601	HEK293_SCF
BNIP3	FBXO38	0.272465052507806	0.748048687828954	211	1601	HEK293_SCF
BNIP3	FBXO39	0.71621686405872	0.920762748669446	250	1601	HEK293_SCF
BNIP3	FBXO4	0.913501481320452	0.98107586516347	159	1601	HEK293_SCF
BNIP3	FBXO40	0.682538539861426	0.918645062199124	146	1601	HEK293_SCF
BNIP3	FBXO41	0.539465836647438	0.876116482693625	228	1601	HEK293_SCF
BNIP3	FBXO42	0.249373522383371	0.728361124115977	92	1601	HEK293_SCF
BNIP3	FBXO43	0.136358682404898	0.60185520468753	159	1601	HEK293_SCF
BNIP3	FBXO44	0.195819933400851	0.680749015923494	234	1601	HEK293_SCF
BNIP3	FBXO45	0.797809924008448	0.950718163043236	186	1601	HEK293_SCF
BNIP3	FBXO46	0.189295398463681	0.672364943617907	283	1601	HEK293_SCF
BNIP3	FBXO5	0.604441281597784	0.890132620559415	111	1601	HEK293_SCF
BNIP3	FBXO6	0.411642937489589	0.831369267230733	207	1601	HEK293_SCF
BNIP3	FBXO7	0.449123606814819	0.850415752193346	199	1601	HEK293_SCF
BNIP3	FBXO8	0.746292009671532	0.929278965740461	119	1601	HEK293_SCF
BNIP3	FBXO9	0.130530507897697	0.594422635936182	156	1601	HEK293_SCF
BNIP3	FBXW10	0.574090562392635	0.883546450632156	166	1601	HEK293_SCF
BNIP3	FBXW11	0.159271330319417	0.640256653076062	107	1601	HEK293_SCF
BNIP3	FBXW12	0.199699275238837	0.683340081184497	137	1601	HEK293_SCF
BNIP3	FBXW2	0.481823762625935	0.856763046079387	150	1601	HEK293_SCF
BNIP3	FBXW4	0.979796517122399	0.99485474218779	142	1601	HEK293_SCF
BNIP3	FBXW5	0.163638921184847	0.645438320823879	195	1601	HEK293_SCF
BNIP3	FBXW7	0.793507067437148	0.949720871820602	132	1601	HEK293_SCF
BNIP3	FBXW8	0.111838491527081	0.563120202174885	133	1601	HEK293_SCF
BNIP3	FBXW9	0.00159934799004748	0.0670618914903753	273	1601	HEK293_SCF
BNIP3	KDM2A	0.0476815821607344	0.41029648051612	118	1601	HEK293_SCF
BNIP3	KDM2B	0.177952872979483	0.665421166026438	223	1601	HEK293_SCF
BNIP3	LMO7	0.409310965549532	0.830351348422218	136	1601	HEK293_SCF
BNIP3	NEDD8	7.68445442976086e-12	3.49066342471887e-09	106	1601	HEK293_SCF
BNIP3	NTC	0.420718639465954	0.837901828180093	104	1601	HEK293_SCF
BNIP3	NTC	0.760084704028948	0.935898288154912	48	1601	HEK293_SCF
BNIP3	NTC	0.0908575262134255	0.528563901162628	57	1601	HEK293_SCF
BNIP3	NTC	0.276313983390586	0.749720021633691	39	1601	HEK293_SCF
BNIP3	NTC	0.720235780032935	0.922246943142948	31	1601	HEK293_SCF
BNIP3	NTC	0.18256182758006	0.666094057656566	54	1601	HEK293_SCF
BNIP3	NTC	0.803204931681906	0.95131790462609	48	1601	HEK293_SCF
BNIP3	NTC	0.531849276888202	0.873219455987969	165	1601	HEK293_SCF
BNIP3	NTC	0.782296465566865	0.94594011397626	110	1601	HEK293_SCF
BNIP3	NTC	0.316641370197518	0.778875158496222	50	1601	HEK293_SCF
BNIP3	NTC	0.415002259962709	0.832350805512687	54	1601	HEK293_SCF
BNIP3	NTC	0.258422826950287	0.735426381722045	130	1601	HEK293_SCF
BNIP3	NTC	0.660121727640754	0.911672012606309	90	1601	HEK293_SCF
BNIP3	NTC	0.457188058315419	0.853844990474989	67	1601	HEK293_SCF
BNIP3	NTC	0.987058582625557	0.996196321772248	70	1601	HEK293_SCF
BNIP3	NTC	0.281914768394122	0.752766668350945	30	1601	HEK293_SCF
BNIP3	NTC	0.640394262468648	0.90505292318294	61	1601	HEK293_SCF
BNIP3	NTC	0.29695341375117	0.761999166761162	61	1601	HEK293_SCF
BNIP3	NTC	0.268518610538731	0.747799654917468	120	1601	HEK293_SCF
BNIP3	NTC	0.541676918954836	0.876136409894575	45	1601	HEK293_SCF
BNIP3	NTC	0.858336193363516	0.966158163858713	112	1601	HEK293_SCF
BNIP3	NTC	0.031045230665913	0.351775695116287	25	1601	HEK293_SCF
BNIP3	NTC	0.456863406075338	0.853844990474989	30	1601	HEK293_SCF
BNIP3	RBX1	1.51165895369268e-07	2.7466843188596e-05	117	1601	HEK293_SCF
BNIP3	SKP1	4.8678527784929e-06	0.00066336663738912	104	1601	HEK293_SCF
BNIP3	SKP2	0.00164354000982385	0.0677260442128609	161	1601	HEK293_SCF
BNIP3L	BTRC	0.015129817792767	0.250676707563443	221	1828	HEK293_SCF
BNIP3L	CAND1	0.00312059748810051	0.103093193379611	265	1828	HEK293_SCF
BNIP3L	CCNF	0.000814728078951153	0.042092126256434	173	1828	HEK293_SCF
BNIP3L	CUL1	0.0327188839947825	0.361081125672941	101	1828	HEK293_SCF
BNIP3L	FBXL12	0.895912743419376	0.974385547561656	165	1828	HEK293_SCF
BNIP3L	FBXL13	0.0516125808954349	0.427715793536051	304	1828	HEK293_SCF
BNIP3L	FBXL14	0.0136603979812268	0.237142768776011	272	1828	HEK293_SCF
BNIP3L	FBXL15	0.130686292101563	0.594422635936182	234	1828	HEK293_SCF
BNIP3L	FBXL16	0.156710122187371	0.635112918991343	396	1828	HEK293_SCF
BNIP3L	FBXL17	0.0795293342459154	0.504363731106406	355	1828	HEK293_SCF
BNIP3L	FBXL18	9.66712538067832e-05	0.00823367194532462	377	1828	HEK293_SCF
BNIP3L	FBXL19	0.0124577949190774	0.225606113301964	200	1828	HEK293_SCF
BNIP3L	FBXL2	0.234024362185328	0.715059864502368	137	1828	HEK293_SCF
BNIP3L	FBXL20	0.578249941449114	0.883546450632156	171	1828	HEK293_SCF
BNIP3L	FBXL21	0.109240372959936	0.561424412537958	186	1828	HEK293_SCF
BNIP3L	FBXL22	0.839157806773524	0.959972284057651	358	1828	HEK293_SCF
BNIP3L	FBXL3	0.486274643602701	0.857417419014503	152	1828	HEK293_SCF
BNIP3L	FBXL4	0.313622601490262	0.7770712730561	193	1828	HEK293_SCF
BNIP3L	FBXL5	0.2392539762358	0.720290865285125	154	1828	HEK293_SCF
BNIP3L	FBXL6	0.00147090206614448	0.0636340250996312	250	1828	HEK293_SCF
BNIP3L	FBXL7	0.0532787038708644	0.430893493768667	122	1828	HEK293_SCF
BNIP3L	FBXL8	0.244809176675427	0.725506582160072	260	1828	HEK293_SCF
BNIP3L	FBXO10	0.427567140853939	0.840990602517549	280	1828	HEK293_SCF
BNIP3L	FBXO11	0.112387380439586	0.563120202174885	136	1828	HEK293_SCF
BNIP3L	FBXO15	0.336804629867944	0.793989124154054	159	1828	HEK293_SCF
BNIP3L	FBXO16	0.774124532938193	0.942329796571258	146	1828	HEK293_SCF
BNIP3L	FBXO17	0.0917527553371967	0.52888300385215	231	1828	HEK293_SCF
BNIP3L	FBXO18	0.0310584300015642	0.351775695116287	220	1828	HEK293_SCF
BNIP3L	FBXO2	0.0123926441934575	0.225174344995122	280	1828	HEK293_SCF
BNIP3L	FBXO21	0.172553435013683	0.659137192893894	154	1828	HEK293_SCF
BNIP3L	FBXO22	0.365753974046262	0.809038270721984	216	1828	HEK293_SCF
BNIP3L	FBXO24	0.00894352300591641	0.188228354846527	162	1828	HEK293_SCF
BNIP3L	FBXO25	0.424028972657861	0.839851254430532	224	1828	HEK293_SCF
BNIP3L	FBXO27	0.0924777843444426	0.52888300385215	269	1828	HEK293_SCF
BNIP3L	FBXO28	0.624038978936544	0.897533200097661	149	1828	HEK293_SCF
BNIP3L	FBXO3	0.275289605938632	0.749601793599109	175	1828	HEK293_SCF
BNIP3L	FBXO30	0.76389845774893	0.938051474023297	72	1828	HEK293_SCF
BNIP3L	FBXO31	0.0441041653475147	0.39606557711582	213	1828	HEK293_SCF
BNIP3L	FBXO32	0.652716580134199	0.91002540046889	122	1828	HEK293_SCF
BNIP3L	FBXO33	0.0104648056510628	0.204367600089504	208	1828	HEK293_SCF
BNIP3L	FBXO34	0.323887133805958	0.783769761376349	204	1828	HEK293_SCF
BNIP3L	FBXO36	0.596751380387759	0.888490880494112	186	1828	HEK293_SCF
BNIP3L	FBXO38	0.540715243741501	0.876116482693625	190	1828	HEK293_SCF
BNIP3L	FBXO39	0.506214005942743	0.865565377977075	296	1828	HEK293_SCF
BNIP3L	FBXO4	0.37184171670226	0.809974338345207	164	1828	HEK293_SCF
BNIP3L	FBXO40	0.585709366448114	0.886615316997687	164	1828	HEK293_SCF
BNIP3L	FBXO41	0.0129913619947503	0.231879501858556	199	1828	HEK293_SCF
BNIP3L	FBXO42	0.00491285625575921	0.137333227949453	111	1828	HEK293_SCF
BNIP3L	FBXO43	0.014661753194446	0.247434107315557	211	1828	HEK293_SCF
BNIP3L	FBXO44	0.429819718934798	0.842143292966912	224	1828	HEK293_SCF
BNIP3L	FBXO45	0.250730885606877	0.72970318069572	206	1828	HEK293_SCF
BNIP3L	FBXO46	0.000984795593927723	0.0483614484909912	260	1828	HEK293_SCF
BNIP3L	FBXO5	0.00394563569227014	0.117029016630811	142	1828	HEK293_SCF
BNIP3L	FBXO6	0.0143474579892945	0.242956952300126	236	1828	HEK293_SCF
BNIP3L	FBXO7	0.121472747664218	0.581341481578271	202	1828	HEK293_SCF
BNIP3L	FBXO8	0.309946763082616	0.776011069303621	184	1828	HEK293_SCF
BNIP3L	FBXO9	0.148007191766692	0.621561789152726	133	1828	HEK293_SCF
BNIP3L	FBXW10	0.106766339744642	0.557989758339446	171	1828	HEK293_SCF
BNIP3L	FBXW11	0.619400589500521	0.896932864266405	69	1828	HEK293_SCF
BNIP3L	FBXW12	0.000779600074156061	0.0412582524682008	133	1828	HEK293_SCF
BNIP3L	FBXW2	0.868171375167674	0.967824263970155	149	1828	HEK293_SCF
BNIP3L	FBXW4	0.414679820150526	0.832279628322638	138	1828	HEK293_SCF
BNIP3L	FBXW5	0.0277153415217748	0.341801643971028	256	1828	HEK293_SCF
BNIP3L	FBXW7	0.00621180614969528	0.159376565869662	164	1828	HEK293_SCF
BNIP3L	FBXW8	0.412466400364311	0.831501281380512	183	1828	HEK293_SCF
BNIP3L	FBXW9	0.00775069747853117	0.175307269524786	227	1828	HEK293_SCF
BNIP3L	KDM2A	0.0416254352839292	0.388516773766847	157	1828	HEK293_SCF
BNIP3L	KDM2B	0.0749543687746137	0.494060248846866	217	1828	HEK293_SCF
BNIP3L	LMO7	0.32647850201944	0.785017342085562	130	1828	HEK293_SCF
BNIP3L	NEDD8	3.1449615645936e-15	2.85719758143328e-12	137	1828	HEK293_SCF
BNIP3L	NTC	0.853004338266898	0.963716962530681	136	1828	HEK293_SCF
BNIP3L	NTC	0.282830944600349	0.752768744130384	54	1828	HEK293_SCF
BNIP3L	NTC	0.206166823853857	0.691153355982396	38	1828	HEK293_SCF
BNIP3L	NTC	0.124953772236278	0.586770965817287	25	1828	HEK293_SCF
BNIP3L	NTC	0.488326388010204	0.857417419014503	47	1828	HEK293_SCF
BNIP3L	NTC	0.160375067799975	0.640621230664829	63	1828	HEK293_SCF
BNIP3L	NTC	0.551471783802358	0.878398305066378	33	1828	HEK293_SCF
BNIP3L	NTC	0.594324467183267	0.887544155321681	197	1828	HEK293_SCF
BNIP3L	NTC	0.225362924339034	0.707227000905051	71	1828	HEK293_SCF
BNIP3L	NTC	0.979269487531804	0.99485474218779	74	1828	HEK293_SCF
BNIP3L	NTC	0.937811198205282	0.986768881208514	66	1828	HEK293_SCF
BNIP3L	NTC	0.820340151097241	0.95651677950183	136	1828	HEK293_SCF
BNIP3L	NTC	0.195145643245351	0.679635602879825	80	1828	HEK293_SCF
BNIP3L	NTC	0.0533962616797273	0.430994756423615	101	1828	HEK293_SCF
BNIP3L	NTC	0.33410281512607	0.791612680033582	99	1828	HEK293_SCF
BNIP3L	NTC	0.480393885135185	0.856763046079387	46	1828	HEK293_SCF
BNIP3L	NTC	0.950654098457162	0.987739312398655	47	1828	HEK293_SCF
BNIP3L	NTC	0.551680161870392	0.878398305066378	82	1828	HEK293_SCF
BNIP3L	NTC	0.431589926763491	0.842620591256371	153	1828	HEK293_SCF
BNIP3L	NTC	0.485012194010393	0.857417419014503	69	1828	HEK293_SCF
BNIP3L	NTC	0.988258278631114	0.996389253271242	121	1828	HEK293_SCF
BNIP3L	NTC	0.658861372818586	0.911672012606309	30	1828	HEK293_SCF
BNIP3L	NTC	0.252614824498257	0.730778973039703	60	1828	HEK293_SCF
BNIP3L	RBX1	1.12609727556004e-08	3.23071381530409e-06	148	1828	HEK293_SCF
BNIP3L	SKP1	8.49659380254996e-06	0.00110273649565952	73	1828	HEK293_SCF
BNIP3L	SKP2	0.00625748000655225	0.159390296802413	162	1828	HEK293_SCF
C20orf185	BTRC	0.184504057900305	0.667479700351154	72	473	HEK293_SCF
C20orf185	CAND1	0.0367164384877021	0.37270261861539	65	473	HEK293_SCF
C20orf185	CCNF	0.0253222608325093	0.327866137287431	70	473	HEK293_SCF
C20orf185	CUL1	0.60618471146609	0.890132620559415	18	473	HEK293_SCF
C20orf185	FBXL12	0.209801738045946	0.694776878599678	61	473	HEK293_SCF
C20orf185	FBXL13	0.818694159723788	0.95651677950183	92	473	HEK293_SCF
C20orf185	FBXL14	0.324559045002933	0.783769761376349	73	473	HEK293_SCF
C20orf185	FBXL15	0.710756009420003	0.920531516550258	74	473	HEK293_SCF
C20orf185	FBXL16	0.0141051133946633	0.242545656512019	112	473	HEK293_SCF
C20orf185	FBXL17	0.518733749110422	0.87100011611152	91	473	HEK293_SCF
C20orf185	FBXL18	0.0851784459906858	0.511915886543802	88	473	HEK293_SCF
C20orf185	FBXL19	0.109073894971428	0.561424412537958	61	473	HEK293_SCF
C20orf185	FBXL2	0.0739484533303946	0.493986543019585	30	473	HEK293_SCF
C20orf185	FBXL20	0.538732270839505	0.876116482693625	24	473	HEK293_SCF
C20orf185	FBXL21	0.000292652194833048	0.019219844747409	57	473	HEK293_SCF
C20orf185	FBXL22	0.218767223500797	0.700627430807474	106	473	HEK293_SCF
C20orf185	FBXL3	0.114783110720592	0.570358009606149	30	473	HEK293_SCF
C20orf185	FBXL4	0.771962594347894	0.941159221444347	46	473	HEK293_SCF
C20orf185	FBXL5	0.09762444971724	0.540857821129206	41	473	HEK293_SCF
C20orf185	FBXL6	0.0087097112219476	0.186440368481391	144	473	HEK293_SCF
C20orf185	FBXL7	0.35181394732258	0.799961341599252	43	473	HEK293_SCF
C20orf185	FBXL8	0.230747619935975	0.712234018273499	77	473	HEK293_SCF
C20orf185	FBXO10	0.17483996622966	0.661770156529174	68	473	HEK293_SCF
C20orf185	FBXO11	0.0618700271585282	0.453670623727906	33	473	HEK293_SCF
C20orf185	FBXO15	0.740705419980461	0.929278965740461	21	473	HEK293_SCF
C20orf185	FBXO16	0.227153430550953	0.709498256749577	45	473	HEK293_SCF
C20orf185	FBXO17	0.269956158057266	0.748048687828954	39	473	HEK293_SCF
C20orf185	FBXO18	0.130360201940857	0.594422635936182	84	473	HEK293_SCF
C20orf185	FBXO2	0.648782854495082	0.908961507929942	81	473	HEK293_SCF
C20orf185	FBXO21	0.530950213044497	0.873219455987969	60	473	HEK293_SCF
C20orf185	FBXO22	0.236531995231793	0.71829298384875	61	473	HEK293_SCF
C20orf185	FBXO24	0.519308453010904	0.87100011611152	46	473	HEK293_SCF
C20orf185	FBXO25	0.395143972615355	0.824263853702034	57	473	HEK293_SCF
C20orf185	FBXO27	0.13380751334544	0.597856356759013	62	473	HEK293_SCF
C20orf185	FBXO28	0.130633688701518	0.594422635936182	39	473	HEK293_SCF
C20orf185	FBXO3	0.229336920038999	0.710696731741093	44	473	HEK293_SCF
C20orf185	FBXO30	0.633393137289661	0.901567406659457	20	473	HEK293_SCF
C20orf185	FBXO31	0.949474555078975	0.987739312398655	31	473	HEK293_SCF
C20orf185	FBXO32	0.123687831466592	0.583742311103372	33	473	HEK293_SCF
C20orf185	FBXO33	0.141983737585509	0.608763385019188	48	473	HEK293_SCF
C20orf185	FBXO34	0.656928076187274	0.910937509331078	64	473	HEK293_SCF
C20orf185	FBXO36	0.655112728543399	0.910222607879785	57	473	HEK293_SCF
C20orf185	FBXO38	0.446054145232817	0.849644067130833	78	473	HEK293_SCF
C20orf185	FBXO39	0.00773198359571662	0.175307269524786	60	473	HEK293_SCF
C20orf185	FBXO4	0.803301997664437	0.95131790462609	27	473	HEK293_SCF
C20orf185	FBXO40	0.00733289536508306	0.171551985558231	21	473	HEK293_SCF
C20orf185	FBXO41	0.0419806236926569	0.388516773766847	43	473	HEK293_SCF
C20orf185	FBXO42	0.103691208488528	0.556867761055141	19	473	HEK293_SCF
C20orf185	FBXO43	0.351794567414086	0.799961341599252	50	473	HEK293_SCF
C20orf185	FBXO44	0.469051747986903	0.856150381618389	65	473	HEK293_SCF
C20orf185	FBXO45	0.0570272116203047	0.439682221417653	49	473	HEK293_SCF
C20orf185	FBXO46	0.339028384895586	0.793989124154054	53	473	HEK293_SCF
C20orf185	FBXO5	0.772911895551887	0.941694846368649	50	473	HEK293_SCF
C20orf185	FBXO6	0.179751487395494	0.665421166026438	62	473	HEK293_SCF
C20orf185	FBXO7	0.942545221666184	0.987092027531675	61	473	HEK293_SCF
C20orf185	FBXO8	0.514565845813687	0.869449103609502	36	473	HEK293_SCF
C20orf185	FBXO9	0.399020627567821	0.824824209659534	36	473	HEK293_SCF
C20orf185	FBXW10	0.871199087554093	0.967928789394275	65	473	HEK293_SCF
C20orf185	FBXW11	0.0885646750331426	0.521666350500317	20	473	HEK293_SCF
C20orf185	FBXW12	0.350556601369559	0.799930953207677	33	473	HEK293_SCF
C20orf185	FBXW2	0.650703267696941	0.909616483668676	35	473	HEK293_SCF
C20orf185	FBXW4	0.122885314615035	0.582823941257807	39	473	HEK293_SCF
C20orf185	FBXW5	0.0133640869829519	0.234992381109906	57	473	HEK293_SCF
C20orf185	FBXW7	0.238520993042021	0.720290865285125	48	473	HEK293_SCF
C20orf185	FBXW8	0.750673380747148	0.931675910394513	43	473	HEK293_SCF
C20orf185	FBXW9	0.062099404301228	0.453670623727906	63	473	HEK293_SCF
C20orf185	KDM2A	0.776464670201696	0.943446368529192	34	473	HEK293_SCF
C20orf185	KDM2B	0.294218470915451	0.760836352464439	74	473	HEK293_SCF
C20orf185	LMO7	0.591413460256118	0.887544155321681	22	473	HEK293_SCF
C20orf185	NEDD8	4.49180453980588e-07	7.41964440802481e-05	18	473	HEK293_SCF
C20orf185	NTC	0.626600199188598	0.898221746620603	26	473	HEK293_SCF
C20orf185	NTC	0.871973588173018	0.968104977341696	20	473	HEK293_SCF
C20orf185	NTC	0.246543375306923	0.726436723674615	38	473	HEK293_SCF
C20orf185	NTC	0.373783143985236	0.809974338345207	54	473	HEK293_SCF
C20orf185	NTC	0.0613012673899289	0.453670623727906	16	473	HEK293_SCF
C20orf185	NTC	0.947598310474509	0.987739312398655	29	473	HEK293_SCF
C20orf185	NTC	0.503467250552214	0.865565377977075	25	473	HEK293_SCF
C20orf185	NTC	0.620048324190168	0.896973746226997	41	473	HEK293_SCF
C20orf185	NTC	0.675568579088939	0.9153527461215	32	473	HEK293_SCF
C20orf185	NTC	0.0778768094278415	0.500597273810335	23	473	HEK293_SCF
C20orf185	NTC	0.253794235077911	0.731303758905135	26	473	HEK293_SCF
C20orf185	NTC	0.836030456375086	0.959872778787151	28	473	HEK293_SCF
C20orf185	NTC	0.951863776695063	0.988118348269813	27	473	HEK293_SCF
C20orf185	RBX1	0.0122421846207284	0.225174344995122	39	473	HEK293_SCF
C20orf185	SKP1	2.31115217366948e-05	0.0025484758402821	38	473	HEK293_SCF
C20orf185	SKP2	0.124328177334798	0.584739339647957	18	473	HEK293_SCF
C9orf98	BTRC	0.495963450429648	0.86235941572313	45	340	HEK293_SCF
C9orf98	CAND1	0.0733685017049655	0.492760929033043	46	340	HEK293_SCF
C9orf98	CCNF	0.190131486298817	0.672626945385544	46	340	HEK293_SCF
C9orf98	CUL1	0.180911841429122	0.665421166026438	65	340	HEK293_SCF
C9orf98	FBXL12	0.245296024751608	0.725506582160072	47	340	HEK293_SCF
C9orf98	FBXL13	0.562705651060406	0.880594819640347	63	340	HEK293_SCF
C9orf98	FBXL14	0.635002744084179	0.902989935107334	59	340	HEK293_SCF
C9orf98	FBXL15	0.0559299002202063	0.437288784028754	42	340	HEK293_SCF
C9orf98	FBXL16	0.173383787916012	0.659378028449361	52	340	HEK293_SCF
C9orf98	FBXL17	0.562747165790042	0.880594819640347	67	340	HEK293_SCF
C9orf98	FBXL18	0.448305921678275	0.850415752193346	59	340	HEK293_SCF
C9orf98	FBXL19	0.828260241716641	0.958155883520225	39	340	HEK293_SCF
C9orf98	FBXL2	0.946869709881036	0.987739312398655	24	340	HEK293_SCF
C9orf98	FBXL20	0.366943810088828	0.809400135447033	26	340	HEK293_SCF
C9orf98	FBXL21	0.146371892999021	0.618027256961786	46	340	HEK293_SCF
C9orf98	FBXL22	0.463516385403365	0.85474554020086	64	340	HEK293_SCF
C9orf98	FBXL3	0.177748668800516	0.665421166026438	34	340	HEK293_SCF
C9orf98	FBXL4	0.0498179016696962	0.417780587694637	47	340	HEK293_SCF
C9orf98	FBXL5	0.59400229502798	0.887544155321681	35	340	HEK293_SCF
C9orf98	FBXL6	0.197326863582092	0.681542081667353	43	340	HEK293_SCF
C9orf98	FBXL7	0.766632445804152	0.939184175624213	25	340	HEK293_SCF
C9orf98	FBXL8	0.957509422111482	0.988956707996424	53	340	HEK293_SCF
C9orf98	FBXO10	0.772044434077895	0.941159221444347	50	340	HEK293_SCF
C9orf98	FBXO11	0.103490820003827	0.556867761055141	23	340	HEK293_SCF
C9orf98	FBXO15	0.921322785479934	0.984345453479247	32	340	HEK293_SCF
C9orf98	FBXO16	0.619284328201853	0.896932864266405	31	340	HEK293_SCF
C9orf98	FBXO17	0.687824747378607	0.91975773015662	59	340	HEK293_SCF
C9orf98	FBXO18	0.185070989295788	0.667479700351154	51	340	HEK293_SCF
C9orf98	FBXO2	0.779771792900156	0.944847368900145	38	340	HEK293_SCF
C9orf98	FBXO21	0.614945216755689	0.895273113201054	29	340	HEK293_SCF
C9orf98	FBXO22	0.350550623080618	0.799930953207677	39	340	HEK293_SCF
C9orf98	FBXO24	0.473547217920261	0.856183128700745	30	340	HEK293_SCF
C9orf98	FBXO25	0.492436363260326	0.860895001966658	30	340	HEK293_SCF
C9orf98	FBXO27	0.286806734836042	0.755508417877095	42	340	HEK293_SCF
C9orf98	FBXO3	0.213638319046341	0.6952492400726	39	340	HEK293_SCF
C9orf98	FBXO30	0.126108350927482	0.587882348114148	27	340	HEK293_SCF
C9orf98	FBXO31	0.0969939342419212	0.539504015870115	42	340	HEK293_SCF
C9orf98	FBXO32	0.42166656742646	0.838165246750072	24	340	HEK293_SCF
C9orf98	FBXO33	0.0234939079663722	0.320664973403943	53	340	HEK293_SCF
C9orf98	FBXO34	0.0491725207826823	0.415564977963413	48	340	HEK293_SCF
C9orf98	FBXO36	0.311147434508828	0.776011069303621	30	340	HEK293_SCF
C9orf98	FBXO38	0.185484700860511	0.667479700351154	41	340	HEK293_SCF
C9orf98	FBXO39	0.0588106975013921	0.443398495269832	47	340	HEK293_SCF
C9orf98	FBXO4	0.849860430674462	0.962758735290732	33	340	HEK293_SCF
C9orf98	FBXO40	0.724275027358217	0.922962224327025	21	340	HEK293_SCF
C9orf98	FBXO41	0.0915058992381473	0.52888300385215	44	340	HEK293_SCF
C9orf98	FBXO42	0.728092009861236	0.923198312573528	23	340	HEK293_SCF
C9orf98	FBXO43	0.658292531247581	0.911615982569586	57	340	HEK293_SCF
C9orf98	FBXO44	0.22063184479251	0.70133446665556	31	340	HEK293_SCF
C9orf98	FBXO45	0.486927469190265	0.857417419014503	35	340	HEK293_SCF
C9orf98	FBXO46	0.959649739997104	0.989997831486308	46	340	HEK293_SCF
C9orf98	FBXO5	0.940513411096463	0.986768881208514	16	340	HEK293_SCF
C9orf98	FBXO6	0.324601737750979	0.783769761376349	58	340	HEK293_SCF
C9orf98	FBXO7	0.0399220476945947	0.387215448368747	36	340	HEK293_SCF
C9orf98	FBXO8	0.109674240852458	0.561614916576731	28	340	HEK293_SCF
C9orf98	FBXW10	0.651245285916668	0.909919895499664	46	340	HEK293_SCF
C9orf98	FBXW11	0.0971138466957551	0.539620365278859	28	340	HEK293_SCF
C9orf98	FBXW12	0.37458851661442	0.809974338345207	35	340	HEK293_SCF
C9orf98	FBXW4	0.769517665588741	0.940080859507895	18	340	HEK293_SCF
C9orf98	FBXW5	0.250566928216808	0.72970318069572	49	340	HEK293_SCF
C9orf98	FBXW7	0.083022606863657	0.509066545302293	39	340	HEK293_SCF
C9orf98	FBXW8	0.135533315894404	0.600156056003572	25	340	HEK293_SCF
C9orf98	FBXW9	0.131873280550864	0.596894737172738	66	340	HEK293_SCF
C9orf98	KDM2A	0.019843297780934	0.292340043794247	33	340	HEK293_SCF
C9orf98	KDM2B	0.714293467557191	0.920531516550258	54	340	HEK293_SCF
C9orf98	LMO7	0.849077895533145	0.962758735290732	25	340	HEK293_SCF
C9orf98	NEDD8	0.000981556173795093	0.0483614484909912	37	340	HEK293_SCF
C9orf98	NTC	0.620196087791902	0.896973746226997	35	340	HEK293_SCF
C9orf98	NTC	0.71766183896036	0.921400661875882	30	340	HEK293_SCF
C9orf98	NTC	0.0333102785996104	0.363148657292953	31	340	HEK293_SCF
C9orf98	NTC	0.796357476033343	0.950607797517326	19	340	HEK293_SCF
C9orf98	NTC	0.583901970153956	0.885847380826389	25	340	HEK293_SCF
C9orf98	NTC	0.639808224024685	0.904923372806137	35	340	HEK293_SCF
C9orf98	NTC	0.869994293423915	0.967824263970155	23	340	HEK293_SCF
C9orf98	NTC	0.563761787534967	0.880607122880967	23	340	HEK293_SCF
C9orf98	RBX1	0.00243909289377282	0.0875187115497229	30	340	HEK293_SCF
C9orf98	SKP1	0.0678069942147396	0.476309182299672	25	340	HEK293_SCF
C9orf98	SKP2	0.39660330916673	0.824263853702034	30	340	HEK293_SCF
CAMK1G	BTRC	0.0518904266649153	0.427715793536051	27	158	HEK293_SCF
CAMK1G	CAND1	0.0557171186106101	0.437288784028754	23	158	HEK293_SCF
CAMK1G	FBXL12	0.881499591110754	0.970911334561393	22	158	HEK293_SCF
CAMK1G	FBXL13	0.0466620612775866	0.406609031816241	26	158	HEK293_SCF
CAMK1G	FBXL14	0.991055156102711	0.996575466906517	26	158	HEK293_SCF
CAMK1G	FBXL15	0.758229378297118	0.934213502133094	26	158	HEK293_SCF
CAMK1G	FBXL17	0.751523176547096	0.931885542246238	18	158	HEK293_SCF
CAMK1G	FBXL18	0.87273512145045	0.968501455013519	20	158	HEK293_SCF
CAMK1G	FBXL19	0.0552572621230035	0.437220276906566	31	158	HEK293_SCF
CAMK1G	FBXL20	0.00499391104917365	0.137483884490129	16	158	HEK293_SCF
CAMK1G	FBXL21	0.338213626847088	0.793989124154054	18	158	HEK293_SCF
CAMK1G	FBXL22	0.267557266443677	0.746394400913248	36	158	HEK293_SCF
CAMK1G	FBXL3	0.551538031014634	0.878398305066378	22	158	HEK293_SCF
CAMK1G	FBXL4	0.585104473710817	0.886438156252824	16	158	HEK293_SCF
CAMK1G	FBXL6	0.700162583781152	0.91975773015662	25	158	HEK293_SCF
CAMK1G	FBXL7	0.474153367271572	0.856183128700745	22	158	HEK293_SCF
CAMK1G	FBXL8	0.24648058160876	0.726436723674615	34	158	HEK293_SCF
CAMK1G	FBXO10	0.959667683282637	0.989997831486308	44	158	HEK293_SCF
CAMK1G	FBXO17	0.432514417541193	0.843519173530248	16	158	HEK293_SCF
CAMK1G	FBXO18	0.950035271495073	0.987739312398655	29	158	HEK293_SCF
CAMK1G	FBXO2	0.843303338003342	0.960814122726652	22	158	HEK293_SCF
CAMK1G	FBXO22	0.973400881848457	0.993435421402194	20	158	HEK293_SCF
CAMK1G	FBXO27	0.848887527711365	0.962758735290732	18	158	HEK293_SCF
CAMK1G	FBXO28	0.661418476059638	0.911672012606309	22	158	HEK293_SCF
CAMK1G	FBXO31	0.435999473790758	0.846680844899687	31	158	HEK293_SCF
CAMK1G	FBXO36	0.279952495582897	0.752766668350945	16	158	HEK293_SCF
CAMK1G	FBXO38	0.861233829351004	0.966158163858713	26	158	HEK293_SCF
CAMK1G	FBXO39	0.340435344059068	0.793989124154054	23	158	HEK293_SCF
CAMK1G	FBXO40	0.285474276692284	0.755169559247819	16	158	HEK293_SCF
CAMK1G	FBXO44	0.766515216433235	0.939184175624213	18	158	HEK293_SCF
CAMK1G	FBXO46	0.13671966711362	0.602472841904885	16	158	HEK293_SCF
CAMK1G	FBXO5	0.0518184223875627	0.427715793536051	18	158	HEK293_SCF
CAMK1G	FBXO6	0.743235777340082	0.929278965740461	30	158	HEK293_SCF
CAMK1G	FBXW10	0.549959838519858	0.878398305066378	16	158	HEK293_SCF
CAMK1G	FBXW5	0.71362917393202	0.920531516550258	16	158	HEK293_SCF
CAMK1G	FBXW9	0.674365009093411	0.915199381853241	25	158	HEK293_SCF
CAMK1G	KDM2B	0.155131619547725	0.633843350413426	16	158	HEK293_SCF
CAMK1G	NTC	0.39419015295167	0.824263853702034	22	158	HEK293_SCF
CAMK1G	NTC	0.372906088014661	0.809974338345207	17	158	HEK293_SCF
CAMK1G	NTC	0.475114969791839	0.856183128700745	24	158	HEK293_SCF
CAMK1G	NTC	0.50554985258208	0.865565377977075	25	158	HEK293_SCF
CAMK2D	BTRC	0.393652064570505	0.824263853702034	18	119	HEK293_SCF
CAMK2D	CUL1	0.118228443354898	0.576442973817127	29	119	HEK293_SCF
CAMK2D	FBXL13	0.643311819107357	0.90537811755819	26	119	HEK293_SCF
CAMK2D	FBXL14	0.989171921806815	0.996389253271242	16	119	HEK293_SCF
CAMK2D	FBXL17	0.838807364952387	0.959972284057651	31	119	HEK293_SCF
CAMK2D	FBXL18	0.704664165325241	0.920531516550258	20	119	HEK293_SCF
CAMK2D	FBXL19	0.996087005947795	0.997910453412151	16	119	HEK293_SCF
CAMK2D	FBXL21	0.145570689488163	0.616554645221429	26	119	HEK293_SCF
CAMK2D	FBXL22	0.0360273298986292	0.372454690988136	29	119	HEK293_SCF
CAMK2D	FBXL3	0.373638298402222	0.809974338345207	16	119	HEK293_SCF
CAMK2D	FBXL4	0.310734140671166	0.776011069303621	18	119	HEK293_SCF
CAMK2D	FBXL6	0.5989280156109	0.88994942626151	19	119	HEK293_SCF
CAMK2D	FBXL8	0.321043735746362	0.781952369773647	34	119	HEK293_SCF
CAMK2D	FBXO16	0.299299849886857	0.764518969884376	18	119	HEK293_SCF
CAMK2D	FBXO17	0.481261343379647	0.856763046079387	22	119	HEK293_SCF
CAMK2D	FBXO18	0.812965004118298	0.954236054575548	17	119	HEK293_SCF
CAMK2D	FBXO2	0.407035511946926	0.829129512564535	41	119	HEK293_SCF
CAMK2D	FBXO27	0.317794550417712	0.77909197170421	17	119	HEK293_SCF
CAMK2D	FBXO34	0.439653357219298	0.848914603763469	17	119	HEK293_SCF
CAMK2D	FBXO36	0.509121254496307	0.866608648498212	17	119	HEK293_SCF
CAMK2D	FBXO38	0.749716597427576	0.93106500672681	19	119	HEK293_SCF
CAMK2D	FBXO6	0.662864540941297	0.911672012606309	20	119	HEK293_SCF
CAMK2D	FBXO8	0.331743089496165	0.789670808795962	21	119	HEK293_SCF
CAMK2D	FBXW11	0.460648421763052	0.853844990474989	16	119	HEK293_SCF
CAMK2D	FBXW8	0.130380141893046	0.594422635936182	16	119	HEK293_SCF
CAMK2D	FBXW9	0.242638979024286	0.723714342068261	18	119	HEK293_SCF
CAMK2D	NTC	0.34133965432458	0.794721026082978	18	119	HEK293_SCF
CAP1	BTRC	0.570152846728662	0.883546450632156	36	218	HEK293_SCF
CAP1	CAND1	0.627781448578336	0.898644085136688	19	218	HEK293_SCF
CAP1	CUL1	0.138509234749543	0.604494666629112	22	218	HEK293_SCF
CAP1	FBXL12	0.28949472991596	0.758016454178449	41	218	HEK293_SCF
CAP1	FBXL13	0.845935475832343	0.962269256836832	40	218	HEK293_SCF
CAP1	FBXL14	0.543699337551121	0.876576482990582	27	218	HEK293_SCF
CAP1	FBXL16	0.180723653697703	0.665421166026438	39	218	HEK293_SCF
CAP1	FBXL17	0.199628728784297	0.683340081184497	55	218	HEK293_SCF
CAP1	FBXL18	0.964567920628544	0.991487787166923	51	218	HEK293_SCF
CAP1	FBXL19	0.809084877341652	0.952759055171602	27	218	HEK293_SCF
CAP1	FBXL21	0.0948900870711613	0.533598241720152	19	218	HEK293_SCF
CAP1	FBXL22	0.19748641315251	0.681542081667353	53	218	HEK293_SCF
CAP1	FBXL3	0.384214267745355	0.816107578170559	21	218	HEK293_SCF
CAP1	FBXL4	0.621590978008294	0.897533200097661	24	218	HEK293_SCF
CAP1	FBXL5	0.721006488451226	0.922417744652115	28	218	HEK293_SCF
CAP1	FBXL6	0.226303067713923	0.707732657549395	22	218	HEK293_SCF
CAP1	FBXL7	0.160115576808968	0.640621230664829	17	218	HEK293_SCF
CAP1	FBXL8	0.483878456790983	0.857417419014503	42	218	HEK293_SCF
CAP1	FBXO10	0.915190329567267	0.982028048517948	24	218	HEK293_SCF
CAP1	FBXO15	0.198976099887379	0.682579433911958	18	218	HEK293_SCF
CAP1	FBXO17	0.712911040468638	0.920531516550258	29	218	HEK293_SCF
CAP1	FBXO18	0.73574235657171	0.928759311934692	64	218	HEK293_SCF
CAP1	FBXO2	0.693160908809343	0.91975773015662	25	218	HEK293_SCF
CAP1	FBXO21	0.0806241111630741	0.507485023036855	41	218	HEK293_SCF
CAP1	FBXO22	0.846878912844783	0.962758735290732	27	218	HEK293_SCF
CAP1	FBXO24	0.242738941621761	0.723714342068261	22	218	HEK293_SCF
CAP1	FBXO27	0.073589678915792	0.492797714705138	52	218	HEK293_SCF
CAP1	FBXO28	0.28749967870961	0.755645359015678	18	218	HEK293_SCF
CAP1	FBXO3	0.706641722593839	0.920531516550258	29	218	HEK293_SCF
CAP1	FBXO30	0.160419735802145	0.640621230664829	16	218	HEK293_SCF
CAP1	FBXO31	0.80613300494129	0.952213237566614	31	218	HEK293_SCF
CAP1	FBXO33	0.229217192950207	0.710696731741093	25	218	HEK293_SCF
CAP1	FBXO34	0.0520564872986328	0.427715793536051	29	218	HEK293_SCF
CAP1	FBXO36	0.15656696531935	0.635004857109954	29	218	HEK293_SCF
CAP1	FBXO38	0.454017122359723	0.852113415131205	19	218	HEK293_SCF
CAP1	FBXO39	0.260137222526139	0.735789884845054	33	218	HEK293_SCF
CAP1	FBXO40	0.21216316987351	0.694776878599678	26	218	HEK293_SCF
CAP1	FBXO41	0.684243673365829	0.918645062199124	38	218	HEK293_SCF
CAP1	FBXO42	0.999241017443578	0.999638197244589	25	218	HEK293_SCF
CAP1	FBXO43	0.970925743298054	0.992352859473529	38	218	HEK293_SCF
CAP1	FBXO44	0.700361121620293	0.91975773015662	30	218	HEK293_SCF
CAP1	FBXO45	0.746598775060426	0.929278965740461	26	218	HEK293_SCF
CAP1	FBXO46	0.867979227790338	0.967824263970155	35	218	HEK293_SCF
CAP1	FBXO6	0.53564821481262	0.874007914307633	31	218	HEK293_SCF
CAP1	FBXO7	0.728659607455338	0.923591153847314	24	218	HEK293_SCF
CAP1	FBXO8	0.439003618912547	0.848584654855424	20	218	HEK293_SCF
CAP1	FBXO9	0.622944363925391	0.897533200097661	21	218	HEK293_SCF
CAP1	FBXW4	0.410158891554941	0.831062973557618	25	218	HEK293_SCF
CAP1	FBXW5	0.4126235490982	0.831501281380512	31	218	HEK293_SCF
CAP1	FBXW7	0.005354871675073	0.143972542462816	16	218	HEK293_SCF
CAP1	FBXW8	0.800846119703828	0.95131790462609	20	218	HEK293_SCF
CAP1	FBXW9	0.101502073311086	0.551481812273332	33	218	HEK293_SCF
CAP1	KDM2B	0.711750769273436	0.920531516550258	33	218	HEK293_SCF
CAP1	NTC	0.00277364981352314	0.0965079731217352	16	218	HEK293_SCF
CAP1	NTC	0.406285545343428	0.828845758279765	24	218	HEK293_SCF
CAP1	NTC	0.0902011307348801	0.527277900434734	22	218	HEK293_SCF
CAP1	NTC	0.910257027838756	0.979383012120212	22	218	HEK293_SCF
CAP1	NTC	0.69604595424652	0.91975773015662	20	218	HEK293_SCF
CAP1	RBX1	0.0189157132915588	0.282543726484658	18	218	HEK293_SCF
CCDC40	BTRC	0.584809083573318	0.886326824406256	40	251	HEK293_SCF
CCDC40	CAND1	0.510306799798683	0.867483015231703	46	251	HEK293_SCF
CCDC40	CCNF	0.315368345393437	0.778550271734304	33	251	HEK293_SCF
CCDC40	CUL1	0.24731819045505	0.727357286335828	16	251	HEK293_SCF
CCDC40	FBXL12	0.452199136537705	0.851619951699575	34	251	HEK293_SCF
CCDC40	FBXL13	0.15099296863667	0.625427562339277	63	251	HEK293_SCF
CCDC40	FBXL14	0.576118852045302	0.883546450632156	57	251	HEK293_SCF
CCDC40	FBXL15	0.94189155894435	0.986892575957015	42	251	HEK293_SCF
CCDC40	FBXL16	0.311450833445159	0.776196027873859	44	251	HEK293_SCF
CCDC40	FBXL17	0.739094925737442	0.929278965740461	59	251	HEK293_SCF
CCDC40	FBXL18	0.271601645648974	0.748048687828954	65	251	HEK293_SCF
CCDC40	FBXL19	0.0760267167705095	0.496313333073111	28	251	HEK293_SCF
CCDC40	FBXL2	0.552705024275612	0.878398305066378	19	251	HEK293_SCF
CCDC40	FBXL20	0.593994538620533	0.887544155321681	18	251	HEK293_SCF
CCDC40	FBXL22	0.365233111931023	0.809038270721984	77	251	HEK293_SCF
CCDC40	FBXL3	0.664374767009776	0.911672012606309	40	251	HEK293_SCF
CCDC40	FBXL4	0.849898190097047	0.962758735290732	28	251	HEK293_SCF
CCDC40	FBXL5	0.410751845048917	0.831062973557618	25	251	HEK293_SCF
CCDC40	FBXL6	0.894525805470007	0.974043181305834	48	251	HEK293_SCF
CCDC40	FBXL7	0.663823554205506	0.911672012606309	23	251	HEK293_SCF
CCDC40	FBXL8	0.577087647841229	0.883546450632156	46	251	HEK293_SCF
CCDC40	FBXO10	0.0996553762575974	0.545491924743974	25	251	HEK293_SCF
CCDC40	FBXO15	0.242831321159943	0.723714342068261	22	251	HEK293_SCF
CCDC40	FBXO16	0.567183545694398	0.881721072606792	23	251	HEK293_SCF
CCDC40	FBXO17	0.575758873201769	0.883546450632156	56	251	HEK293_SCF
CCDC40	FBXO18	0.229496972492239	0.710788634690453	54	251	HEK293_SCF
CCDC40	FBXO2	0.395408137748403	0.824263853702034	32	251	HEK293_SCF
CCDC40	FBXO21	0.797832836964443	0.950718163043236	21	251	HEK293_SCF
CCDC40	FBXO22	0.350177940526271	0.799930953207677	52	251	HEK293_SCF
CCDC40	FBXO24	0.141757634152798	0.608763385019188	16	251	HEK293_SCF
CCDC40	FBXO25	0.692771518478789	0.91975773015662	32	251	HEK293_SCF
CCDC40	FBXO27	0.0919551789662797	0.52888300385215	62	251	HEK293_SCF
CCDC40	FBXO28	0.521772541785241	0.87101233355161	18	251	HEK293_SCF
CCDC40	FBXO3	0.835586808557437	0.959872778787151	26	251	HEK293_SCF
CCDC40	FBXO30	0.152104543050756	0.626285447524828	16	251	HEK293_SCF
CCDC40	FBXO31	0.292839664243364	0.760836352464439	37	251	HEK293_SCF
CCDC40	FBXO33	0.0178892157756405	0.276243952388149	22	251	HEK293_SCF
CCDC40	FBXO34	0.410102758209869	0.831062973557618	47	251	HEK293_SCF
CCDC40	FBXO36	0.276038609594024	0.749720021633691	22	251	HEK293_SCF
CCDC40	FBXO38	0.97990229440693	0.99485474218779	41	251	HEK293_SCF
CCDC40	FBXO39	0.542503527785312	0.876136409894575	58	251	HEK293_SCF
CCDC40	FBXO4	0.110511553605063	0.561614916576731	17	251	HEK293_SCF
CCDC40	FBXO40	0.925061106447719	0.985271779822774	28	251	HEK293_SCF
CCDC40	FBXO41	0.623691126913048	0.897533200097661	35	251	HEK293_SCF
CCDC40	FBXO42	0.810456067378949	0.953755618152559	25	251	HEK293_SCF
CCDC40	FBXO43	0.926701753569879	0.985680222072529	25	251	HEK293_SCF
CCDC40	FBXO44	0.539636134076973	0.876116482693625	32	251	HEK293_SCF
CCDC40	FBXO45	0.746919196627335	0.929278965740461	39	251	HEK293_SCF
CCDC40	FBXO46	0.465284014011679	0.854849347115068	46	251	HEK293_SCF
CCDC40	FBXO6	0.279445349425415	0.75222548134219	53	251	HEK293_SCF
CCDC40	FBXO7	0.98353738216925	0.995506566699579	34	251	HEK293_SCF
CCDC40	FBXO8	0.0487515212412664	0.413081528225881	41	251	HEK293_SCF
CCDC40	FBXO9	0.625025707503212	0.898221746620603	35	251	HEK293_SCF
CCDC40	FBXW10	0.567872727030795	0.882153465310831	31	251	HEK293_SCF
CCDC40	FBXW11	0.0415057033118077	0.388516773766847	18	251	HEK293_SCF
CCDC40	FBXW12	0.749583712031915	0.93106500672681	18	251	HEK293_SCF
CCDC40	FBXW2	0.422915343542142	0.839708010095015	36	251	HEK293_SCF
CCDC40	FBXW5	0.451504053655672	0.851619028247991	46	251	HEK293_SCF
CCDC40	FBXW7	0.32193676115877	0.783077771118454	29	251	HEK293_SCF
CCDC40	FBXW8	0.662873621626462	0.911672012606309	27	251	HEK293_SCF
CCDC40	FBXW9	0.314327922764835	0.777768105952226	53	251	HEK293_SCF
CCDC40	KDM2B	0.755770881064176	0.933768756451179	36	251	HEK293_SCF
CCDC40	LMO7	0.956582140129308	0.988956707996424	22	251	HEK293_SCF
CCDC40	NEDD8	0.13293698492134	0.596922598006963	28	251	HEK293_SCF
CCDC40	NTC	0.365422532277231	0.809038270721984	39	251	HEK293_SCF
CCDC40	NTC	0.93451799734885	0.986768881208514	23	251	HEK293_SCF
CCDC40	NTC	0.256333766200274	0.733863109011392	17	251	HEK293_SCF
CCDC40	NTC	0.722924161534676	0.922755296060851	22	251	HEK293_SCF
CCDC40	NTC	0.066711025293403	0.470429235283751	19	251	HEK293_SCF
CD36	FBXL15	0.605961421551889	0.890132620559415	32	111	HEK293_SCF
CD36	FBXL22	0.372012821266877	0.809974338345207	17	111	HEK293_SCF
CD36	FBXL7	0.214567938036364	0.696610976912579	17	111	HEK293_SCF
CD36	FBXO16	0.677840522884172	0.91682751416853	27	111	HEK293_SCF
CD36	FBXO2	0.67653470658161	0.916221288341951	20	111	HEK293_SCF
CD36	FBXO31	0.766716122092781	0.939184175624213	16	111	HEK293_SCF
CD36	FBXO39	0.532966635492932	0.873219455987969	23	111	HEK293_SCF
CD36	FBXO45	0.742955867642178	0.929278965740461	17	111	HEK293_SCF
CD36	FBXW5	0.0826376252289899	0.509066545302293	16	111	HEK293_SCF
CD36	NTC	0.270904504650517	0.748048687828954	30	111	HEK293_SCF
CDK2AP1	BTRC	0.0984757051803822	0.542516464096031	518	3430	HEK293_SCF
CDK2AP1	CAND1	0.000717970581400888	0.0391365763921624	495	3430	HEK293_SCF
CDK2AP1	CCNF	0.137470638658872	0.604301350966939	434	3430	HEK293_SCF
CDK2AP1	CUL1	0.388376170867257	0.819604532480612	242	3430	HEK293_SCF
CDK2AP1	FBXL12	0.0417076784079301	0.388516773766847	412	3430	HEK293_SCF
CDK2AP1	FBXL13	0.641797429013657	0.905198464106669	546	3430	HEK293_SCF
CDK2AP1	FBXL14	0.0357588399196738	0.372454690988136	791	3430	HEK293_SCF
CDK2AP1	FBXL15	0.899555918039584	0.975723459426363	556	3430	HEK293_SCF
CDK2AP1	FBXL16	0.117262931245745	0.574044332271541	710	3430	HEK293_SCF
CDK2AP1	FBXL17	0.177678108623672	0.665421166026438	600	3430	HEK293_SCF
CDK2AP1	FBXL18	0.458206566530305	0.853844990474989	807	3430	HEK293_SCF
CDK2AP1	FBXL19	0.208684328010359	0.693671181377111	490	3430	HEK293_SCF
CDK2AP1	FBXL2	0.301126412285775	0.766267446661087	394	3430	HEK293_SCF
CDK2AP1	FBXL20	0.000258478758185939	0.0178350343148298	256	3430	HEK293_SCF
CDK2AP1	FBXL21	0.681115117985237	0.918645062199124	404	3430	HEK293_SCF
CDK2AP1	FBXL22	0.481941392509638	0.856763046079387	979	3430	HEK293_SCF
CDK2AP1	FBXL3	0.831766776419323	0.958997156268796	473	3430	HEK293_SCF
CDK2AP1	FBXL4	0.00356692418782287	0.111624946699609	392	3430	HEK293_SCF
CDK2AP1	FBXL5	0.97908043183579	0.99485474218779	340	3430	HEK293_SCF
CDK2AP1	FBXL6	0.00759672578242676	0.175275934370602	755	3430	HEK293_SCF
CDK2AP1	FBXL7	0.552447369280117	0.878398305066378	376	3430	HEK293_SCF
CDK2AP1	FBXL8	0.505744955115947	0.865565377977075	483	3430	HEK293_SCF
CDK2AP1	FBXO10	0.621376295924368	0.897488656354989	510	3430	HEK293_SCF
CDK2AP1	FBXO11	0.000166439973295391	0.012260328303151	187	3430	HEK293_SCF
CDK2AP1	FBXO15	0.882766387064543	0.970911334561393	240	3430	HEK293_SCF
CDK2AP1	FBXO16	0.209303115158943	0.693984963948538	310	3430	HEK293_SCF
CDK2AP1	FBXO17	2.33762230809218e-05	0.0025484758402821	506	3430	HEK293_SCF
CDK2AP1	FBXO18	0.0249631660394364	0.325533270223489	612	3430	HEK293_SCF
CDK2AP1	FBXO2	0.30475337688605	0.76939355767499	638	3430	HEK293_SCF
CDK2AP1	FBXO21	0.488250448218852	0.857417419014503	333	3430	HEK293_SCF
CDK2AP1	FBXO22	0.0315798196562185	0.354200816761414	510	3430	HEK293_SCF
CDK2AP1	FBXO24	0.0122693773868793	0.225174344995122	441	3430	HEK293_SCF
CDK2AP1	FBXO25	0.665759711374544	0.911825287647539	381	3430	HEK293_SCF
CDK2AP1	FBXO27	0.0021836243983639	0.0804252472667676	610	3430	HEK293_SCF
CDK2AP1	FBXO28	0.110024611592145	0.561614916576731	294	3430	HEK293_SCF
CDK2AP1	FBXO3	0.702137325315414	0.919928373421136	281	3430	HEK293_SCF
CDK2AP1	FBXO30	0.56039168764903	0.880526245285475	326	3430	HEK293_SCF
CDK2AP1	FBXO31	0.464504459912017	0.854849347115068	465	3430	HEK293_SCF
CDK2AP1	FBXO32	0.346499314249402	0.796612299440527	256	3430	HEK293_SCF
CDK2AP1	FBXO33	0.00144053018962246	0.0635568266462959	422	3430	HEK293_SCF
CDK2AP1	FBXO34	0.875808397269945	0.969454367233299	479	3430	HEK293_SCF
CDK2AP1	FBXO36	0.794901205458544	0.950607797517326	361	3430	HEK293_SCF
CDK2AP1	FBXO38	0.278828668019612	0.751679064972752	522	3430	HEK293_SCF
CDK2AP1	FBXO39	0.0774361338148597	0.499051326344712	574	3430	HEK293_SCF
CDK2AP1	FBXO4	0.787929092413829	0.947914694934403	317	3430	HEK293_SCF
CDK2AP1	FBXO40	0.118993340705274	0.578684176849949	362	3430	HEK293_SCF
CDK2AP1	FBXO41	0.278593654153902	0.751417124588283	567	3430	HEK293_SCF
CDK2AP1	FBXO42	0.110810540176008	0.561614916576731	233	3430	HEK293_SCF
CDK2AP1	FBXO43	0.250874311900225	0.729730989417358	416	3430	HEK293_SCF
CDK2AP1	FBXO44	0.717469886663514	0.921400661875882	435	3430	HEK293_SCF
CDK2AP1	FBXO45	0.400089048864456	0.825937363690352	412	3430	HEK293_SCF
CDK2AP1	FBXO46	0.0405115680239612	0.387418521576513	505	3430	HEK293_SCF
CDK2AP1	FBXO5	0.0103108952411937	0.203032444629342	249	3430	HEK293_SCF
CDK2AP1	FBXO6	0.250429432340187	0.72970318069572	562	3430	HEK293_SCF
CDK2AP1	FBXO7	0.12856806151738	0.59241293603655	386	3430	HEK293_SCF
CDK2AP1	FBXO8	0.356447613719626	0.802764603294947	360	3430	HEK293_SCF
CDK2AP1	FBXO9	0.0927427542958666	0.52888300385215	287	3430	HEK293_SCF
CDK2AP1	FBXW10	0.257735601338292	0.735173606957107	273	3430	HEK293_SCF
CDK2AP1	FBXW11	0.00298340646136149	0.100773614983014	264	3430	HEK293_SCF
CDK2AP1	FBXW12	0.279089716139305	0.752010896033292	240	3430	HEK293_SCF
CDK2AP1	FBXW2	0.481876889220212	0.856763046079387	369	3430	HEK293_SCF
CDK2AP1	FBXW4	0.525159749676993	0.87101233355161	323	3430	HEK293_SCF
CDK2AP1	FBXW5	0.524415841354944	0.87101233355161	419	3430	HEK293_SCF
CDK2AP1	FBXW7	0.000141601156547336	0.0112832177828074	359	3430	HEK293_SCF
CDK2AP1	FBXW8	0.111169050630397	0.561614916576731	361	3430	HEK293_SCF
CDK2AP1	FBXW9	0.725720968115384	0.922962224327025	591	3430	HEK293_SCF
CDK2AP1	KDM2A	4.62188160815298e-06	0.000645996837077997	323	3430	HEK293_SCF
CDK2AP1	KDM2B	0.202235067964835	0.6858802542655	508	3430	HEK293_SCF
CDK2AP1	LMO7	0.00884173269443896	0.187534182557925	263	3430	HEK293_SCF
CDK2AP1	NEDD8	0.00834054617386616	0.182872586935679	278	3430	HEK293_SCF
CDK2AP1	NTC	0.919986538217479	0.984034532787338	333	3430	HEK293_SCF
CDK2AP1	NTC	0.678327896650465	0.91682751416853	109	3430	HEK293_SCF
CDK2AP1	NTC	0.515738684648061	0.869855599362674	112	3430	HEK293_SCF
CDK2AP1	NTC	0.726036885969792	0.922962224327025	35	3430	HEK293_SCF
CDK2AP1	NTC	0.0138707509533792	0.239270453945791	91	3430	HEK293_SCF
CDK2AP1	NTC	0.111675454798302	0.563120202174885	157	3430	HEK293_SCF
CDK2AP1	NTC	0.540146909112213	0.876116482693625	101	3430	HEK293_SCF
CDK2AP1	NTC	0.178555730769143	0.665421166026438	328	3430	HEK293_SCF
CDK2AP1	NTC	0.133053835760992	0.596922598006963	143	3430	HEK293_SCF
CDK2AP1	NTC	0.923810988211409	0.984687856226122	209	3430	HEK293_SCF
CDK2AP1	NTC	0.461922849473873	0.853844990474989	161	3430	HEK293_SCF
CDK2AP1	NTC	0.21757485129516	0.699661252526096	240	3430	HEK293_SCF
CDK2AP1	NTC	0.448875115077339	0.850415752193346	94	3430	HEK293_SCF
CDK2AP1	NTC	0.3527528371651	0.799961341599252	182	3430	HEK293_SCF
CDK2AP1	NTC	0.722931586156955	0.922755296060851	150	3430	HEK293_SCF
CDK2AP1	NTC	0.366686079301047	0.809400135447033	39	3430	HEK293_SCF
CDK2AP1	NTC	0.974846095960436	0.993435421402194	92	3430	HEK293_SCF
CDK2AP1	NTC	0.0482886873453228	0.413081528225881	171	3430	HEK293_SCF
CDK2AP1	NTC	0.0245856752972365	0.324734018512177	203	3430	HEK293_SCF
CDK2AP1	NTC	0.604940260007252	0.890132620559415	149	3430	HEK293_SCF
CDK2AP1	NTC	0.414484861879267	0.832279628322638	193	3430	HEK293_SCF
CDK2AP1	NTC	0.925684729625046	0.985271779822774	59	3430	HEK293_SCF
CDK2AP1	NTC	0.742340529112998	0.929278965740461	79	3430	HEK293_SCF
CDK2AP1	RBX1	0.0288244719307201	0.343891469093636	318	3430	HEK293_SCF
CDK2AP1	SKP1	0.344864841057803	0.796014366022565	167	3430	HEK293_SCF
CDK2AP1	SKP2	0.00403947228304252	0.119022504945215	340	3430	HEK293_SCF
CDK4	BTRC	0.558606173705539	0.880526245285475	121	797	HEK293_SCF
CDK4	CAND1	0.318523329767327	0.779594820124665	123	797	HEK293_SCF
CDK4	CCNF	0.59350821811241	0.887544155321681	118	797	HEK293_SCF
CDK4	CUL1	0.796780933778256	0.950607797517326	79	797	HEK293_SCF
CDK4	FBXL12	0.489554024125494	0.858057551610311	101	797	HEK293_SCF
CDK4	FBXL13	0.601884911582706	0.88994942626151	163	797	HEK293_SCF
CDK4	FBXL14	0.238279325471061	0.720290865285125	180	797	HEK293_SCF
CDK4	FBXL15	0.913583029090034	0.98107586516347	108	797	HEK293_SCF
CDK4	FBXL16	0.358800606411578	0.805196420563818	104	797	HEK293_SCF
CDK4	FBXL17	0.494229586490524	0.861479725039242	167	797	HEK293_SCF
CDK4	FBXL18	0.625332272125777	0.898221746620603	211	797	HEK293_SCF
CDK4	FBXL19	0.636631777800748	0.90299991999479	108	797	HEK293_SCF
CDK4	FBXL2	0.172750262420837	0.659378028449361	60	797	HEK293_SCF
CDK4	FBXL20	0.134541099744898	0.5986804364975	83	797	HEK293_SCF
CDK4	FBXL21	0.91851900652301	0.983715641416364	102	797	HEK293_SCF
CDK4	FBXL22	0.062208939396793	0.453670623727906	226	797	HEK293_SCF
CDK4	FBXL3	0.0787249928426915	0.503816193982157	81	797	HEK293_SCF
CDK4	FBXL4	0.395803294133911	0.824263853702034	116	797	HEK293_SCF
CDK4	FBXL5	0.588956095544358	0.887056868115722	79	797	HEK293_SCF
CDK4	FBXL6	0.756106422607114	0.933768756451179	144	797	HEK293_SCF
CDK4	FBXL7	0.955951374213804	0.988956707996424	96	797	HEK293_SCF
CDK4	FBXL8	0.13710673845885	0.603690493811949	84	797	HEK293_SCF
CDK4	FBXO10	0.791793318117698	0.949178526311341	128	797	HEK293_SCF
CDK4	FBXO11	0.796441527965351	0.950607797517326	45	797	HEK293_SCF
CDK4	FBXO15	0.638933665489027	0.904319562367134	72	797	HEK293_SCF
CDK4	FBXO16	0.0600903384349492	0.450242386325826	76	797	HEK293_SCF
CDK4	FBXO17	0.0619456835212607	0.453670623727906	136	797	HEK293_SCF
CDK4	FBXO18	0.958859500369374	0.989997831486308	188	797	HEK293_SCF
CDK4	FBXO2	0.253594853711984	0.731303758905135	125	797	HEK293_SCF
CDK4	FBXO21	0.184204834025005	0.667176445362328	60	797	HEK293_SCF
CDK4	FBXO22	0.505392040322934	0.865565377977075	105	797	HEK293_SCF
CDK4	FBXO24	0.0914342283175435	0.52888300385215	83	797	HEK293_SCF
CDK4	FBXO25	0.0375746175245369	0.377546407319919	104	797	HEK293_SCF
CDK4	FBXO27	0.0594469369138966	0.446958969817449	118	797	HEK293_SCF
CDK4	FBXO28	0.810049448877762	0.953482950946378	92	797	HEK293_SCF
CDK4	FBXO3	0.762197870255232	0.93762095567927	57	797	HEK293_SCF
CDK4	FBXO30	0.135188340777143	0.599115159005048	54	797	HEK293_SCF
CDK4	FBXO31	0.313306971444512	0.776992204967612	131	797	HEK293_SCF
CDK4	FBXO32	0.00175504403245297	0.0698302556270157	55	797	HEK293_SCF
CDK4	FBXO33	0.0566879260363291	0.439553178981551	105	797	HEK293_SCF
CDK4	FBXO34	0.783765265167273	0.946666177803414	84	797	HEK293_SCF
CDK4	FBXO36	0.541834395147804	0.876136409894575	64	797	HEK293_SCF
CDK4	FBXO38	0.212013899892468	0.694776878599678	99	797	HEK293_SCF
CDK4	FBXO39	0.117104612970796	0.574044332271541	160	797	HEK293_SCF
CDK4	FBXO4	0.723607533396381	0.922855488844334	113	797	HEK293_SCF
CDK4	FBXO40	0.744826987170403	0.929278965740461	65	797	HEK293_SCF
CDK4	FBXO41	0.397609344936848	0.824263853702034	108	797	HEK293_SCF
CDK4	FBXO42	0.506637105613769	0.865565377977075	55	797	HEK293_SCF
CDK4	FBXO43	0.71418532508764	0.920531516550258	67	797	HEK293_SCF
CDK4	FBXO44	0.800920177555609	0.95131790462609	125	797	HEK293_SCF
CDK4	FBXO45	0.325198171051524	0.783769761376349	110	797	HEK293_SCF
CDK4	FBXO46	0.212948686185464	0.694776878599678	100	797	HEK293_SCF
CDK4	FBXO5	0.523501320435296	0.87101233355161	49	797	HEK293_SCF
CDK4	FBXO6	0.920923896051507	0.984305128897405	127	797	HEK293_SCF
CDK4	FBXO7	0.138234645222813	0.604301350966939	76	797	HEK293_SCF
CDK4	FBXO8	0.258069022604423	0.735355066501154	63	797	HEK293_SCF
CDK4	FBXO9	0.821695769169065	0.95651677950183	65	797	HEK293_SCF
CDK4	FBXW10	0.0271354218185181	0.338478682683621	110	797	HEK293_SCF
CDK4	FBXW11	0.0396563752261282	0.385551746639617	73	797	HEK293_SCF
CDK4	FBXW12	0.650671639339798	0.909616483668676	43	797	HEK293_SCF
CDK4	FBXW2	0.57154344022618	0.883546450632156	67	797	HEK293_SCF
CDK4	FBXW4	0.531579598160162	0.873219455987969	87	797	HEK293_SCF
CDK4	FBXW5	0.231735603773295	0.712861611833088	114	797	HEK293_SCF
CDK4	FBXW7	0.028917083022075	0.343891469093636	73	797	HEK293_SCF
CDK4	FBXW8	0.830383054920117	0.958814750548194	101	797	HEK293_SCF
CDK4	FBXW9	0.787611750228145	0.947882346182891	125	797	HEK293_SCF
CDK4	KDM2A	0.00134399623038864	0.0610510287654038	96	797	HEK293_SCF
CDK4	KDM2B	0.509046709212759	0.866608648498212	111	797	HEK293_SCF
CDK4	LMO7	0.868043707016433	0.967824263970155	62	797	HEK293_SCF
CDK4	NEDD8	0.179588562590993	0.665421166026438	62	797	HEK293_SCF
CDK4	NTC	0.0555879902162716	0.437288784028754	77	797	HEK293_SCF
CDK4	NTC	0.969368108463682	0.992352859473529	17	797	HEK293_SCF
CDK4	NTC	0.0476232762347882	0.41029648051612	21	797	HEK293_SCF
CDK4	NTC	0.108197072979443	0.560791717496131	17	797	HEK293_SCF
CDK4	NTC	0.384089187203392	0.816107578170559	27	797	HEK293_SCF
CDK4	NTC	0.438689451146925	0.848584654855424	30	797	HEK293_SCF
CDK4	NTC	0.0838445861975852	0.511068178838015	86	797	HEK293_SCF
CDK4	NTC	0.550976548656145	0.878398305066378	32	797	HEK293_SCF
CDK4	NTC	0.6934927159828	0.91975773015662	42	797	HEK293_SCF
CDK4	NTC	0.698568291398255	0.91975773015662	44	797	HEK293_SCF
CDK4	NTC	0.313431273686362	0.776992204967612	42	797	HEK293_SCF
CDK4	NTC	0.808780414159156	0.952606317541391	36	797	HEK293_SCF
CDK4	NTC	0.472777610994192	0.856183128700745	24	797	HEK293_SCF
CDK4	NTC	0.398188309768145	0.824263853702034	53	797	HEK293_SCF
CDK4	NTC	0.0574756129571297	0.441223781483944	20	797	HEK293_SCF
CDK4	NTC	0.373923124088837	0.809974338345207	19	797	HEK293_SCF
CDK4	NTC	0.789243875407956	0.948735393273958	57	797	HEK293_SCF
CDK4	NTC	0.00670500689588186	0.16499984662863	32	797	HEK293_SCF
CDK4	NTC	0.522226387894001	0.87101233355161	68	797	HEK293_SCF
CDK4	NTC	0.301249520857588	0.766267446661087	17	797	HEK293_SCF
CDK4	RBX1	0.726438784831729	0.922962224327025	67	797	HEK293_SCF
CDK4	SKP1	0.974546703891716	0.993435421402194	44	797	HEK293_SCF
CDK4	SKP2	0.548043537880599	0.878398305066378	57	797	HEK293_SCF
CDKN1A	BTRC	0.458665795072612	0.853844990474989	212	1537	HEK293_SCF
CDKN1A	CAND1	0.00762069279872184	0.175275934370602	233	1537	HEK293_SCF
CDKN1A	CCNF	0.482511619529748	0.857012329115886	183	1537	HEK293_SCF
CDKN1A	CUL1	0.0447090313922628	0.398288901761982	143	1537	HEK293_SCF
CDKN1A	FBXL12	0.0788047177544605	0.503816193982157	172	1537	HEK293_SCF
CDKN1A	FBXL13	0.84903328914799	0.962758735290732	220	1537	HEK293_SCF
CDKN1A	FBXL14	0.295805684274972	0.761523604841015	215	1537	HEK293_SCF
CDKN1A	FBXL15	0.186950659382776	0.669998714198232	182	1537	HEK293_SCF
CDKN1A	FBXL16	0.196119160469534	0.681103808207675	196	1537	HEK293_SCF
CDKN1A	FBXL17	0.45012425117485	0.851067392700003	253	1537	HEK293_SCF
CDKN1A	FBXL18	0.0559140337757261	0.437288784028754	249	1537	HEK293_SCF
CDKN1A	FBXL19	0.211802011966508	0.694776878599678	180	1537	HEK293_SCF
CDKN1A	FBXL2	0.636292943131702	0.90299991999479	122	1537	HEK293_SCF
CDKN1A	FBXL20	0.933030808042995	0.986768881208514	134	1537	HEK293_SCF
CDKN1A	FBXL21	0.651683594208528	0.909919895499664	135	1537	HEK293_SCF
CDKN1A	FBXL22	0.463781967651803	0.854849347115068	381	1537	HEK293_SCF
CDKN1A	FBXL3	0.730828755487944	0.92494718972946	163	1537	HEK293_SCF
CDKN1A	FBXL4	0.0416460456299353	0.388516773766847	178	1537	HEK293_SCF
CDKN1A	FBXL5	0.714579284863165	0.920531516550258	137	1537	HEK293_SCF
CDKN1A	FBXL6	0.000410518724574974	0.0257211214673355	242	1537	HEK293_SCF
CDKN1A	FBXL7	0.104579699186196	0.557678863010661	97	1537	HEK293_SCF
CDKN1A	FBXL8	0.119480292762302	0.579201066796976	178	1537	HEK293_SCF
CDKN1A	FBXO10	0.856651611076343	0.966045770365305	226	1537	HEK293_SCF
CDKN1A	FBXO11	0.361727808550191	0.80744401490872	72	1537	HEK293_SCF
CDKN1A	FBXO15	0.565787003632861	0.88108787254835	77	1537	HEK293_SCF
CDKN1A	FBXO16	0.836306341049981	0.959915161602883	110	1537	HEK293_SCF
CDKN1A	FBXO17	0.293928929059127	0.760836352464439	238	1537	HEK293_SCF
CDKN1A	FBXO18	0.373774164549825	0.809974338345207	251	1537	HEK293_SCF
CDKN1A	FBXO2	0.698573885041642	0.91975773015662	292	1537	HEK293_SCF
CDKN1A	FBXO21	0.0610907766210466	0.453670623727906	149	1537	HEK293_SCF
CDKN1A	FBXO22	0.498178726903996	0.864139748489762	168	1537	HEK293_SCF
CDKN1A	FBXO24	0.27295337370974	0.748048687828954	142	1537	HEK293_SCF
CDKN1A	FBXO25	0.366164110881564	0.809038270721984	185	1537	HEK293_SCF
CDKN1A	FBXO27	0.0649112289653012	0.463736709161018	240	1537	HEK293_SCF
CDKN1A	FBXO28	0.00863262811059215	0.185993896564576	96	1537	HEK293_SCF
CDKN1A	FBXO3	0.0416661910170281	0.388516773766847	103	1537	HEK293_SCF
CDKN1A	FBXO30	0.856876041041323	0.966045770365305	140	1537	HEK293_SCF
CDKN1A	FBXO31	0.193194340015292	0.676800994488017	170	1537	HEK293_SCF
CDKN1A	FBXO32	0.312925348590082	0.776992204967612	102	1537	HEK293_SCF
CDKN1A	FBXO33	0.116130907137693	0.572877443264763	179	1537	HEK293_SCF
CDKN1A	FBXO34	0.103602347480467	0.556867761055141	196	1537	HEK293_SCF
CDKN1A	FBXO36	0.384171448040193	0.816107578170559	142	1537	HEK293_SCF
CDKN1A	FBXO38	0.339598687660551	0.793989124154054	164	1537	HEK293_SCF
CDKN1A	FBXO39	0.490164956478983	0.858757922167803	213	1537	HEK293_SCF
CDKN1A	FBXO4	0.342460740331249	0.795717602534372	159	1537	HEK293_SCF
CDKN1A	FBXO40	0.702218745536826	0.919928373421136	174	1537	HEK293_SCF
CDKN1A	FBXO41	0.0120079667628846	0.222784309565073	226	1537	HEK293_SCF
CDKN1A	FBXO42	0.0988810371891263	0.543347312215652	126	1537	HEK293_SCF
CDKN1A	FBXO43	0.51122192876012	0.867778169659778	146	1537	HEK293_SCF
CDKN1A	FBXO44	0.314502584924451	0.777768105952226	212	1537	HEK293_SCF
CDKN1A	FBXO45	0.159627679288853	0.64032175298224	219	1537	HEK293_SCF
CDKN1A	FBXO46	0.00308667941534265	0.103093193379611	224	1537	HEK293_SCF
CDKN1A	FBXO5	0.363998458714512	0.809038270721984	96	1537	HEK293_SCF
CDKN1A	FBXO6	0.37162274112365	0.809974338345207	238	1537	HEK293_SCF
CDKN1A	FBXO7	0.726498393012536	0.922962224327025	181	1537	HEK293_SCF
CDKN1A	FBXO8	0.229774401015587	0.711018237588421	95	1537	HEK293_SCF
CDKN1A	FBXO9	0.305419793980911	0.76939355767499	116	1537	HEK293_SCF
CDKN1A	FBXW10	0.939466931458627	0.986768881208514	128	1537	HEK293_SCF
CDKN1A	FBXW11	0.00299492306498774	0.100773614983014	81	1537	HEK293_SCF
CDKN1A	FBXW12	0.0260798607377596	0.331378370353211	115	1537	HEK293_SCF
CDKN1A	FBXW2	0.134045154319749	0.598427629972935	130	1537	HEK293_SCF
CDKN1A	FBXW4	0.00349717073887017	0.11063829076327	137	1537	HEK293_SCF
CDKN1A	FBXW5	0.00536544931322561	0.143972542462816	216	1537	HEK293_SCF
CDKN1A	FBXW7	0.729369570699514	0.923772165494317	128	1537	HEK293_SCF
CDKN1A	FBXW8	0.886202010351019	0.97275214627938	160	1537	HEK293_SCF
CDKN1A	FBXW9	0.00164705113152733	0.0677260442128609	244	1537	HEK293_SCF
CDKN1A	KDM2A	0.715917110196975	0.920762748669446	93	1537	HEK293_SCF
CDKN1A	KDM2B	0.0239425140663006	0.320664973403943	188	1537	HEK293_SCF
CDKN1A	LMO7	0.50214520879176	0.865565377977075	120	1537	HEK293_SCF
CDKN1A	NEDD8	5.80811862498358e-14	4.52286494639793e-11	126	1537	HEK293_SCF
CDKN1A	NTC	0.0519441149175937	0.427715793536051	109	1537	HEK293_SCF
CDKN1A	NTC	0.461826082054471	0.853844990474989	54	1537	HEK293_SCF
CDKN1A	NTC	0.764815778220761	0.938121243717679	62	1537	HEK293_SCF
CDKN1A	NTC	0.757582707892963	0.934120599250299	42	1537	HEK293_SCF
CDKN1A	NTC	0.455306441459466	0.853171334615177	87	1537	HEK293_SCF
CDKN1A	NTC	0.966134158709618	0.991682058442792	35	1537	HEK293_SCF
CDKN1A	NTC	0.595278193332611	0.887544155321681	179	1537	HEK293_SCF
CDKN1A	NTC	0.430188860611585	0.842143292966912	76	1537	HEK293_SCF
CDKN1A	NTC	0.803976257580311	0.95131790462609	57	1537	HEK293_SCF
CDKN1A	NTC	0.792852925841874	0.949720871820602	72	1537	HEK293_SCF
CDKN1A	NTC	0.472882390316621	0.856183128700745	127	1537	HEK293_SCF
CDKN1A	NTC	0.424111246298644	0.839851254430532	57	1537	HEK293_SCF
CDKN1A	NTC	0.161109010145819	0.642358399074176	34	1537	HEK293_SCF
CDKN1A	NTC	0.501524198082774	0.865344255398609	65	1537	HEK293_SCF
CDKN1A	NTC	0.43072748134136	0.842143292966912	21	1537	HEK293_SCF
CDKN1A	NTC	0.0221083441262004	0.309115149743591	31	1537	HEK293_SCF
CDKN1A	NTC	0.904656226688188	0.977008743168221	65	1537	HEK293_SCF
CDKN1A	NTC	0.840138253467973	0.959972284057651	116	1537	HEK293_SCF
CDKN1A	NTC	0.318866946629271	0.779594820124665	52	1537	HEK293_SCF
CDKN1A	NTC	0.94113255077211	0.986768881208514	121	1537	HEK293_SCF
CDKN1A	NTC	0.253829886598517	0.731303758905135	26	1537	HEK293_SCF
CDKN1A	NTC	0.270596905906595	0.748048687828954	37	1537	HEK293_SCF
CDKN1A	RBX1	2.32448019739463e-10	7.61105776870334e-08	136	1537	HEK293_SCF
CDKN1A	SKP1	8.98031201828492e-05	0.008022235951019	80	1537	HEK293_SCF
CDKN1A	SKP2	1.59543945258549e-05	0.00189059575131381	146	1537	HEK293_SCF
CDKN1B	BTRC	0.2984608570197	0.763091056104308	175	1211	HEK293_SCF
CDKN1B	CAND1	0.0197877771387806	0.292340043794247	120	1211	HEK293_SCF
CDKN1B	CCNF	0.215426499579168	0.697535064047813	161	1211	HEK293_SCF
CDKN1B	CUL1	0.0336867347163709	0.365593149395658	111	1211	HEK293_SCF
CDKN1B	FBXL12	0.013016901039941	0.231879501858556	120	1211	HEK293_SCF
CDKN1B	FBXL13	0.961414187990905	0.9902938642644	225	1211	HEK293_SCF
CDKN1B	FBXL14	0.0282500928896742	0.343891469093636	205	1211	HEK293_SCF
CDKN1B	FBXL15	0.789467433580064	0.948735393273958	175	1211	HEK293_SCF
CDKN1B	FBXL16	0.224906790831557	0.706416701512121	245	1211	HEK293_SCF
CDKN1B	FBXL17	0.719970292379522	0.922246943142948	215	1211	HEK293_SCF
CDKN1B	FBXL18	0.478108062772757	0.856183128700745	270	1211	HEK293_SCF
CDKN1B	FBXL19	0.00902173744291679	0.189144195389767	152	1211	HEK293_SCF
CDKN1B	FBXL2	0.978053389916941	0.994658400827844	93	1211	HEK293_SCF
CDKN1B	FBXL20	0.636459018349149	0.90299991999479	122	1211	HEK293_SCF
CDKN1B	FBXL21	0.54745018266037	0.878398305066378	87	1211	HEK293_SCF
CDKN1B	FBXL22	0.375811393420202	0.810547722877851	247	1211	HEK293_SCF
CDKN1B	FBXL3	0.731116403299651	0.925096451807427	136	1211	HEK293_SCF
CDKN1B	FBXL4	0.0854164782164951	0.512781082332725	164	1211	HEK293_SCF
CDKN1B	FBXL5	0.15046713756725	0.624673546747207	120	1211	HEK293_SCF
CDKN1B	FBXL6	0.664905377468289	0.911672012606309	236	1211	HEK293_SCF
CDKN1B	FBXL7	0.697932831499774	0.91975773015662	83	1211	HEK293_SCF
CDKN1B	FBXL8	0.646995733843938	0.907734294804385	139	1211	HEK293_SCF
CDKN1B	FBXO10	0.406592103768133	0.828845758279765	108	1211	HEK293_SCF
CDKN1B	FBXO11	0.261307013732126	0.736026667025757	57	1211	HEK293_SCF
CDKN1B	FBXO15	0.27245267650719	0.748048687828954	52	1211	HEK293_SCF
CDKN1B	FBXO16	0.476510987354685	0.856183128700745	80	1211	HEK293_SCF
CDKN1B	FBXO17	0.937828169731922	0.986768881208514	142	1211	HEK293_SCF
CDKN1B	FBXO18	0.137635495468757	0.604301350966939	154	1211	HEK293_SCF
CDKN1B	FBXO2	0.339154578084186	0.793989124154054	153	1211	HEK293_SCF
CDKN1B	FBXO21	0.939783238485086	0.986768881208514	101	1211	HEK293_SCF
CDKN1B	FBXO22	0.993301283146464	0.996959177763097	157	1211	HEK293_SCF
CDKN1B	FBXO24	0.993153525497648	0.996959177763097	134	1211	HEK293_SCF
CDKN1B	FBXO25	0.572574511410876	0.883546450632156	133	1211	HEK293_SCF
CDKN1B	FBXO27	0.217565799268343	0.699661252526096	209	1211	HEK293_SCF
CDKN1B	FBXO28	0.153045630378581	0.629623948070676	69	1211	HEK293_SCF
CDKN1B	FBXO3	0.873737025507721	0.968954982531604	89	1211	HEK293_SCF
CDKN1B	FBXO30	0.14389480938813	0.613748517977073	62	1211	HEK293_SCF
CDKN1B	FBXO31	0.166459081246761	0.649844844941758	173	1211	HEK293_SCF
CDKN1B	FBXO32	0.112913296822078	0.563120202174885	77	1211	HEK293_SCF
CDKN1B	FBXO33	0.42468984019593	0.839851254430532	141	1211	HEK293_SCF
CDKN1B	FBXO34	0.534557679285513	0.874007914307633	139	1211	HEK293_SCF
CDKN1B	FBXO36	0.615603493887687	0.895273113201054	113	1211	HEK293_SCF
CDKN1B	FBXO38	0.374539001644295	0.809974338345207	161	1211	HEK293_SCF
CDKN1B	FBXO39	0.768686817405804	0.940080859507895	160	1211	HEK293_SCF
CDKN1B	FBXO4	0.687685332293147	0.91975773015662	95	1211	HEK293_SCF
CDKN1B	FBXO40	0.863734186996822	0.967052462430801	120	1211	HEK293_SCF
CDKN1B	FBXO41	0.282132141522836	0.752766668350945	138	1211	HEK293_SCF
CDKN1B	FBXO42	0.0465997815380607	0.406609031816241	78	1211	HEK293_SCF
CDKN1B	FBXO43	0.54278797695266	0.876136409894575	138	1211	HEK293_SCF
CDKN1B	FBXO44	0.160326286864581	0.640621230664829	141	1211	HEK293_SCF
CDKN1B	FBXO45	0.319479438528368	0.779884499808082	163	1211	HEK293_SCF
CDKN1B	FBXO46	0.117677961277433	0.574730763085069	150	1211	HEK293_SCF
CDKN1B	FBXO5	0.500622195891716	0.865344255398609	66	1211	HEK293_SCF
CDKN1B	FBXO6	0.197634409518176	0.681542081667353	184	1211	HEK293_SCF
CDKN1B	FBXO7	0.0237352819835458	0.320664973403943	147	1211	HEK293_SCF
CDKN1B	FBXO8	0.549359864905846	0.878398305066378	118	1211	HEK293_SCF
CDKN1B	FBXO9	0.147229478517142	0.619249913114924	75	1211	HEK293_SCF
CDKN1B	FBXW10	0.382251247666268	0.816107578170559	145	1211	HEK293_SCF
CDKN1B	FBXW11	0.571936619963362	0.883546450632156	52	1211	HEK293_SCF
CDKN1B	FBXW12	0.632838772838818	0.901567406659457	85	1211	HEK293_SCF
CDKN1B	FBXW2	0.621059527926388	0.897488656354989	118	1211	HEK293_SCF
CDKN1B	FBXW4	0.460391899367194	0.853844990474989	126	1211	HEK293_SCF
CDKN1B	FBXW5	0.0210865242674437	0.300788167999729	138	1211	HEK293_SCF
CDKN1B	FBXW7	0.00072810495803905	0.0392028674203468	90	1211	HEK293_SCF
CDKN1B	FBXW8	0.286901930839403	0.755508417877095	111	1211	HEK293_SCF
CDKN1B	FBXW9	0.056904965576703	0.439682221417653	191	1211	HEK293_SCF
CDKN1B	KDM2A	0.882522530360493	0.970911334561393	103	1211	HEK293_SCF
CDKN1B	KDM2B	0.39530483782834	0.824263853702034	127	1211	HEK293_SCF
CDKN1B	LMO7	0.876740301487223	0.969535785963267	98	1211	HEK293_SCF
CDKN1B	NEDD8	1.19067806062686e-07	2.23806417533689e-05	84	1211	HEK293_SCF
CDKN1B	NTC	0.0790442930123591	0.503942036503356	112	1211	HEK293_SCF
CDKN1B	NTC	0.76721003607489	0.939578051369181	35	1211	HEK293_SCF
CDKN1B	NTC	0.404796040301814	0.827350287096059	38	1211	HEK293_SCF
CDKN1B	NTC	0.192905808520758	0.676659949965671	17	1211	HEK293_SCF
CDKN1B	NTC	0.550233482104285	0.878398305066378	53	1211	HEK293_SCF
CDKN1B	NTC	0.627431494953703	0.898379059362394	45	1211	HEK293_SCF
CDKN1B	NTC	0.134267369709074	0.5986804364975	27	1211	HEK293_SCF
CDKN1B	NTC	0.414109763551636	0.832279628322638	127	1211	HEK293_SCF
CDKN1B	NTC	0.990681575358076	0.996575466906517	44	1211	HEK293_SCF
CDKN1B	NTC	0.914848189726687	0.982028048517948	60	1211	HEK293_SCF
CDKN1B	NTC	0.772106007950529	0.941159221444347	48	1211	HEK293_SCF
CDKN1B	NTC	0.543104921855397	0.876136409894575	67	1211	HEK293_SCF
CDKN1B	NTC	0.852267554997276	0.963674507483411	47	1211	HEK293_SCF
CDKN1B	NTC	0.00264320265425853	0.093011693160282	52	1211	HEK293_SCF
CDKN1B	NTC	0.647120551715602	0.907734294804385	52	1211	HEK293_SCF
CDKN1B	NTC	0.742879291307667	0.929278965740461	42	1211	HEK293_SCF
CDKN1B	NTC	0.684296411968171	0.918645062199124	46	1211	HEK293_SCF
CDKN1B	NTC	0.840026519568806	0.959972284057651	63	1211	HEK293_SCF
CDKN1B	NTC	0.663537436422045	0.911672012606309	61	1211	HEK293_SCF
CDKN1B	NTC	0.710870992735887	0.920531516550258	53	1211	HEK293_SCF
CDKN1B	NTC	0.53315796384483	0.873270450997045	70	1211	HEK293_SCF
CDKN1B	NTC	0.449773392197884	0.850994363370588	20	1211	HEK293_SCF
CDKN1B	NTC	0.687149233066899	0.91975773015662	32	1211	HEK293_SCF
CDKN1B	RBX1	0.0499973946625108	0.417999690652372	63	1211	HEK293_SCF
CDKN1B	SKP1	4.34707049456561e-06	0.000623575822786241	58	1211	HEK293_SCF
CDKN1B	SKP2	2.3736558809018e-10	7.61105776870334e-08	94	1211	HEK293_SCF
CKS1B	BTRC	0.00564322028786193	0.147890354755459	577	4192	HEK293_SCF
CKS1B	CAND1	0.132831899411999	0.596922598006963	703	4192	HEK293_SCF
CKS1B	CCNF	0.00168307253896765	0.0679587289623159	451	4192	HEK293_SCF
CKS1B	CUL1	4.97591939081851e-08	1.0432206384366e-05	369	4192	HEK293_SCF
CKS1B	FBXL12	0.081017225748255	0.507663318867121	598	4192	HEK293_SCF
CKS1B	FBXL13	0.247923287105479	0.727357286335828	747	4192	HEK293_SCF
CKS1B	FBXL14	0.0484860323117887	0.413081528225881	747	4192	HEK293_SCF
CKS1B	FBXL15	0.694975253380296	0.91975773015662	683	4192	HEK293_SCF
CKS1B	FBXL16	0.00167130215744423	0.0679587289623159	813	4192	HEK293_SCF
CKS1B	FBXL17	0.756271625639081	0.933768756451179	795	4192	HEK293_SCF
CKS1B	FBXL18	0.0751597984188273	0.494060248846866	790	4192	HEK293_SCF
CKS1B	FBXL19	0.839307785639106	0.959972284057651	545	4192	HEK293_SCF
CKS1B	FBXL2	0.95685615184636	0.988956707996424	366	4192	HEK293_SCF
CKS1B	FBXL20	0.0564696465681407	0.43925588575389	422	4192	HEK293_SCF
CKS1B	FBXL21	0.226297947066093	0.707732657549395	509	4192	HEK293_SCF
CKS1B	FBXL22	0.305369553091156	0.76939355767499	1056	4192	HEK293_SCF
CKS1B	FBXL3	0.383715760454102	0.816107578170559	517	4192	HEK293_SCF
CKS1B	FBXL4	0.0122844600666321	0.225174344995122	520	4192	HEK293_SCF
CKS1B	FBXL5	0.687642928232637	0.91975773015662	360	4192	HEK293_SCF
CKS1B	FBXL6	0.110505816694357	0.561614916576731	838	4192	HEK293_SCF
CKS1B	FBXL7	0.305663183515445	0.769593539650204	354	4192	HEK293_SCF
CKS1B	FBXL8	0.78576582412961	0.947403120400465	583	4192	HEK293_SCF
CKS1B	FBXO10	0.252213186953924	0.730506951161444	538	4192	HEK293_SCF
CKS1B	FBXO11	1.16746008225027e-05	0.00147995928101075	253	4192	HEK293_SCF
CKS1B	FBXO15	0.231946970678011	0.713013733608781	340	4192	HEK293_SCF
CKS1B	FBXO16	0.860032760637161	0.966158163858713	392	4192	HEK293_SCF
CKS1B	FBXO17	0.0526528469899274	0.428374132749395	657	4192	HEK293_SCF
CKS1B	FBXO18	0.140485092947314	0.606321648183538	856	4192	HEK293_SCF
CKS1B	FBXO2	0.739652623094634	0.929278965740461	743	4192	HEK293_SCF
CKS1B	FBXO21	0.149554903554053	0.622783635808361	360	4192	HEK293_SCF
CKS1B	FBXO22	0.664956728907271	0.911672012606309	522	4192	HEK293_SCF
CKS1B	FBXO24	0.836001377485912	0.959872778787151	372	4192	HEK293_SCF
CKS1B	FBXO25	0.601998029042896	0.88994942626151	443	4192	HEK293_SCF
CKS1B	FBXO27	0.119856687460464	0.579201066796976	722	4192	HEK293_SCF
CKS1B	FBXO28	0.891797810706933	0.973587265581723	302	4192	HEK293_SCF
CKS1B	FBXO3	0.178220460646782	0.665421166026438	320	4192	HEK293_SCF
CKS1B	FBXO30	0.270771958538848	0.748048687828954	365	4192	HEK293_SCF
CKS1B	FBXO31	0.948991669609877	0.987739312398655	552	4192	HEK293_SCF
CKS1B	FBXO32	0.877402317401724	0.969535785963267	253	4192	HEK293_SCF
CKS1B	FBXO33	9.12453914810453e-05	0.008022235951019	516	4192	HEK293_SCF
CKS1B	FBXO34	0.00544855614463519	0.144175143419449	554	4192	HEK293_SCF
CKS1B	FBXO36	0.133270005829109	0.596922598006963	453	4192	HEK293_SCF
CKS1B	FBXO38	0.391158156701228	0.821904328678279	521	4192	HEK293_SCF
CKS1B	FBXO39	0.203859255679948	0.687221275640939	750	4192	HEK293_SCF
CKS1B	FBXO4	0.543661229425046	0.876576482990582	374	4192	HEK293_SCF
CKS1B	FBXO40	0.256189542549418	0.733863109011392	403	4192	HEK293_SCF
CKS1B	FBXO41	0.00150358475946897	0.0645357521564202	549	4192	HEK293_SCF
CKS1B	FBXO42	0.245864878570259	0.72640078758075	312	4192	HEK293_SCF
CKS1B	FBXO43	0.839802016301825	0.959972284057651	454	4192	HEK293_SCF
CKS1B	FBXO44	0.248551248828068	0.727603809917195	514	4192	HEK293_SCF
CKS1B	FBXO45	0.161766635577278	0.642358399074176	560	4192	HEK293_SCF
CKS1B	FBXO46	0.546169465486136	0.878398305066378	596	4192	HEK293_SCF
CKS1B	FBXO5	0.637459449251814	0.90360863747547	327	4192	HEK293_SCF
CKS1B	FBXO6	0.541910638269253	0.876136409894575	593	4192	HEK293_SCF
CKS1B	FBXO7	0.00774603045483019	0.175307269524786	605	4192	HEK293_SCF
CKS1B	FBXO8	0.363752114945938	0.809038270721984	411	4192	HEK293_SCF
CKS1B	FBXO9	0.230932004469999	0.712317287352717	406	4192	HEK293_SCF
CKS1B	FBXW10	0.138172062915008	0.604301350966939	469	4192	HEK293_SCF
CKS1B	FBXW11	5.6480349520866e-07	9.0551289775953e-05	254	4192	HEK293_SCF
CKS1B	FBXW12	0.452974407186588	0.851974069713418	283	4192	HEK293_SCF
CKS1B	FBXW2	0.369185998012966	0.809974338345207	419	4192	HEK293_SCF
CKS1B	FBXW4	0.16200294090109	0.642358399074176	460	4192	HEK293_SCF
CKS1B	FBXW5	0.423291183841868	0.839708010095015	601	4192	HEK293_SCF
CKS1B	FBXW7	2.74577460264416e-15	2.85719758143328e-12	392	4192	HEK293_SCF
CKS1B	FBXW8	0.888649766945022	0.973388983640952	484	4192	HEK293_SCF
CKS1B	FBXW9	0.0360557629043669	0.372454690988136	691	4192	HEK293_SCF
CKS1B	KDM2A	0.5346698142579	0.874007914307633	392	4192	HEK293_SCF
CKS1B	KDM2B	0.649848111501134	0.909600483645722	609	4192	HEK293_SCF
CKS1B	LMO7	0.0642830534101249	0.45985160648109	250	4192	HEK293_SCF
CKS1B	NEDD8	3.28563010648057e-18	4.47749242760639e-15	281	4192	HEK293_SCF
CKS1B	NTC	0.949773400344252	0.987739312398655	339	4192	HEK293_SCF
CKS1B	NTC	0.183143019296009	0.666430305862847	100	4192	HEK293_SCF
CKS1B	NTC	0.563694276780478	0.880607122880967	147	4192	HEK293_SCF
CKS1B	NTC	0.303070295562319	0.768388921446606	87	4192	HEK293_SCF
CKS1B	NTC	0.40265308483657	0.827001494138712	105	4192	HEK293_SCF
CKS1B	NTC	0.720172215144524	0.922246943142948	141	4192	HEK293_SCF
CKS1B	NTC	0.653577719022459	0.91002540046889	96	4192	HEK293_SCF
CKS1B	NTC	0.38406493906726	0.816107578170559	480	4192	HEK293_SCF
CKS1B	NTC	0.607324277681476	0.890132620559415	188	4192	HEK293_SCF
CKS1B	NTC	0.537522237891017	0.875682522039431	166	4192	HEK293_SCF
CKS1B	NTC	0.417933900055247	0.834843339300139	202	4192	HEK293_SCF
CKS1B	NTC	0.915653053307002	0.982331193382497	331	4192	HEK293_SCF
CKS1B	NTC	0.16246742889692	0.643144484326151	145	4192	HEK293_SCF
CKS1B	NTC	0.925207319895434	0.985271779822774	179	4192	HEK293_SCF
CKS1B	NTC	0.401776217122633	0.826446097937914	198	4192	HEK293_SCF
CKS1B	NTC	0.229171701885112	0.710696731741093	86	4192	HEK293_SCF
CKS1B	NTC	0.389831293428373	0.821085927541755	127	4192	HEK293_SCF
CKS1B	NTC	0.260275138415217	0.735789884845054	178	4192	HEK293_SCF
CKS1B	NTC	0.602495240522182	0.88994942626151	295	4192	HEK293_SCF
CKS1B	NTC	0.586598979170141	0.886786150215179	144	4192	HEK293_SCF
CKS1B	NTC	0.712017638899636	0.920531516550258	254	4192	HEK293_SCF
CKS1B	NTC	0.312130195028343	0.776196027873859	121	4192	HEK293_SCF
CKS1B	NTC	0.613071608114465	0.894681452805243	83	4192	HEK293_SCF
CKS1B	RBX1	0.000421081534046617	0.0257900611470574	315	4192	HEK293_SCF
CKS1B	SKP1	0.000417565992949655	0.0257900611470574	261	4192	HEK293_SCF
CKS1B	SKP2	1.82244144177503e-08	4.51551286323441e-06	365	4192	HEK293_SCF
CORO1C	BTRC	0.188699119282296	0.671409203138247	36	140	HEK293_SCF
CORO1C	CAND1	0.860830982460032	0.966158163858713	23	140	HEK293_SCF
CORO1C	CCNF	0.499296167440479	0.864294508960957	25	140	HEK293_SCF
CORO1C	FBXL12	0.940176885587236	0.986768881208514	24	140	HEK293_SCF
CORO1C	FBXL13	0.467712281019778	0.856150381618389	27	140	HEK293_SCF
CORO1C	FBXL14	0.449960993240999	0.851053911921127	22	140	HEK293_SCF
CORO1C	FBXL15	0.265884432473339	0.743249252006241	46	140	HEK293_SCF
CORO1C	FBXL16	0.888139370649577	0.973388983640952	16	140	HEK293_SCF
CORO1C	FBXL17	0.938364664345978	0.986768881208514	31	140	HEK293_SCF
CORO1C	FBXL18	0.237296707483805	0.719094830754673	35	140	HEK293_SCF
CORO1C	FBXL21	0.808332083434236	0.95248988041505	16	140	HEK293_SCF
CORO1C	FBXL22	0.889598087001552	0.973388983640952	57	140	HEK293_SCF
CORO1C	FBXL3	0.852474495521007	0.963674507483411	20	140	HEK293_SCF
CORO1C	FBXL4	0.501615962600333	0.865344255398609	30	140	HEK293_SCF
CORO1C	FBXL5	0.364083334534766	0.809038270721984	26	140	HEK293_SCF
CORO1C	FBXL6	0.839689534730015	0.959972284057651	45	140	HEK293_SCF
CORO1C	FBXL8	0.258819848192864	0.735426381722045	34	140	HEK293_SCF
CORO1C	FBXO10	0.787597971282416	0.947882346182891	25	140	HEK293_SCF
CORO1C	FBXO15	0.344552382944977	0.795828406539435	18	140	HEK293_SCF
CORO1C	FBXO17	0.3072607668377	0.771501056746752	17	140	HEK293_SCF
CORO1C	FBXO2	0.863726470569676	0.967052462430801	20	140	HEK293_SCF
CORO1C	FBXO22	0.573898390058239	0.883546450632156	27	140	HEK293_SCF
CORO1C	FBXO24	0.741619639166392	0.929278965740461	17	140	HEK293_SCF
CORO1C	FBXO27	0.220583109439882	0.70133446665556	26	140	HEK293_SCF
CORO1C	FBXO28	0.231585186497543	0.712801158440489	19	140	HEK293_SCF
CORO1C	FBXO31	0.00341662599522797	0.109553107646986	25	140	HEK293_SCF
CORO1C	FBXO34	0.949965842722683	0.987739312398655	19	140	HEK293_SCF
CORO1C	FBXO38	0.763755135620036	0.938051474023297	31	140	HEK293_SCF
CORO1C	FBXO39	0.397564014283976	0.824263853702034	30	140	HEK293_SCF
CORO1C	FBXO4	0.0742445540276496	0.494060248846866	34	140	HEK293_SCF
CORO1C	FBXO40	0.587422949556221	0.886786150215179	24	140	HEK293_SCF
CORO1C	FBXO41	0.632879173148189	0.901567406659457	36	140	HEK293_SCF
CORO1C	FBXO44	0.64118973506901	0.905198464106669	34	140	HEK293_SCF
CORO1C	FBXO45	0.165116500909477	0.648213715605827	26	140	HEK293_SCF
CORO1C	FBXO46	0.547772052900582	0.878398305066378	22	140	HEK293_SCF
CORO1C	FBXO6	0.933742754663249	0.986768881208514	46	140	HEK293_SCF
CORO1C	FBXO7	0.677938777172518	0.91682751416853	20	140	HEK293_SCF
CORO1C	FBXO8	0.404704930790576	0.827350287096059	16	140	HEK293_SCF
CORO1C	FBXW10	0.387684260581423	0.819157269260344	30	140	HEK293_SCF
CORO1C	FBXW12	0.826933221441504	0.957233593136045	17	140	HEK293_SCF
CORO1C	FBXW4	0.594693185733918	0.887544155321681	19	140	HEK293_SCF
CORO1C	FBXW5	0.834963848953015	0.95944226741573	44	140	HEK293_SCF
CORO1C	FBXW8	0.726714987805204	0.922962224327025	22	140	HEK293_SCF
CORO1C	FBXW9	0.382415609565458	0.816107578170559	26	140	HEK293_SCF
CORO1C	KDM2A	0.276693838701981	0.749848786426378	23	140	HEK293_SCF
CORO1C	LMO7	0.541163859333963	0.876116482693625	20	140	HEK293_SCF
CORO1C	NTC	0.575075228651188	0.883546450632156	19	140	HEK293_SCF
CORO1C	NTC	0.984279314401427	0.995506566699579	17	140	HEK293_SCF
CORO1C	NTC	0.405587398709904	0.828346538166986	16	140	HEK293_SCF
CORO1C	NTC	0.435546059274435	0.846101770885584	16	140	HEK293_SCF
CORO1C	RBX1	0.65079724080926	0.909616483668676	17	140	HEK293_SCF
CPSF6	BTRC	0.615282927321268	0.895273113201054	16	199	HEK293_SCF
CPSF6	CAND1	0.26749266473971	0.746394400913248	35	199	HEK293_SCF
CPSF6	CCNF	0.504823574448166	0.865565377977075	21	199	HEK293_SCF
CPSF6	CUL1	0.991890952213377	0.996828462484351	36	199	HEK293_SCF
CPSF6	FBXL12	0.470248604560732	0.856183128700745	35	199	HEK293_SCF
CPSF6	FBXL13	0.757955496328027	0.934120599250299	22	199	HEK293_SCF
CPSF6	FBXL14	0.373163848602331	0.809974338345207	27	199	HEK293_SCF
CPSF6	FBXL15	0.395084884265721	0.824263853702034	30	199	HEK293_SCF
CPSF6	FBXL16	0.598676657532325	0.889933586094547	28	199	HEK293_SCF
CPSF6	FBXL17	0.944973644229342	0.987739312398655	28	199	HEK293_SCF
CPSF6	FBXL18	0.570724950316079	0.883546450632156	34	199	HEK293_SCF
CPSF6	FBXL19	0.80227940396826	0.95131790462609	32	199	HEK293_SCF
CPSF6	FBXL22	0.00415508650333977	0.121770841557554	65	199	HEK293_SCF
CPSF6	FBXL4	0.489356623357169	0.858057551610311	27	199	HEK293_SCF
CPSF6	FBXL6	0.582488887563188	0.885181746893488	25	199	HEK293_SCF
CPSF6	FBXL8	0.162760819047676	0.643371446431388	39	199	HEK293_SCF
CPSF6	FBXO10	0.592688440422935	0.887544155321681	24	199	HEK293_SCF
CPSF6	FBXO15	0.710195920187572	0.920531516550258	18	199	HEK293_SCF
CPSF6	FBXO16	0.601479198311432	0.88994942626151	19	199	HEK293_SCF
CPSF6	FBXO17	0.406455796829835	0.828845758279765	28	199	HEK293_SCF
CPSF6	FBXO18	0.720532718083247	0.92241048526815	27	199	HEK293_SCF
CPSF6	FBXO2	0.699051059920328	0.91975773015662	16	199	HEK293_SCF
CPSF6	FBXO22	0.512951838164493	0.86808459169036	23	199	HEK293_SCF
CPSF6	FBXO24	0.5294805992335	0.873219455987969	44	199	HEK293_SCF
CPSF6	FBXO25	0.746139851864734	0.929278965740461	19	199	HEK293_SCF
CPSF6	FBXO27	0.0404704136106883	0.387418521576513	39	199	HEK293_SCF
CPSF6	FBXO3	0.876399006950336	0.969535785963267	17	199	HEK293_SCF
CPSF6	FBXO31	0.512315737998741	0.86808459169036	47	199	HEK293_SCF
CPSF6	FBXO32	0.327523709080111	0.785049810695143	32	199	HEK293_SCF
CPSF6	FBXO34	0.493062538361382	0.861161133164977	21	199	HEK293_SCF
CPSF6	FBXO36	0.605937504357887	0.890132620559415	19	199	HEK293_SCF
CPSF6	FBXO38	0.251652893626331	0.729923848754915	16	199	HEK293_SCF
CPSF6	FBXO39	0.292235149963184	0.760836352464439	28	199	HEK293_SCF
CPSF6	FBXO41	0.501541461161184	0.865344255398609	21	199	HEK293_SCF
CPSF6	FBXO42	0.323795369877392	0.783769761376349	23	199	HEK293_SCF
CPSF6	FBXO43	0.279366407073674	0.75222548134219	24	199	HEK293_SCF
CPSF6	FBXO44	0.2688355515348	0.74804624370403	40	199	HEK293_SCF
CPSF6	FBXO45	0.591653041535145	0.887544155321681	20	199	HEK293_SCF
CPSF6	FBXO46	0.263107788732106	0.738740262959738	24	199	HEK293_SCF
CPSF6	FBXO7	0.305174211290786	0.76939355767499	23	199	HEK293_SCF
CPSF6	FBXO8	0.994335037914365	0.997545293994661	26	199	HEK293_SCF
CPSF6	FBXW10	0.0880735270286697	0.521666350500317	23	199	HEK293_SCF
CPSF6	FBXW11	0.108572365822685	0.560974375449723	18	199	HEK293_SCF
CPSF6	FBXW2	0.752384015141488	0.932289669189934	27	199	HEK293_SCF
CPSF6	FBXW4	0.0418179320449321	0.388516773766847	32	199	HEK293_SCF
CPSF6	FBXW5	0.511901994419193	0.867897060923884	22	199	HEK293_SCF
CPSF6	FBXW7	0.812763796131181	0.954236054575548	20	199	HEK293_SCF
CPSF6	FBXW8	0.732688897956695	0.925982550691469	21	199	HEK293_SCF
CPSF6	FBXW9	0.254848703437301	0.732303786208079	48	199	HEK293_SCF
CPSF6	KDM2B	0.977086709973159	0.99404622173641	18	199	HEK293_SCF
CPSF6	NEDD8	0.407640053504164	0.829589942638177	20	199	HEK293_SCF
CPSF6	NTC	0.86188473758777	0.966158163858713	18	199	HEK293_SCF
CPSF6	NTC	0.94924554772715	0.987739312398655	19	199	HEK293_SCF
CPSF6	NTC	0.729391928139339	0.923772165494317	34	199	HEK293_SCF
CPSF6	NTC	0.326806046246528	0.785049810695143	18	199	HEK293_SCF
CSNK1A1	BTRC	0.463502436331108	0.85474554020086	79	423	HEK293_SCF
CSNK1A1	CAND1	0.224587475272817	0.706142581054198	53	423	HEK293_SCF
CSNK1A1	CCNF	0.134975080778698	0.599115159005048	33	423	HEK293_SCF
CSNK1A1	CUL1	0.404076451313395	0.827350287096059	50	423	HEK293_SCF
CSNK1A1	FBXL12	0.76470960663614	0.938121243717679	54	423	HEK293_SCF
CSNK1A1	FBXL13	0.0543694739058049	0.433920940352185	91	423	HEK293_SCF
CSNK1A1	FBXL14	0.698177366454207	0.91975773015662	65	423	HEK293_SCF
CSNK1A1	FBXL15	0.020986392762935	0.300788167999729	73	423	HEK293_SCF
CSNK1A1	FBXL16	0.168058934381692	0.652020819440997	65	423	HEK293_SCF
CSNK1A1	FBXL17	0.0873615074796616	0.52024912301844	72	423	HEK293_SCF
CSNK1A1	FBXL18	0.498476146335365	0.864181744129079	93	423	HEK293_SCF
CSNK1A1	FBXL19	0.525528717873528	0.87101233355161	37	423	HEK293_SCF
CSNK1A1	FBXL2	0.401148460916214	0.826402214835329	42	423	HEK293_SCF
CSNK1A1	FBXL20	0.488206750525585	0.857417419014503	47	423	HEK293_SCF
CSNK1A1	FBXL21	0.513768219120429	0.868657122340403	35	423	HEK293_SCF
CSNK1A1	FBXL22	0.359135916248703	0.805617234350487	116	423	HEK293_SCF
CSNK1A1	FBXL3	0.086102184089363	0.515136299413803	61	423	HEK293_SCF
CSNK1A1	FBXL4	0.519296487401601	0.87100011611152	39	423	HEK293_SCF
CSNK1A1	FBXL5	0.384632758100808	0.816107578170559	43	423	HEK293_SCF
CSNK1A1	FBXL6	0.633395790028538	0.901567406659457	79	423	HEK293_SCF
CSNK1A1	FBXL7	0.785272718526861	0.947403120400465	29	423	HEK293_SCF
CSNK1A1	FBXL8	0.214135917190807	0.695622696428541	65	423	HEK293_SCF
CSNK1A1	FBXO10	0.14199223725374	0.608763385019188	57	423	HEK293_SCF
CSNK1A1	FBXO11	0.18139026505972	0.665421166026438	32	423	HEK293_SCF
CSNK1A1	FBXO15	0.376203584458074	0.810547722877851	27	423	HEK293_SCF
CSNK1A1	FBXO16	0.726918455199872	0.922962224327025	35	423	HEK293_SCF
CSNK1A1	FBXO17	0.310918780071578	0.776011069303621	47	423	HEK293_SCF
CSNK1A1	FBXO18	0.66791069085922	0.912539822160062	76	423	HEK293_SCF
CSNK1A1	FBXO2	0.360016328215114	0.805933882998188	95	423	HEK293_SCF
CSNK1A1	FBXO21	0.56167787903226	0.880594819640347	27	423	HEK293_SCF
CSNK1A1	FBXO22	0.446521289183025	0.849855987198557	64	423	HEK293_SCF
CSNK1A1	FBXO24	0.457810204220224	0.853844990474989	78	423	HEK293_SCF
CSNK1A1	FBXO25	0.52786540873197	0.872229097032722	23	423	HEK293_SCF
CSNK1A1	FBXO27	0.432164673715265	0.843138738876847	78	423	HEK293_SCF
CSNK1A1	FBXO28	0.851400788174177	0.963063554180255	39	423	HEK293_SCF
CSNK1A1	FBXO3	0.657133508590611	0.910937509331078	60	423	HEK293_SCF
CSNK1A1	FBXO30	0.130584441125036	0.594422635936182	23	423	HEK293_SCF
CSNK1A1	FBXO31	0.738199368537018	0.929278965740461	46	423	HEK293_SCF
CSNK1A1	FBXO32	0.989551910662371	0.996389253271242	27	423	HEK293_SCF
CSNK1A1	FBXO33	0.315504962440117	0.778550271734304	52	423	HEK293_SCF
CSNK1A1	FBXO34	0.17356733996263	0.659378028449361	48	423	HEK293_SCF
CSNK1A1	FBXO36	0.830409913288942	0.958814750548194	26	423	HEK293_SCF
CSNK1A1	FBXO38	0.387551209009644	0.819157269260344	67	423	HEK293_SCF
CSNK1A1	FBXO39	0.565420495427977	0.88108787254835	81	423	HEK293_SCF
CSNK1A1	FBXO4	0.673690169116589	0.914869235638896	24	423	HEK293_SCF
CSNK1A1	FBXO40	0.39944272108716	0.825070963488483	30	423	HEK293_SCF
CSNK1A1	FBXO41	0.763599796528324	0.938051474023297	62	423	HEK293_SCF
CSNK1A1	FBXO42	0.515089665630909	0.869812195586767	23	423	HEK293_SCF
CSNK1A1	FBXO43	0.442208806455954	0.849644067130833	36	423	HEK293_SCF
CSNK1A1	FBXO44	0.544294941185015	0.877277269189686	24	423	HEK293_SCF
CSNK1A1	FBXO45	0.355460038536151	0.801328647667724	58	423	HEK293_SCF
CSNK1A1	FBXO46	0.960259322727422	0.9902938642644	84	423	HEK293_SCF
CSNK1A1	FBXO5	0.154830942617773	0.633843350413426	38	423	HEK293_SCF
CSNK1A1	FBXO6	0.584868388807431	0.886326824406256	64	423	HEK293_SCF
CSNK1A1	FBXO7	0.971945068145221	0.99252015107898	31	423	HEK293_SCF
CSNK1A1	FBXO8	0.140130864928781	0.605752057673897	42	423	HEK293_SCF
CSNK1A1	FBXO9	0.986187380146593	0.995685758321741	28	423	HEK293_SCF
CSNK1A1	FBXW10	0.121896521372194	0.581377668461037	37	423	HEK293_SCF
CSNK1A1	FBXW11	0.518100395823299	0.87100011611152	26	423	HEK293_SCF
CSNK1A1	FBXW12	0.234337069194532	0.715614209624312	20	423	HEK293_SCF
CSNK1A1	FBXW2	0.192743645974208	0.676526474053706	42	423	HEK293_SCF
CSNK1A1	FBXW4	0.73473263604698	0.927948933987972	38	423	HEK293_SCF
CSNK1A1	FBXW5	0.000491398931540294	0.0288023180196359	37	423	HEK293_SCF
CSNK1A1	FBXW7	0.108278810209483	0.560791717496131	24	423	HEK293_SCF
CSNK1A1	FBXW8	0.82595533988174	0.957233593136045	51	423	HEK293_SCF
CSNK1A1	FBXW9	0.112693577489068	0.563120202174885	69	423	HEK293_SCF
CSNK1A1	KDM2A	0.833147386284219	0.959098412400813	32	423	HEK293_SCF
CSNK1A1	KDM2B	0.0582650743957158	0.442960837560735	76	423	HEK293_SCF
CSNK1A1	LMO7	0.0986303092862165	0.542516464096031	23	423	HEK293_SCF
CSNK1A1	NEDD8	0.0586678191336972	0.443398495269832	25	423	HEK293_SCF
CSNK1A1	NTC	0.595930108135859	0.888030349767241	48	423	HEK293_SCF
CSNK1A1	NTC	0.885865768528757	0.97257891324275	24	423	HEK293_SCF
CSNK1A1	NTC	0.336926087340461	0.793989124154054	24	423	HEK293_SCF
CSNK1A1	NTC	0.381583919386643	0.816107578170559	44	423	HEK293_SCF
CSNK1A1	NTC	0.311201650614147	0.776011069303621	24	423	HEK293_SCF
CSNK1A1	NTC	0.605939939492446	0.890132620559415	22	423	HEK293_SCF
CSNK1A1	NTC	0.0250226454271953	0.325533270223489	32	423	HEK293_SCF
CSNK1A1	NTC	0.182057149954963	0.665421166026438	16	423	HEK293_SCF
CSNK1A1	NTC	0.64860721942026	0.908961507929942	20	423	HEK293_SCF
CSNK1A1	NTC	0.028646919152045	0.343891469093636	25	423	HEK293_SCF
CSNK1A1	NTC	0.936983093153293	0.986768881208514	41	423	HEK293_SCF
CSNK1A1	RBX1	0.0338027788103855	0.365593149395658	46	423	HEK293_SCF
CSNK1A1	SKP1	0.000911515363888895	0.04600620600517	23	423	HEK293_SCF
CSNK1A1	SKP2	0.601051069366545	0.88994942626151	41	423	HEK293_SCF
CSNK1A1L	BTRC	0.303239748097592	0.768461118958611	67	425	HEK293_SCF
CSNK1A1L	CAND1	0.233556214181671	0.715059864502368	31	425	HEK293_SCF
CSNK1A1L	CCNF	0.0545900637138604	0.433938815992845	44	425	HEK293_SCF
CSNK1A1L	CUL1	0.314104788619128	0.777768105952226	41	425	HEK293_SCF
CSNK1A1L	FBXL12	0.130797298551561	0.594422635936182	77	425	HEK293_SCF
CSNK1A1L	FBXL13	0.890914178361913	0.973587265581723	82	425	HEK293_SCF
CSNK1A1L	FBXL14	0.232574641157747	0.713429582977422	83	425	HEK293_SCF
CSNK1A1L	FBXL15	0.465694219087154	0.854849347115068	40	425	HEK293_SCF
CSNK1A1L	FBXL16	0.368298061095262	0.809974338345207	76	425	HEK293_SCF
CSNK1A1L	FBXL17	0.317299088412703	0.77909197170421	93	425	HEK293_SCF
CSNK1A1L	FBXL18	0.0436070630893543	0.394199172305258	89	425	HEK293_SCF
CSNK1A1L	FBXL19	0.302126835766726	0.766991408141284	42	425	HEK293_SCF
CSNK1A1L	FBXL2	0.594817247599683	0.887544155321681	22	425	HEK293_SCF
CSNK1A1L	FBXL20	0.957452452563137	0.988956707996424	45	425	HEK293_SCF
CSNK1A1L	FBXL21	0.566521824024427	0.881561650801357	51	425	HEK293_SCF
CSNK1A1L	FBXL22	0.504392454307182	0.865565377977075	103	425	HEK293_SCF
CSNK1A1L	FBXL3	0.198288162801268	0.682366651155122	68	425	HEK293_SCF
CSNK1A1L	FBXL4	0.407391158019306	0.829543968010175	66	425	HEK293_SCF
CSNK1A1L	FBXL5	0.581421311910987	0.884945634937661	31	425	HEK293_SCF
CSNK1A1L	FBXL6	0.505382076733669	0.865565377977075	81	425	HEK293_SCF
CSNK1A1L	FBXL7	0.351505570925725	0.799961341599252	38	425	HEK293_SCF
CSNK1A1L	FBXL8	0.42994847237543	0.842143292966912	72	425	HEK293_SCF
CSNK1A1L	FBXO10	0.585622894531888	0.886615316997687	61	425	HEK293_SCF
CSNK1A1L	FBXO11	0.21711453658403	0.699049816254902	18	425	HEK293_SCF
CSNK1A1L	FBXO15	0.252211445789228	0.730506951161444	48	425	HEK293_SCF
CSNK1A1L	FBXO16	0.648280752340948	0.908961507929942	45	425	HEK293_SCF
CSNK1A1L	FBXO17	0.598542641465925	0.889933586094547	41	425	HEK293_SCF
CSNK1A1L	FBXO18	0.849079637112158	0.962758735290732	75	425	HEK293_SCF
CSNK1A1L	FBXO2	0.47085951189423	0.856183128700745	68	425	HEK293_SCF
CSNK1A1L	FBXO21	0.693293280511304	0.91975773015662	50	425	HEK293_SCF
CSNK1A1L	FBXO22	0.170681053782693	0.65657080841579	46	425	HEK293_SCF
CSNK1A1L	FBXO24	0.565865015004209	0.88108787254835	39	425	HEK293_SCF
CSNK1A1L	FBXO25	0.880370307131362	0.970880580348003	60	425	HEK293_SCF
CSNK1A1L	FBXO27	0.936862459940739	0.986768881208514	70	425	HEK293_SCF
CSNK1A1L	FBXO28	0.874295274882484	0.968954982531604	61	425	HEK293_SCF
CSNK1A1L	FBXO30	0.247823296897374	0.727357286335828	21	425	HEK293_SCF
CSNK1A1L	FBXO31	0.272803769057995	0.748048687828954	85	425	HEK293_SCF
CSNK1A1L	FBXO32	0.892922122097776	0.973965814828807	23	425	HEK293_SCF
CSNK1A1L	FBXO33	0.0757268830968594	0.495542904875127	82	425	HEK293_SCF
CSNK1A1L	FBXO34	0.139081025991072	0.604802940489144	40	425	HEK293_SCF
CSNK1A1L	FBXO36	0.0288487734802523	0.343891469093636	47	425	HEK293_SCF
CSNK1A1L	FBXO38	0.714744580704369	0.920531516550258	50	425	HEK293_SCF
CSNK1A1L	FBXO39	0.56107899905236	0.880594819640347	74	425	HEK293_SCF
CSNK1A1L	FBXO4	0.522668005014295	0.87101233355161	36	425	HEK293_SCF
CSNK1A1L	FBXO40	0.531877547317649	0.873219455987969	49	425	HEK293_SCF
CSNK1A1L	FBXO41	0.890725869752101	0.973587265581723	66	425	HEK293_SCF
CSNK1A1L	FBXO42	0.285003760761961	0.755169559247819	25	425	HEK293_SCF
CSNK1A1L	FBXO43	0.756299589017053	0.933768756451179	34	425	HEK293_SCF
CSNK1A1L	FBXO44	0.963003398055323	0.990621702841351	60	425	HEK293_SCF
CSNK1A1L	FBXO45	0.065547062899966	0.467054954075444	45	425	HEK293_SCF
CSNK1A1L	FBXO46	0.415302644632549	0.832350805512687	68	425	HEK293_SCF
CSNK1A1L	FBXO5	0.0433379294086093	0.393191479609515	34	425	HEK293_SCF
CSNK1A1L	FBXO6	0.0889288965451573	0.522924935348061	82	425	HEK293_SCF
CSNK1A1L	FBXO7	0.222763408847522	0.703763492457144	64	425	HEK293_SCF
CSNK1A1L	FBXO8	0.0517284547773465	0.427715793536051	56	425	HEK293_SCF
CSNK1A1L	FBXO9	0.899218462188501	0.975644872091863	27	425	HEK293_SCF
CSNK1A1L	FBXW10	0.859537657509231	0.966158163858713	27	425	HEK293_SCF
CSNK1A1L	FBXW11	0.702898858062563	0.919928373421136	27	425	HEK293_SCF
CSNK1A1L	FBXW12	0.854460658002296	0.964474981925722	23	425	HEK293_SCF
CSNK1A1L	FBXW2	0.562832166377011	0.880594819640347	38	425	HEK293_SCF
CSNK1A1L	FBXW4	0.618621394763236	0.896932864266405	40	425	HEK293_SCF
CSNK1A1L	FBXW5	0.0239299493679224	0.320664973403943	84	425	HEK293_SCF
CSNK1A1L	FBXW7	0.0199698848806868	0.292612946843054	45	425	HEK293_SCF
CSNK1A1L	FBXW8	0.362462638820759	0.80875310855995	30	425	HEK293_SCF
CSNK1A1L	FBXW9	0.00771485906297541	0.175307269524786	81	425	HEK293_SCF
CSNK1A1L	KDM2A	0.525564729626621	0.87101233355161	49	425	HEK293_SCF
CSNK1A1L	KDM2B	0.0327231840180578	0.361081125672941	49	425	HEK293_SCF
CSNK1A1L	LMO7	0.0809924243273691	0.507663318867121	37	425	HEK293_SCF
CSNK1A1L	NTC	0.320118492013806	0.780396198554229	46	425	HEK293_SCF
CSNK1A1L	NTC	0.220825291953206	0.70133446665556	23	425	HEK293_SCF
CSNK1A1L	NTC	0.674046261488595	0.915124824750768	45	425	HEK293_SCF
CSNK1A1L	NTC	0.255981129505922	0.733863109011392	26	425	HEK293_SCF
CSNK1A1L	NTC	0.632906660035146	0.901567406659457	27	425	HEK293_SCF
CSNK1A1L	NTC	0.847082234475693	0.962758735290732	46	425	HEK293_SCF
CSNK1A1L	NTC	0.936622382935846	0.986768881208514	21	425	HEK293_SCF
CSNK1A1L	NTC	0.141864778057324	0.608763385019188	32	425	HEK293_SCF
CSNK1A1L	NTC	0.125755877427141	0.587882348114148	21	425	HEK293_SCF
CSNK1A1L	NTC	0.408628183794152	0.830202098345854	20	425	HEK293_SCF
CSNK1A1L	NTC	0.963361887133004	0.990621702841351	22	425	HEK293_SCF
CSNK1A1L	RBX1	0.123181527068555	0.583177482315077	24	425	HEK293_SCF
CSNK1A1L	SKP2	0.155234062154086	0.633843350413426	31	425	HEK293_SCF
CSNK1E	BTRC	0.94444944940765	0.987739312398655	49	554	HEK293_SCF
CSNK1E	CAND1	0.56301664422416	0.880594819640347	50	554	HEK293_SCF
CSNK1E	CCNF	0.10322555865479	0.556867761055141	60	554	HEK293_SCF
CSNK1E	CUL1	0.132536694798897	0.596922598006963	40	554	HEK293_SCF
CSNK1E	FBXL12	0.811915321043254	0.953950669749501	58	554	HEK293_SCF
CSNK1E	FBXL13	0.505214981940106	0.865565377977075	119	554	HEK293_SCF
CSNK1E	FBXL14	0.352906330551423	0.799961341599252	75	554	HEK293_SCF
CSNK1E	FBXL15	0.940669025539642	0.986768881208514	74	554	HEK293_SCF
CSNK1E	FBXL16	0.543061647566064	0.876136409894575	120	554	HEK293_SCF
CSNK1E	FBXL17	0.985644641437833	0.995506566699579	127	554	HEK293_SCF
CSNK1E	FBXL18	0.528809005745208	0.873219455987969	106	554	HEK293_SCF
CSNK1E	FBXL19	0.437428048985667	0.848214347025972	79	554	HEK293_SCF
CSNK1E	FBXL2	0.261410315054461	0.736026667025757	50	554	HEK293_SCF
CSNK1E	FBXL20	0.74149152012536	0.929278965740461	19	554	HEK293_SCF
CSNK1E	FBXL21	0.424425028935144	0.839851254430532	71	554	HEK293_SCF
CSNK1E	FBXL22	0.954801929948396	0.988956707996424	105	554	HEK293_SCF
CSNK1E	FBXL3	0.903484758936115	0.976386879651222	82	554	HEK293_SCF
CSNK1E	FBXL4	0.337927701161986	0.793989124154054	61	554	HEK293_SCF
CSNK1E	FBXL5	0.442468808849098	0.849644067130833	39	554	HEK293_SCF
CSNK1E	FBXL6	0.874565862053842	0.968954982531604	116	554	HEK293_SCF
CSNK1E	FBXL7	0.31631603260864	0.778788931232926	43	554	HEK293_SCF
CSNK1E	FBXL8	0.396313581272522	0.824263853702034	65	554	HEK293_SCF
CSNK1E	FBXO10	0.897240552825521	0.974786096188791	50	554	HEK293_SCF
CSNK1E	FBXO11	0.560429115038528	0.880526245285475	43	554	HEK293_SCF
CSNK1E	FBXO15	0.116418721139268	0.573737098684943	52	554	HEK293_SCF
CSNK1E	FBXO16	0.0620963451091991	0.453670623727906	58	554	HEK293_SCF
CSNK1E	FBXO17	0.865969163185105	0.967511827969534	66	554	HEK293_SCF
CSNK1E	FBXO18	0.294312329636169	0.760836352464439	97	554	HEK293_SCF
CSNK1E	FBXO2	0.542003220449301	0.876136409894575	114	554	HEK293_SCF
CSNK1E	FBXO21	0.929840045910082	0.986768881208514	62	554	HEK293_SCF
CSNK1E	FBXO22	0.66493807081982	0.911672012606309	71	554	HEK293_SCF
CSNK1E	FBXO24	0.25138126467064	0.729923848754915	59	554	HEK293_SCF
CSNK1E	FBXO25	0.491168669378353	0.859229915526765	45	554	HEK293_SCF
CSNK1E	FBXO27	0.894305621108846	0.974043181305834	82	554	HEK293_SCF
CSNK1E	FBXO28	0.423414518678078	0.839708010095015	42	554	HEK293_SCF
CSNK1E	FBXO3	0.256727397186893	0.734604221556827	35	554	HEK293_SCF
CSNK1E	FBXO30	0.3963307536307	0.824263853702034	55	554	HEK293_SCF
CSNK1E	FBXO31	0.484419624627143	0.857417419014503	51	554	HEK293_SCF
CSNK1E	FBXO32	0.668928038494271	0.913140747723667	34	554	HEK293_SCF
CSNK1E	FBXO33	0.966087505720614	0.991682058442792	59	554	HEK293_SCF
CSNK1E	FBXO34	0.762914217438757	0.937946512229346	77	554	HEK293_SCF
CSNK1E	FBXO36	0.166856213253675	0.649985125172491	69	554	HEK293_SCF
CSNK1E	FBXO38	0.0689526888895799	0.480352415518065	62	554	HEK293_SCF
CSNK1E	FBXO39	0.996815391133307	0.998097115552472	118	554	HEK293_SCF
CSNK1E	FBXO4	0.0606017320450192	0.451284209531966	59	554	HEK293_SCF
CSNK1E	FBXO40	0.332335882368777	0.790040512338511	68	554	HEK293_SCF
CSNK1E	FBXO41	0.227862837110988	0.709705385587987	83	554	HEK293_SCF
CSNK1E	FBXO42	0.527791345273912	0.872229097032722	45	554	HEK293_SCF
CSNK1E	FBXO43	0.96135012720132	0.9902938642644	48	554	HEK293_SCF
CSNK1E	FBXO44	0.476408945046244	0.856183128700745	70	554	HEK293_SCF
CSNK1E	FBXO45	0.33057362109675	0.788257571565348	50	554	HEK293_SCF
CSNK1E	FBXO46	0.722857069956464	0.922755296060851	62	554	HEK293_SCF
CSNK1E	FBXO5	0.322323056632099	0.783361787523156	38	554	HEK293_SCF
CSNK1E	FBXO6	0.232252066729137	0.713013733608781	89	554	HEK293_SCF
CSNK1E	FBXO7	0.74028566946387	0.929278965740461	49	554	HEK293_SCF
CSNK1E	FBXO8	0.176764497781383	0.664849098015798	57	554	HEK293_SCF
CSNK1E	FBXO9	0.624041612249153	0.897533200097661	38	554	HEK293_SCF
CSNK1E	FBXW10	0.0184863187481287	0.280693380211837	83	554	HEK293_SCF
CSNK1E	FBXW11	0.854504576690753	0.964474981925722	26	554	HEK293_SCF
CSNK1E	FBXW12	0.162720192107918	0.643371446431388	25	554	HEK293_SCF
CSNK1E	FBXW2	0.965732788142471	0.991682058442792	34	554	HEK293_SCF
CSNK1E	FBXW4	0.297491915763703	0.762054473434132	64	554	HEK293_SCF
CSNK1E	FBXW5	0.51550611451294	0.869855599362674	52	554	HEK293_SCF
CSNK1E	FBXW7	0.477749318657148	0.856183128700745	44	554	HEK293_SCF
CSNK1E	FBXW8	0.698498810849774	0.91975773015662	54	554	HEK293_SCF
CSNK1E	FBXW9	0.554310230681971	0.879122801119414	95	554	HEK293_SCF
CSNK1E	KDM2A	0.228037169806113	0.709705385587987	65	554	HEK293_SCF
CSNK1E	KDM2B	0.37805398004166	0.812607352210997	98	554	HEK293_SCF
CSNK1E	LMO7	0.371144501013542	0.809974338345207	45	554	HEK293_SCF
CSNK1E	NEDD8	7.79223473300649e-08	1.57316561220809e-05	52	554	HEK293_SCF
CSNK1E	NTC	0.664330810570662	0.911672012606309	60	554	HEK293_SCF
CSNK1E	NTC	0.965517412070558	0.991682058442792	29	554	HEK293_SCF
CSNK1E	NTC	0.186333307842919	0.6691059690723	19	554	HEK293_SCF
CSNK1E	NTC	0.135167070244573	0.599115159005048	42	554	HEK293_SCF
CSNK1E	NTC	0.960387994307466	0.9902938642644	16	554	HEK293_SCF
CSNK1E	NTC	0.00366596598719754	0.112889526969717	16	554	HEK293_SCF
CSNK1E	NTC	0.673158556978367	0.914869235638896	20	554	HEK293_SCF
CSNK1E	NTC	0.512752837484574	0.86808459169036	27	554	HEK293_SCF
CSNK1E	NTC	0.00622770290409798	0.159376565869662	19	554	HEK293_SCF
CSNK1E	NTC	0.3068012518968	0.771390048011741	43	554	HEK293_SCF
CSNK1E	NTC	0.219687938059545	0.70133446665556	37	554	HEK293_SCF
CSNK1E	NTC	0.482887797604211	0.857121909716885	27	554	HEK293_SCF
CSNK1E	NTC	0.0342894405136093	0.367936496534812	55	554	HEK293_SCF
CSNK1E	NTC	0.529486400519255	0.873219455987969	29	554	HEK293_SCF
CSNK1E	NTC	0.305232912940486	0.76939355767499	31	554	HEK293_SCF
CSNK1E	RBX1	0.260216578353101	0.735789884845054	26	554	HEK293_SCF
CSNK1E	SKP1	0.0071172432830995	0.168678665809458	39	554	HEK293_SCF
CSNK1E	SKP2	0.0243067490226508	0.323161192493828	53	554	HEK293_SCF
CTNNBIP1	BTRC	0.178692055256033	0.665421166026438	704	4758	HEK293_SCF
CTNNBIP1	CAND1	0.0266075783040058	0.334960529642346	619	4758	HEK293_SCF
CTNNBIP1	CCNF	0.373345740586243	0.809974338345207	481	4758	HEK293_SCF
CTNNBIP1	CUL1	0.00959025388680937	0.196528097507511	382	4758	HEK293_SCF
CTNNBIP1	FBXL12	0.238708809762144	0.720290865285125	636	4758	HEK293_SCF
CTNNBIP1	FBXL13	0.00463708563278044	0.130967636188011	757	4758	HEK293_SCF
CTNNBIP1	FBXL14	0.0348610977887046	0.3689585329578	885	4758	HEK293_SCF
CTNNBIP1	FBXL15	0.538362467049087	0.876116482693625	664	4758	HEK293_SCF
CTNNBIP1	FBXL16	0.0578842319817655	0.441223781483944	923	4758	HEK293_SCF
CTNNBIP1	FBXL17	0.553356235230893	0.878632344376231	990	4758	HEK293_SCF
CTNNBIP1	FBXL18	0.141236456573652	0.607640035345678	902	4758	HEK293_SCF
CTNNBIP1	FBXL19	0.0694780526235776	0.481301042107759	575	4758	HEK293_SCF
CTNNBIP1	FBXL2	0.860641678727519	0.966158163858713	364	4758	HEK293_SCF
CTNNBIP1	FBXL20	8.28096890101874e-08	1.61212719569476e-05	430	4758	HEK293_SCF
CTNNBIP1	FBXL21	0.409618010141122	0.830665094225914	484	4758	HEK293_SCF
CTNNBIP1	FBXL22	0.00658843930173868	0.164435190718321	1173	4758	HEK293_SCF
CTNNBIP1	FBXL3	0.379873537391454	0.814270803114753	572	4758	HEK293_SCF
CTNNBIP1	FBXL4	0.0463284816924027	0.406480530917529	583	4758	HEK293_SCF
CTNNBIP1	FBXL5	0.8670879359947	0.967581675831708	388	4758	HEK293_SCF
CTNNBIP1	FBXL6	0.0828657041652875	0.509066545302293	890	4758	HEK293_SCF
CTNNBIP1	FBXL7	0.176575737010756	0.664849098015798	411	4758	HEK293_SCF
CTNNBIP1	FBXL8	0.0211340796815073	0.300788167999729	603	4758	HEK293_SCF
CTNNBIP1	FBXO10	0.611934488049206	0.894517268532105	592	4758	HEK293_SCF
CTNNBIP1	FBXO11	0.318696099609323	0.779594820124665	261	4758	HEK293_SCF
CTNNBIP1	FBXO15	0.0567803848532161	0.439644712833638	335	4758	HEK293_SCF
CTNNBIP1	FBXO16	0.511497204020706	0.867778169659778	452	4758	HEK293_SCF
CTNNBIP1	FBXO17	2.87627526810494e-11	1.11989832046e-08	653	4758	HEK293_SCF
CTNNBIP1	FBXO18	0.000554288877793139	0.0311487492046433	723	4758	HEK293_SCF
CTNNBIP1	FBXO2	0.00906142321993393	0.18924834471977	772	4758	HEK293_SCF
CTNNBIP1	FBXO21	0.0384827943523669	0.381399476390458	466	4758	HEK293_SCF
CTNNBIP1	FBXO22	5.04781960241802e-05	0.00509549345421864	605	4758	HEK293_SCF
CTNNBIP1	FBXO24	0.0440596357080977	0.39606557711582	503	4758	HEK293_SCF
CTNNBIP1	FBXO25	0.81853816977818	0.95651677950183	451	4758	HEK293_SCF
CTNNBIP1	FBXO27	1.61367904854084e-08	4.18864975885529e-06	710	4758	HEK293_SCF
CTNNBIP1	FBXO28	8.38819730754939e-06	0.00110273649565952	427	4758	HEK293_SCF
CTNNBIP1	FBXO3	0.966270627018194	0.991682058442792	335	4758	HEK293_SCF
CTNNBIP1	FBXO30	0.502783805203788	0.865565377977075	220	4758	HEK293_SCF
CTNNBIP1	FBXO31	0.612699807358083	0.894681452805243	676	4758	HEK293_SCF
CTNNBIP1	FBXO32	0.744311045272238	0.929278965740461	375	4758	HEK293_SCF
CTNNBIP1	FBXO33	0.236203448506456	0.71829298384875	503	4758	HEK293_SCF
CTNNBIP1	FBXO34	0.0463824784866452	0.406480530917529	561	4758	HEK293_SCF
CTNNBIP1	FBXO36	0.242677820079087	0.723714342068261	525	4758	HEK293_SCF
CTNNBIP1	FBXO38	0.0789321279876651	0.503816193982157	546	4758	HEK293_SCF
CTNNBIP1	FBXO39	0.00109862124576518	0.0529963222182832	750	4758	HEK293_SCF
CTNNBIP1	FBXO4	0.0578051636926101	0.441223781483944	478	4758	HEK293_SCF
CTNNBIP1	FBXO40	0.00213675685712211	0.0794897220448068	460	4758	HEK293_SCF
CTNNBIP1	FBXO41	0.0819643114309002	0.509066545302293	648	4758	HEK293_SCF
CTNNBIP1	FBXO42	0.40343621811412	0.827350287096059	346	4758	HEK293_SCF
CTNNBIP1	FBXO43	0.413444910030364	0.832279628322638	501	4758	HEK293_SCF
CTNNBIP1	FBXO44	0.413877223230608	0.832279628322638	676	4758	HEK293_SCF
CTNNBIP1	FBXO45	0.0394076036974095	0.384965676979533	629	4758	HEK293_SCF
CTNNBIP1	FBXO46	0.0477211463304385	0.41029648051612	651	4758	HEK293_SCF
CTNNBIP1	FBXO5	0.000233755212446245	0.0165480475720063	355	4758	HEK293_SCF
CTNNBIP1	FBXO6	0.000479854282660626	0.0284313662476421	676	4758	HEK293_SCF
CTNNBIP1	FBXO7	0.0695207427359327	0.481301042107759	546	4758	HEK293_SCF
CTNNBIP1	FBXO8	0.0206132653591874	0.297550831803617	446	4758	HEK293_SCF
CTNNBIP1	FBXO9	0.548972495757763	0.878398305066378	432	4758	HEK293_SCF
CTNNBIP1	FBXW10	0.00440805837678934	0.127134001121051	466	4758	HEK293_SCF
CTNNBIP1	FBXW11	0.0180861617258235	0.277711739626659	303	4758	HEK293_SCF
CTNNBIP1	FBXW12	0.111043926769355	0.561614916576731	296	4758	HEK293_SCF
CTNNBIP1	FBXW2	0.127910532708989	0.591382793720695	472	4758	HEK293_SCF
CTNNBIP1	FBXW4	0.158059407469674	0.637264667246443	497	4758	HEK293_SCF
CTNNBIP1	FBXW5	0.0084206603046882	0.182872586935679	623	4758	HEK293_SCF
CTNNBIP1	FBXW7	0.120681634380985	0.579275306593537	359	4758	HEK293_SCF
CTNNBIP1	FBXW8	0.252857728946468	0.73082050927211	474	4758	HEK293_SCF
CTNNBIP1	FBXW9	0.365279726814888	0.809038270721984	667	4758	HEK293_SCF
CTNNBIP1	KDM2A	3.13573230051247e-08	7.12203198753896e-06	452	4758	HEK293_SCF
CTNNBIP1	KDM2B	0.0188397162631399	0.282543726484658	635	4758	HEK293_SCF
CTNNBIP1	LMO7	0.0703601260476671	0.482904002351989	377	4758	HEK293_SCF
CTNNBIP1	NEDD8	5.02919823909849e-19	9.13805320044196e-16	400	4758	HEK293_SCF
CTNNBIP1	NTC	0.703805341429722	0.920230970528524	416	4758	HEK293_SCF
CTNNBIP1	NTC	0.899178002362618	0.975644872091863	139	4758	HEK293_SCF
CTNNBIP1	NTC	0.988466282128081	0.996389253271242	170	4758	HEK293_SCF
CTNNBIP1	NTC	0.577236338981902	0.883546450632156	111	4758	HEK293_SCF
CTNNBIP1	NTC	0.170630676167698	0.65657080841579	168	4758	HEK293_SCF
CTNNBIP1	NTC	0.636283483840709	0.90299991999479	248	4758	HEK293_SCF
CTNNBIP1	NTC	0.88335514527136	0.970911334561393	84	4758	HEK293_SCF
CTNNBIP1	NTC	0.968371865205095	0.992352859473529	381	4758	HEK293_SCF
CTNNBIP1	NTC	0.233850567790665	0.715059864502368	215	4758	HEK293_SCF
CTNNBIP1	NTC	0.513169189928944	0.868147389384171	215	4758	HEK293_SCF
CTNNBIP1	NTC	0.799358176196836	0.951168176915292	207	4758	HEK293_SCF
CTNNBIP1	NTC	0.949416112857748	0.987739312398655	318	4758	HEK293_SCF
CTNNBIP1	NTC	0.782809681910167	0.946350759834181	149	4758	HEK293_SCF
CTNNBIP1	NTC	0.731832986211448	0.925573458895268	220	4758	HEK293_SCF
CTNNBIP1	NTC	0.0169327761287339	0.269097850372386	202	4758	HEK293_SCF
CTNNBIP1	NTC	0.483944168665383	0.857417419014503	117	4758	HEK293_SCF
CTNNBIP1	NTC	0.797157787385879	0.950607797517326	149	4758	HEK293_SCF
CTNNBIP1	NTC	0.909790841289903	0.979125345680407	207	4758	HEK293_SCF
CTNNBIP1	NTC	0.746896753134027	0.929278965740461	275	4758	HEK293_SCF
CTNNBIP1	NTC	0.304686292822801	0.76939355767499	212	4758	HEK293_SCF
CTNNBIP1	NTC	0.606570534100195	0.890132620559415	358	4758	HEK293_SCF
CTNNBIP1	NTC	0.820493368996259	0.95651677950183	68	4758	HEK293_SCF
CTNNBIP1	NTC	0.0966296847141778	0.538492856006116	129	4758	HEK293_SCF
CTNNBIP1	RBX1	4.71444871536929e-25	2.5698459947478e-21	412	4758	HEK293_SCF
CTNNBIP1	SKP1	9.10392598941675e-14	6.20318757103884e-11	225	4758	HEK293_SCF
CTNNBIP1	SKP2	4.22108620539439e-23	1.15045704528024e-19	476	4758	HEK293_SCF
DGCR14	BTRC	0.402031588373686	0.826659444822694	48	486	HEK293_SCF
DGCR14	CAND1	0.0961261799689413	0.536868654724077	85	486	HEK293_SCF
DGCR14	CCNF	0.392632959867013	0.823486827331699	57	486	HEK293_SCF
DGCR14	CUL1	0.230194782748114	0.711736676551315	40	486	HEK293_SCF
DGCR14	FBXL12	0.726566854672004	0.922962224327025	49	486	HEK293_SCF
DGCR14	FBXL13	0.398579966024426	0.824263853702034	115	486	HEK293_SCF
DGCR14	FBXL14	0.811480436400479	0.953950669749501	76	486	HEK293_SCF
DGCR14	FBXL15	0.673321403993338	0.914869235638896	79	486	HEK293_SCF
DGCR14	FBXL16	0.479980437163517	0.856703786174962	118	486	HEK293_SCF
DGCR14	FBXL17	0.297055261303883	0.761999166761162	75	486	HEK293_SCF
DGCR14	FBXL18	0.535347173469907	0.874007914307633	111	486	HEK293_SCF
DGCR14	FBXL19	0.719323118485262	0.922246943142948	30	486	HEK293_SCF
DGCR14	FBXL2	0.828433072652875	0.958155883520225	45	486	HEK293_SCF
DGCR14	FBXL20	0.211840624292425	0.694776878599678	54	486	HEK293_SCF
DGCR14	FBXL21	0.1165156793697	0.573737098684943	46	486	HEK293_SCF
DGCR14	FBXL22	0.35277605907025	0.799961341599252	127	486	HEK293_SCF
DGCR14	FBXL3	0.261092993884848	0.735893438296953	67	486	HEK293_SCF
DGCR14	FBXL4	0.460934795620329	0.853844990474989	48	486	HEK293_SCF
DGCR14	FBXL5	0.629651277037913	0.900392101498323	36	486	HEK293_SCF
DGCR14	FBXL6	0.954543931968577	0.988956707996424	124	486	HEK293_SCF
DGCR14	FBXL7	0.0286924165039212	0.343891469093636	32	486	HEK293_SCF
DGCR14	FBXL8	0.999454811040729	0.999638197244589	53	486	HEK293_SCF
DGCR14	FBXO10	0.641922962515095	0.905198464106669	88	486	HEK293_SCF
DGCR14	FBXO11	0.302397280427913	0.767039355799233	35	486	HEK293_SCF
DGCR14	FBXO15	0.190398711562997	0.672626945385544	29	486	HEK293_SCF
DGCR14	FBXO16	0.824081583211034	0.95651677950183	32	486	HEK293_SCF
DGCR14	FBXO17	0.979540004073607	0.99485474218779	67	486	HEK293_SCF
DGCR14	FBXO18	0.00638394249025805	0.161855211694868	73	486	HEK293_SCF
DGCR14	FBXO2	0.0907514363081935	0.52851076849996	94	486	HEK293_SCF
DGCR14	FBXO21	0.601778418885975	0.88994942626151	44	486	HEK293_SCF
DGCR14	FBXO22	0.721788008617482	0.922755296060851	73	486	HEK293_SCF
DGCR14	FBXO24	0.559794152654062	0.880526245285475	69	486	HEK293_SCF
DGCR14	FBXO25	0.709372596583907	0.920531516550258	57	486	HEK293_SCF
DGCR14	FBXO27	0.554655993154489	0.879415305027667	69	486	HEK293_SCF
DGCR14	FBXO28	0.510368378251343	0.867483015231703	36	486	HEK293_SCF
DGCR14	FBXO3	0.0722879478465035	0.489492675417752	17	486	HEK293_SCF
DGCR14	FBXO30	0.539764516437734	0.876116482693625	22	486	HEK293_SCF
DGCR14	FBXO31	0.607045043235759	0.890132620559415	72	486	HEK293_SCF
DGCR14	FBXO32	0.212833860358337	0.694776878599678	19	486	HEK293_SCF
DGCR14	FBXO33	0.317783775295659	0.77909197170421	46	486	HEK293_SCF
DGCR14	FBXO34	0.64874124167333	0.908961507929942	89	486	HEK293_SCF
DGCR14	FBXO36	0.607837283968056	0.890243687341273	47	486	HEK293_SCF
DGCR14	FBXO38	0.573410656868236	0.883546450632156	53	486	HEK293_SCF
DGCR14	FBXO39	0.0692899177786888	0.481301042107759	132	486	HEK293_SCF
DGCR14	FBXO4	0.366170433750731	0.809038270721984	38	486	HEK293_SCF
DGCR14	FBXO40	0.311906332309974	0.776196027873859	42	486	HEK293_SCF
DGCR14	FBXO41	0.475181149437989	0.856183128700745	82	486	HEK293_SCF
DGCR14	FBXO42	0.0846072347089589	0.511869074804145	37	486	HEK293_SCF
DGCR14	FBXO43	0.415335569802698	0.832350805512687	58	486	HEK293_SCF
DGCR14	FBXO44	0.332968512186069	0.791199372243357	61	486	HEK293_SCF
DGCR14	FBXO45	0.498945224042135	0.864235912378035	69	486	HEK293_SCF
DGCR14	FBXO46	0.412388204286917	0.831501281380512	67	486	HEK293_SCF
DGCR14	FBXO5	0.681563115483481	0.918645062199124	67	486	HEK293_SCF
DGCR14	FBXO6	0.260567910489472	0.735893438296953	34	486	HEK293_SCF
DGCR14	FBXO7	0.112296278520752	0.563120202174885	50	486	HEK293_SCF
DGCR14	FBXO8	0.144934722091191	0.615350916121356	69	486	HEK293_SCF
DGCR14	FBXO9	0.0788967519147151	0.503816193982157	51	486	HEK293_SCF
DGCR14	FBXW10	0.185011139834766	0.667479700351154	38	486	HEK293_SCF
DGCR14	FBXW11	0.101951690888103	0.55187553826321	28	486	HEK293_SCF
DGCR14	FBXW12	0.394662979072473	0.824263853702034	35	486	HEK293_SCF
DGCR14	FBXW2	0.709904047739381	0.920531516550258	65	486	HEK293_SCF
DGCR14	FBXW4	0.771236201350077	0.941159221444347	45	486	HEK293_SCF
DGCR14	FBXW5	0.312821975841919	0.776992204967612	65	486	HEK293_SCF
DGCR14	FBXW7	0.0113911174797963	0.214903480464137	58	486	HEK293_SCF
DGCR14	FBXW8	0.337984311242702	0.793989124154054	49	486	HEK293_SCF
DGCR14	FBXW9	0.401066494362154	0.826402214835329	99	486	HEK293_SCF
DGCR14	KDM2A	0.541067313614726	0.876116482693625	48	486	HEK293_SCF
DGCR14	KDM2B	0.694772954951266	0.91975773015662	50	486	HEK293_SCF
DGCR14	LMO7	0.779832748611585	0.944847368900145	24	486	HEK293_SCF
DGCR14	NEDD8	0.577002819554651	0.883546450632156	35	486	HEK293_SCF
DGCR14	NTC	0.924724112700754	0.985271779822774	42	486	HEK293_SCF
DGCR14	NTC	0.974181847146365	0.993435421402194	17	486	HEK293_SCF
DGCR14	NTC	0.465321666638119	0.854849347115068	21	486	HEK293_SCF
DGCR14	NTC	0.0838026505316535	0.511068178838015	35	486	HEK293_SCF
DGCR14	NTC	0.5757950953437	0.883546450632156	56	486	HEK293_SCF
DGCR14	NTC	0.414262471975856	0.832279628322638	16	486	HEK293_SCF
DGCR14	NTC	0.605044018541678	0.890132620559415	27	486	HEK293_SCF
DGCR14	NTC	0.464816365380464	0.854849347115068	36	486	HEK293_SCF
DGCR14	NTC	0.319233919789728	0.77963445195959	29	486	HEK293_SCF
DGCR14	NTC	0.864457102338163	0.96720185342255	20	486	HEK293_SCF
DGCR14	NTC	0.689109711534941	0.91975773015662	19	486	HEK293_SCF
DGCR14	NTC	0.189444241809052	0.672364943617907	19	486	HEK293_SCF
DGCR14	NTC	0.826471966133326	0.957233593136045	22	486	HEK293_SCF
DGCR14	NTC	0.117315329779464	0.574044332271541	40	486	HEK293_SCF
DGCR14	NTC	0.336178200917397	0.793989124154054	16	486	HEK293_SCF
DGCR14	RBX1	0.508072511310486	0.866281907773994	61	486	HEK293_SCF
DGCR14	SKP1	0.923672885597728	0.984687856226122	39	486	HEK293_SCF
DGCR14	SKP2	0.0306840083499062	0.351775695116287	50	486	HEK293_SCF
DNAJA3	BTRC	0.196648371125937	0.681103808207675	35	248	HEK293_SCF
DNAJA3	CAND1	0.0227148761498436	0.315864259930606	24	248	HEK293_SCF
DNAJA3	CUL1	0.989417761642598	0.996389253271242	25	248	HEK293_SCF
DNAJA3	FBXL12	0.35679774111008	0.802764603294947	73	248	HEK293_SCF
DNAJA3	FBXL13	0.538931728099807	0.876116482693625	51	248	HEK293_SCF
DNAJA3	FBXL14	0.186727691669678	0.669938125301927	22	248	HEK293_SCF
DNAJA3	FBXL15	0.400316733602992	0.825937363690352	35	248	HEK293_SCF
DNAJA3	FBXL16	0.00107100121324746	0.0521252465483204	46	248	HEK293_SCF
DNAJA3	FBXL17	0.64316136982876	0.90537811755819	60	248	HEK293_SCF
DNAJA3	FBXL18	0.0117726330335401	0.22052447651487	63	248	HEK293_SCF
DNAJA3	FBXL2	0.347967986166937	0.798255861454736	31	248	HEK293_SCF
DNAJA3	FBXL21	0.100854464129143	0.54975768396796	16	248	HEK293_SCF
DNAJA3	FBXL22	0.0154260136272149	0.252514114960807	63	248	HEK293_SCF
DNAJA3	FBXL3	0.343219567231233	0.795828406539435	35	248	HEK293_SCF
DNAJA3	FBXL4	0.762952639006589	0.937946512229346	57	248	HEK293_SCF
DNAJA3	FBXL5	0.721491353752823	0.922755296060851	19	248	HEK293_SCF
DNAJA3	FBXL6	0.357571555243906	0.80376187531321	38	248	HEK293_SCF
DNAJA3	FBXL7	0.901792960111672	0.976359067592381	26	248	HEK293_SCF
DNAJA3	FBXO10	0.655407032824831	0.910222607879785	42	248	HEK293_SCF
DNAJA3	FBXO16	0.937825480208106	0.986768881208514	31	248	HEK293_SCF
DNAJA3	FBXO17	0.664634227302544	0.911672012606309	27	248	HEK293_SCF
DNAJA3	FBXO18	0.607465299666304	0.890132620559415	45	248	HEK293_SCF
DNAJA3	FBXO2	0.561271594631301	0.880594819640347	45	248	HEK293_SCF
DNAJA3	FBXO21	0.0245760276217594	0.324734018512177	52	248	HEK293_SCF
DNAJA3	FBXO22	0.425983822909272	0.840623156373138	22	248	HEK293_SCF
DNAJA3	FBXO24	0.0876148770741016	0.52024912301844	44	248	HEK293_SCF
DNAJA3	FBXO27	0.0109356203252541	0.211383214159434	41	248	HEK293_SCF
DNAJA3	FBXO28	0.402818113529164	0.827028827437843	20	248	HEK293_SCF
DNAJA3	FBXO3	0.07737931169476	0.499051326344712	19	248	HEK293_SCF
DNAJA3	FBXO30	0.523672593021658	0.87101233355161	34	248	HEK293_SCF
DNAJA3	FBXO31	0.424836233149639	0.839851254430532	19	248	HEK293_SCF
DNAJA3	FBXO32	0.083415533743959	0.509751204527265	24	248	HEK293_SCF
DNAJA3	FBXO33	0.0467145477428231	0.406609031816241	37	248	HEK293_SCF
DNAJA3	FBXO34	0.175563622489839	0.663199796390928	30	248	HEK293_SCF
DNAJA3	FBXO38	0.514690545115664	0.869449103609502	29	248	HEK293_SCF
DNAJA3	FBXO39	0.261073780310189	0.735893438296953	60	248	HEK293_SCF
DNAJA3	FBXO40	0.0378960331534825	0.377546407319919	18	248	HEK293_SCF
DNAJA3	FBXO41	0.00140387000492719	0.0627253721053944	50	248	HEK293_SCF
DNAJA3	FBXO42	0.057941650850709	0.441223781483944	29	248	HEK293_SCF
DNAJA3	FBXO43	0.0215267264740708	0.303995300544456	35	248	HEK293_SCF
DNAJA3	FBXO44	0.393080757934757	0.824108927500908	35	248	HEK293_SCF
DNAJA3	FBXO45	0.0696654783017835	0.481301042107759	41	248	HEK293_SCF
DNAJA3	FBXO46	0.740741430528735	0.929278965740461	43	248	HEK293_SCF
DNAJA3	FBXO5	0.389216507483601	0.820154752259906	16	248	HEK293_SCF
DNAJA3	FBXO6	0.618833097455826	0.896932864266405	30	248	HEK293_SCF
DNAJA3	FBXO7	0.269988087776834	0.748048687828954	17	248	HEK293_SCF
DNAJA3	FBXO9	0.784140390959054	0.946699727822326	24	248	HEK293_SCF
DNAJA3	FBXW11	0.468054887156855	0.856150381618389	22	248	HEK293_SCF
DNAJA3	FBXW2	0.295002517906645	0.761391441813032	24	248	HEK293_SCF
DNAJA3	FBXW4	0.177458276161662	0.665421166026438	48	248	HEK293_SCF
DNAJA3	FBXW5	0.363985622154478	0.809038270721984	24	248	HEK293_SCF
DNAJA3	FBXW7	0.00440271222546894	0.127134001121051	32	248	HEK293_SCF
DNAJA3	FBXW8	0.465585791416479	0.854849347115068	22	248	HEK293_SCF
DNAJA3	FBXW9	0.110238378567658	0.561614916576731	57	248	HEK293_SCF
DNAJA3	KDM2A	0.970802597279117	0.992352859473529	27	248	HEK293_SCF
DNAJA3	KDM2B	0.138453984188532	0.604494666629112	25	248	HEK293_SCF
DNAJA3	LMO7	0.950878135853566	0.987739312398655	36	248	HEK293_SCF
DNAJA3	NEDD8	0.0497954177871026	0.417780587694637	18	248	HEK293_SCF
DNAJA3	NTC	0.807922624058997	0.952213237566614	35	248	HEK293_SCF
DNAJA3	NTC	0.212868987175215	0.694776878599678	33	248	HEK293_SCF
DNAJA3	NTC	0.89588213254336	0.974385547561656	17	248	HEK293_SCF
DNAJA3	RBX1	0.0193758246229456	0.288572732294198	23	248	HEK293_SCF
DNAJA3	SKP2	0.00746517445439808	0.173900281841555	28	248	HEK293_SCF
DNPEP	BTRC	0.716273434344242	0.920762748669446	50	352	HEK293_SCF
DNPEP	CAND1	0.950683105348132	0.987739312398655	81	352	HEK293_SCF
DNPEP	CCNF	0.437054632356029	0.848125596643899	55	352	HEK293_SCF
DNPEP	CUL1	0.662937137748554	0.911672012606309	28	352	HEK293_SCF
DNPEP	FBXL12	0.83329482317561	0.959098412400813	25	352	HEK293_SCF
DNPEP	FBXL13	0.907317273526203	0.978153427683147	72	352	HEK293_SCF
DNPEP	FBXL14	0.325378335701915	0.783769761376349	70	352	HEK293_SCF
DNPEP	FBXL15	0.844434282191634	0.961635149863637	31	352	HEK293_SCF
DNPEP	FBXL16	0.9419926752347	0.986892575957015	46	352	HEK293_SCF
DNPEP	FBXL17	0.831802927038681	0.958997156268796	62	352	HEK293_SCF
DNPEP	FBXL18	0.85111811421382	0.963063554180255	82	352	HEK293_SCF
DNPEP	FBXL19	0.440994231177912	0.849644067130833	53	352	HEK293_SCF
DNPEP	FBXL2	0.340121000320292	0.793989124154054	29	352	HEK293_SCF
DNPEP	FBXL20	0.0255735429195099	0.330335029512437	35	352	HEK293_SCF
DNPEP	FBXL21	0.174390038059506	0.660597704977322	45	352	HEK293_SCF
DNPEP	FBXL22	0.358772575327756	0.805196420563818	80	352	HEK293_SCF
DNPEP	FBXL3	0.2017857622261	0.6858802542655	61	352	HEK293_SCF
DNPEP	FBXL4	0.623567195365312	0.897533200097661	39	352	HEK293_SCF
DNPEP	FBXL6	0.504619403784589	0.865565377977075	53	352	HEK293_SCF
DNPEP	FBXL7	0.708402796663058	0.920531516550258	24	352	HEK293_SCF
DNPEP	FBXL8	0.540382358704811	0.876116482693625	51	352	HEK293_SCF
DNPEP	FBXO10	0.562744653033454	0.880594819640347	16	352	HEK293_SCF
DNPEP	FBXO11	0.682538741031428	0.918645062199124	17	352	HEK293_SCF
[truncated: 26,196 more rows]
