# Supplementary material for: Combinatorial mapping of E3 ubiquitin ligases to their target substrates
Source: Mol Cell. Author manuscript; Available in PMC 2025 Feb 22. (PMC11845296; doi:10.1016/j.molcel.2025.01.016)
Supplement: 5 — Table S4: Connection classes for E3-substrate relationships, related to Figures 3 and 4. [file NIHMS2050009-supplement-5.csv]

experiment	from	to	regulates	regulated	class
HEK293_SCF	FBXO21	APBB1IP	2	4	many-to-many
HEK293_SCF	FBXW8	APBB1IP	1	4	one-to-many
HEK293_SCF	CCNF	BNIP3L	3	7	many-to-many
HEK293_SCF	FBXL18	BNIP3L	1	7	one-to-many
HEK293_SCF	FBXO46	BNIP3L	1	7	one-to-many
HEK293_SCF	FBXW12	BNIP3L	1	7	one-to-many
HEK293_SCF	FBXL21	C20orf185	1	3	one-to-many
HEK293_SCF	FBXO11	CDK2AP1	3	2	many-to-many
HEK293_SCF	FBXW7	CDK2AP1	7	2	many-to-many
HEK293_SCF	SKP2	CDKN1A	5	5	many-to-many
HEK293_SCF	FBXL6	CDKN1A	1	5	one-to-many
HEK293_SCF	FBXW7	CDKN1B	7	4	many-to-many
HEK293_SCF	SKP2	CDKN1B	5	4	many-to-many
HEK293_SCF	FBXO11	CKS1B	3	9	many-to-many
HEK293_SCF	SKP2	CKS1B	5	9	many-to-many
HEK293_SCF	FBXO33	CKS1B	1	9	one-to-many
HEK293_SCF	FBXW11	CKS1B	1	9	one-to-many
HEK293_SCF	FBXW7	CKS1B	7	9	many-to-many
HEK293_SCF	FBXW5	CSNK1A1	1	2	one-to-many
HEK293_SCF	FBXO11	EPN3	3	1	many-to-one
HEK293_SCF	FBXW9	ERMAP	1	1	one-to-one
HEK293_SCF	SKP2	FBXL14	5	3	many-to-many
HEK293_SCF	FBXW7	NDUFV3	7	4	many-to-many
HEK293_SCF	FBXO9	POC1B	1	2	one-to-many
HEK293_SCF	FBXO21	POC1B	2	2	many-to-many
HEK293_SCF	CCNF	SERINC3	3	3	many-to-many
HEK293_SCF	FBXW7	SERINC3	7	3	many-to-many
HEK293_SCF	FBXL12	SERINC3	1	3	one-to-many
HEK293_SCF	CCNF	SLBP	3	3	many-to-many
HEK293_SCF	FBXW7	SLBP	7	3	many-to-many
HEK293_SCF	SKP2	TMEM183A	5	4	many-to-many
HEK293_SCF	FBXW7	TULP1	7	1	many-to-one
HEK293_SCF	BTRC	USP18	1	2	one-to-many
K562_SCF	FBXW7	AASDHPPT	18	1	many-to-one
K562_SCF	FBXO21	APBB1IP	1	2	one-to-many
K562_SCF	FBXW7	APBB1IP	18	2	many-to-many
K562_SCF	FBXW11	BNIP3	3	4	many-to-many
K562_SCF	SKP2	BNIP3	2	4	many-to-many
K562_SCF	CCNF	BNIP3L	4	7	many-to-many
K562_SCF	FBXO33	BNIP3L	8	7	many-to-many
K562_SCF	FBXL18	BNIP3L	1	7	one-to-many
K562_SCF	FBXO10	BNIP3L	1	7	one-to-many
K562_SCF	FBXW11	CDK2AP1	3	8	many-to-many
K562_SCF	FBXO33	CDK2AP1	8	8	many-to-many
K562_SCF	FBXO11	CDK2AP1	4	8	many-to-many
K562_SCF	FBXO41	CDK2AP1	1	8	one-to-many
K562_SCF	CCNF	CDK2AP1	4	8	many-to-many
K562_SCF	FBXO7	CDK2AP1	3	8	many-to-many
K562_SCF	FBXW7	CDK2AP1	18	8	many-to-many
K562_SCF	FBXO33	CDK4	8	2	many-to-many
K562_SCF	FBXW7	CDK4	18	2	many-to-many
K562_SCF	FBXO44	CDKN1A	1	6	one-to-many
K562_SCF	FBXW7	CDKN1A	18	6	many-to-many
K562_SCF	FBXW5	CDKN1A	1	6	one-to-many
K562_SCF	FBXO33	CDKN1A	8	6	many-to-many
K562_SCF	FBXO11	CDKN1B	4	1	many-to-one
K562_SCF	FBXO33	CKS1B	8	11	many-to-many
K562_SCF	FBXW7	CKS1B	18	11	many-to-many
K562_SCF	FBXO7	CKS1B	3	11	many-to-many
K562_SCF	FBXO11	CKS1B	4	11	many-to-many
K562_SCF	CCNF	CKS1B	4	11	many-to-many
K562_SCF	FBXW11	CKS1B	3	11	many-to-many
K562_SCF	SKP2	CKS1B	2	11	many-to-many
K562_SCF	FBXO33	CSNK1A1L	8	2	many-to-many
K562_SCF	FBXW7	CSNK1A1L	18	2	many-to-many
K562_SCF	FBXL5	CSNK1E	1	2	one-to-many
K562_SCF	FBXW7	CSNK1E	18	2	many-to-many
K562_SCF	FBXW7	CTNNBIP1	18	1	many-to-one
K562_SCF	FBXO36	DNPEP	1	1	one-to-one
K562_SCF	FBXW7	EPN3	18	1	many-to-one
K562_SCF	FBXL16	GATA2	1	3	one-to-many
K562_SCF	FBXO7	GATA2	3	3	many-to-many
K562_SCF	FBXW7	GATA2	18	3	many-to-many
K562_SCF	FBXW7	LBP	18	1	many-to-one
K562_SCF	FBXO33	NDUFV3	8	2	many-to-many
K562_SCF	FBXW7	NDUFV3	18	2	many-to-many
K562_SCF	FBXW7	PARS2	18	1	many-to-one
K562_SCF	FBXW7	SERINC3	18	1	many-to-one
K562_SCF	FBXO32	SETD6	1	2	one-to-many
K562_SCF	FBXO33	SLBP	8	4	many-to-many
K562_SCF	CCNF	SLBP	4	4	many-to-many
K562_SCF	FBXW7	SLBP	18	4	many-to-many
K562_SCF	FBXO11	SLBP	4	4	many-to-many
K562_SCF	FBXW7	TMEM161A	18	1	many-to-one
K562_SCF	FBXL15	TMEM183A	1	5	one-to-many
K562_SCF	FBXL6	TMEM183A	1	5	one-to-many
K562_SCF	FBXW7	TP53	18	1	many-to-one
K562_short_half_life	DCAF1	EID1	1	6	one-to-many
K562_short_half_life	DTL	EID1	1	6	one-to-many
K562_short_half_life	FBXL13	EID1	1	6	one-to-many
K562_short_half_life	KLHL22	EID1	1	6	one-to-many
K562_short_half_life	WDR5	EID1	2	6	many-to-many
K562_short_half_life	FBXO33	ID1	3	1	many-to-one
K562_short_half_life	WDR26	ID3	2	4	many-to-many
K562_short_half_life	WDR5	ID3	2	4	many-to-many
K562_short_half_life	FBXO33	ID3	3	4	many-to-many
K562_short_half_life	ASB2	MSX2	1	1	one-to-one
K562_short_half_life	FBXO33	PTTG1	3	2	many-to-many
K562_short_half_life	FZR1	PTTG1	2	2	many-to-many
K562_short_half_life	AMBRA1	SOX12	1	1	one-to-one
K562_short_half_life	FZR1	SOX9	2	1	many-to-one
K562_short_half_life	KCTD1	TRIM35	1	1	one-to-one
K562_short_half_life	WDR26	ZNF696	2	1	many-to-one
