# Supplementary material for: Combinatorial mapping of E3 ubiquitin ligases to their target substrates
Source: Mol Cell. Author manuscript; Available in PMC 2025 Feb 22. (PMC11845296; doi:10.1016/j.molcel.2025.01.016)
Supplement: 6 — Table S5: Extracted contact data for all AlphaFold-Multimer models, related to Figure 6. [file NIHMS2050009-supplement-6.csv]

complex_name	model_num	aa1_chain	aa1_index	aa1_type	aa1_plddt	aa2_chain	aa2_index	aa2_type	aa2_plddt	pae	min_distance	set
APBB1IP_FBXO21	1	A	7	D	54	B	470	Y	76	7.04	1.7	hit
APBB1IP_FBXO21	1	A	7	D	54	B	474	H	73	7.52	3.1	hit
APBB1IP_FBXO21	1	A	8	I	54	B	431	R	77	6.53	3.8	hit
APBB1IP_FBXO21	1	A	8	I	54	B	434	F	72	6.34	2.2	hit
APBB1IP_FBXO21	1	A	8	I	54	B	435	H	69	6.14	2.7	hit
APBB1IP_FBXO21	1	A	8	I	54	B	470	Y	76	7.51	3.8	hit
APBB1IP_FBXO21	1	A	8	I	54	B	471	L	77	7.18	4.3	hit
APBB1IP_FBXO21	1	A	8	I	54	B	474	H	73	7.38	1.8	hit
APBB1IP_FBXO21	1	A	8	I	54	B	478	H	69	8.12	3.5	hit
APBB1IP_FBXO21	1	A	9	D	55	B	435	H	69	6.33	1.8	hit
APBB1IP_FBXO21	1	A	11	M	59	B	431	R	77	5.22	2.1	hit
APBB1IP_FBXO21	1	A	11	M	59	B	434	F	72	5.69	2.6	hit
APBB1IP_FBXO21	1	A	11	M	59	B	470	Y	76	6.49	2.1	hit
APBB1IP_FBXO21	1	A	11	M	59	B	471	L	77	6.38	2.3	hit
APBB1IP_FBXO21	1	A	11	M	59	B	474	H	73	6.85	3.9	hit
APBB1IP_FBXO21	1	A	12	F	61	B	405	Y	77	5.75	2.7	hit
APBB1IP_FBXO21	1	A	12	F	61	B	408	L	85	4.93	2.9	hit
APBB1IP_FBXO21	1	A	12	F	61	B	428	L	79	5.42	3.6	hit
APBB1IP_FBXO21	1	A	12	F	61	B	431	R	77	5.17	2.8	hit
APBB1IP_FBXO21	1	A	12	F	61	B	432	L	78	4.38	2.3	hit
APBB1IP_FBXO21	1	A	12	F	61	B	435	H	69	4.74	2.2	hit
APBB1IP_FBXO21	1	A	14	T	62	B	431	R	77	4.54	3.8	hit
APBB1IP_FBXO21	1	A	15	L	62	B	424	Q	77	5.41	3.8	hit
APBB1IP_FBXO21	1	A	15	L	62	B	425	L	82	4.89	4.9	hit
APBB1IP_FBXO21	1	A	15	L	62	B	427	L	79	4.92	3	hit
APBB1IP_FBXO21	1	A	15	L	62	B	428	L	79	4.43	2	hit
APBB1IP_FBXO21	1	A	15	L	62	B	429	Q	82	4.11	4.5	hit
APBB1IP_FBXO21	1	A	15	L	62	B	430	A	80	4.38	4.8	hit
APBB1IP_FBXO21	1	A	15	L	62	B	431	R	77	4.57	1.7	hit
APBB1IP_FBXO21	1	A	15	L	62	B	432	L	78	4.21	2.9	hit
APBB1IP_FBXO21	1	A	16	L	67	B	397	K	74	5.13	1.8	hit
APBB1IP_FBXO21	1	A	16	L	67	B	405	Y	77	5.05	3.3	hit
APBB1IP_FBXO21	1	A	16	L	67	B	408	L	85	3.95	2.9	hit
APBB1IP_FBXO21	1	A	16	L	67	B	428	L	79	4.69	3.4	hit
APBB1IP_FBXO21	1	A	16	L	67	B	432	L	78	4.02	4.2	hit
APBB1IP_FBXO21	1	A	17	G	65	B	397	K	74	5.44	2.7	hit
APBB1IP_FBXO21	1	A	18	E	65	B	424	Q	77	4.96	4.4	hit
APBB1IP_FBXO21	1	A	18	E	65	B	427	L	79	4.7	3.7	hit
APBB1IP_FBXO21	1	A	18	E	65	B	431	R	77	4.9	1.7	hit
APBB1IP_FBXO21	1	A	19	M	65	B	393	L	88	3.77	2.2	hit
APBB1IP_FBXO21	1	A	19	M	65	B	394	S	85	3.86	3.7	hit
APBB1IP_FBXO21	1	A	19	M	65	B	396	G	83	4.46	3.9	hit
APBB1IP_FBXO21	1	A	19	M	65	B	397	K	74	5.3	2.2	hit
APBB1IP_FBXO21	1	A	19	M	65	B	408	L	85	4.17	2.2	hit
APBB1IP_FBXO21	1	A	19	M	65	B	412	L	88	4.11	4.8	hit
APBB1IP_FBXO21	1	A	19	M	65	B	425	L	82	4.09	4.3	hit
APBB1IP_FBXO21	1	A	19	M	65	B	428	L	79	4.42	2.1	hit
APBB1IP_FBXO21	1	A	20	D	65	B	394	S	85	3.97	4.8	hit
APBB1IP_FBXO21	1	A	20	D	65	B	397	K	74	5.25	1.8	hit
APBB1IP_FBXO21	1	A	22	L	67	B	393	L	88	3.76	4	hit
APBB1IP_FBXO21	1	A	22	L	67	B	422	Q	86	4.66	2.6	hit
APBB1IP_FBXO21	1	A	22	L	67	B	424	Q	77	4.15	2.2	hit
APBB1IP_FBXO21	1	A	22	L	67	B	425	L	82	4.11	2.2	hit
APBB1IP_FBXO21	1	A	22	L	67	B	428	L	79	4.53	3	hit
APBB1IP_FBXO21	1	A	23	T	68	B	390	G	91	3.59	3	hit
APBB1IP_FBXO21	1	A	23	T	68	B	393	L	88	3.51	2.4	hit
APBB1IP_FBXO21	1	A	23	T	68	B	394	S	85	3.75	2.4	hit
APBB1IP_FBXO21	1	A	23	T	68	B	397	K	74	5.25	4.7	hit
APBB1IP_FBXO21	1	A	25	S	65	B	422	Q	86	4.65	5	hit
APBB1IP_FBXO21	1	A	26	L	67	B	323	N	94	4.14	3.5	hit
APBB1IP_FBXO21	1	A	26	L	67	B	386	Q	92	3.39	2.2	hit
APBB1IP_FBXO21	1	A	26	L	67	B	387	R	93	3.53	3.4	hit
APBB1IP_FBXO21	1	A	26	L	67	B	389	V	94	3.34	4.5	hit
APBB1IP_FBXO21	1	A	26	L	67	B	390	G	91	4	2.3	hit
APBB1IP_FBXO21	1	A	26	L	67	B	393	L	88	3.82	3.4	hit
APBB1IP_FBXO21	1	A	26	L	67	B	415	Y	91	3.71	2.3	hit
APBB1IP_FBXO21	1	A	26	L	67	B	422	Q	86	5.11	3.2	hit
APBB1IP_FBXO21	1	A	26	L	67	B	425	L	82	4.59	3.5	hit
APBB1IP_FBXO21	1	A	27	G	69	B	323	N	94	3.18	4.2	hit
APBB1IP_FBXO21	1	A	27	G	69	B	325	P	89	3.26	4.4	hit
APBB1IP_FBXO21	1	A	27	G	69	B	326	S	88	3.32	4.4	hit
APBB1IP_FBXO21	1	A	27	G	69	B	387	R	93	2.82	2.7	hit
APBB1IP_FBXO21	1	A	27	G	69	B	391	N	92	2.88	4.6	hit
APBB1IP_FBXO21	1	A	28	V	78	B	282	Y	93	2.82	4.9	hit
APBB1IP_FBXO21	1	A	28	V	78	B	283	Y	90	2.82	3.8	hit
APBB1IP_FBXO21	1	A	28	V	78	B	326	S	88	3.26	2.7	hit
APBB1IP_FBXO21	1	A	28	V	78	B	387	R	93	2.56	2.9	hit
APBB1IP_FBXO21	1	A	28	V	78	B	390	G	91	2.82	2.8	hit
APBB1IP_FBXO21	1	A	28	V	78	B	391	N	92	2.96	2.4	hit
APBB1IP_FBXO21	1	A	28	V	78	B	394	S	85	2.79	2.1	hit
APBB1IP_FBXO21	1	A	29	D	84	B	282	Y	93	2.75	2	hit
APBB1IP_FBXO21	1	A	29	D	84	B	283	Y	90	2.48	3.2	hit
APBB1IP_FBXO21	1	A	29	D	84	B	288	L	97	2.78	5	hit
APBB1IP_FBXO21	1	A	29	D	84	B	300	I	97	2.82	2.5	hit
APBB1IP_FBXO21	1	A	29	D	84	B	301	P	97	2.58	2.5	hit
APBB1IP_FBXO21	1	A	29	D	84	B	302	I	97	2.36	2.2	hit
APBB1IP_FBXO21	1	A	29	D	84	B	303	S	98	2.54	4.6	hit
APBB1IP_FBXO21	1	A	29	D	84	B	326	S	88	2.92	2.6	hit
APBB1IP_FBXO21	1	A	29	D	84	B	327	H	93	3.06	3.7	hit
APBB1IP_FBXO21	1	A	29	D	84	B	328	F	96	2.59	3.3	hit
APBB1IP_FBXO21	1	A	29	D	84	B	387	R	93	2.43	1.8	hit
APBB1IP_FBXO21	1	A	29	D	84	B	391	N	92	2.71	1.9	hit
APBB1IP_FBXO21	1	A	30	T	83	B	282	Y	93	2.33	2.7	hit
APBB1IP_FBXO21	1	A	30	T	83	B	283	Y	90	2.46	2.3	hit
APBB1IP_FBXO21	1	A	30	T	83	B	301	P	97	2.29	4.6	hit
APBB1IP_FBXO21	1	A	30	T	83	B	326	S	88	2.7	1.9	hit
APBB1IP_FBXO21	1	A	30	T	83	B	327	H	93	3.01	4	hit
APBB1IP_FBXO21	1	A	30	T	83	B	387	R	93	2.45	4.5	hit
APBB1IP_FBXO21	1	A	31	L	83	B	278	N	97	2.56	4.1	hit
APBB1IP_FBXO21	1	A	31	L	83	B	279	R	94	2.9	2.5	hit
APBB1IP_FBXO21	1	A	31	L	83	B	282	Y	93	2.48	2.3	hit
APBB1IP_FBXO21	1	A	31	L	83	B	283	Y	90	2.54	2.3	hit
APBB1IP_FBXO21	1	A	31	L	83	B	352	F	97	2.54	3.2	hit
APBB1IP_FBXO21	1	A	32	P	76	B	279	R	94	3	2.3	hit
APBB1IP_FBXO21	1	A	32	P	76	B	282	Y	93	2.61	2.6	hit
APBB1IP_FBXO21	1	A	32	P	76	B	301	P	97	2.82	3.2	hit
APBB1IP_FBXO21	1	A	32	P	76	B	326	S	88	3.8	4	hit
APBB1IP_FBXO21	1	A	32	P	76	B	327	H	93	3.5	2.6	hit
APBB1IP_FBXO21	1	A	32	P	76	B	352	F	97	3.05	2.5	hit
APBB1IP_FBXO21	1	A	32	P	76	B	366	L	87	3.49	2.6	hit
APBB1IP_FBXO21	1	A	32	P	76	B	367	I	84	3.87	4.2	hit
APBB1IP_FBXO21	1	A	33	P	72	B	279	R	94	3.16	1.9	hit
APBB1IP_FBXO21	1	A	33	P	72	B	365	Y	87	3.63	4.5	hit
APBB1IP_FBXO21	1	A	33	P	72	B	366	L	87	3.85	2.6	hit
APBB1IP_FBXO21	1	A	33	P	72	B	367	I	84	4.05	3.4	hit
APBB1IP_FBXO21	1	A	33	P	72	B	368	G	83	4.31	4.5	hit
APBB1IP_FBXO21	1	A	34	P	64	B	279	R	94	3.74	1.7	hit
APBB1IP_FBXO21	1	A	35	D	56	B	279	R	94	5.39	2.5	hit
APBB1IP_FBXO21	1	A	35	D	56	B	356	K	97	6.73	2	hit
APBB1IP_FBXO21	2	A	8	I	53	B	434	F	68	7.26	2.3	hit
APBB1IP_FBXO21	2	A	8	I	53	B	435	H	65	7.18	2.4	hit
APBB1IP_FBXO21	2	A	8	I	53	B	474	H	68	9.62	2.6	hit
APBB1IP_FBXO21	2	A	9	D	55	B	435	H	65	7.62	2.6	hit
APBB1IP_FBXO21	2	A	11	M	60	B	431	R	73	5.74	2.3	hit
APBB1IP_FBXO21	2	A	11	M	60	B	434	F	68	6.23	2.3	hit
APBB1IP_FBXO21	2	A	11	M	60	B	470	Y	70	9.27	2.3	hit
APBB1IP_FBXO21	2	A	11	M	60	B	471	L	71	9.02	2.4	hit
APBB1IP_FBXO21	2	A	11	M	60	B	474	H	68	9.52	4.3	hit
APBB1IP_FBXO21	2	A	12	F	61	B	405	Y	77	7.55	2.6	hit
APBB1IP_FBXO21	2	A	12	F	61	B	408	L	84	5.96	3.6	hit
APBB1IP_FBXO21	2	A	12	F	61	B	428	L	75	6.59	4.8	hit
APBB1IP_FBXO21	2	A	12	F	61	B	431	R	73	6.13	3.6	hit
APBB1IP_FBXO21	2	A	12	F	61	B	432	L	74	5.36	2.2	hit
APBB1IP_FBXO21	2	A	12	F	61	B	435	H	65	5.85	2.7	hit
APBB1IP_FBXO21	2	A	12	F	61	B	436	L	64	6.75	4.6	hit
APBB1IP_FBXO21	2	A	14	T	64	B	431	R	73	5.34	2.9	hit
APBB1IP_FBXO21	2	A	15	L	62	B	408	L	84	4.96	4.8	hit
APBB1IP_FBXO21	2	A	15	L	62	B	424	Q	75	5.59	4.9	hit
APBB1IP_FBXO21	2	A	15	L	62	B	427	L	74	5.2	3.7	hit
APBB1IP_FBXO21	2	A	15	L	62	B	428	L	75	4.9	2	hit
APBB1IP_FBXO21	2	A	15	L	62	B	429	Q	79	4.55	4.8	hit
APBB1IP_FBXO21	2	A	15	L	62	B	431	R	73	5.22	2.2	hit
APBB1IP_FBXO21	2	A	15	L	62	B	432	L	74	4.68	2.7	hit
APBB1IP_FBXO21	2	A	15	L	62	B	435	H	65	5.77	4.7	hit
APBB1IP_FBXO21	2	A	16	L	65	B	397	K	75	5.51	2.7	hit
APBB1IP_FBXO21	2	A	16	L	65	B	405	Y	77	5.81	3.6	hit
APBB1IP_FBXO21	2	A	16	L	65	B	408	L	84	4.59	3.5	hit
APBB1IP_FBXO21	2	A	16	L	65	B	428	L	75	5.87	4.8	hit
APBB1IP_FBXO21	2	A	16	L	65	B	432	L	74	4.67	4.9	hit
APBB1IP_FBXO21	2	A	18	E	67	B	427	L	74	5.04	4.7	hit
APBB1IP_FBXO21	2	A	18	E	67	B	428	L	75	5.2	5	hit
APBB1IP_FBXO21	2	A	18	E	67	B	431	R	73	5.46	1.8	hit
APBB1IP_FBXO21	2	A	19	M	65	B	393	L	88	4.33	2.2	hit
APBB1IP_FBXO21	2	A	19	M	65	B	397	K	75	5.65	2	hit
APBB1IP_FBXO21	2	A	19	M	65	B	408	L	84	4.31	2.1	hit
APBB1IP_FBXO21	2	A	19	M	65	B	412	L	88	4.77	2.8	hit
APBB1IP_FBXO21	2	A	19	M	65	B	425	L	78	4.88	4.4	hit
APBB1IP_FBXO21	2	A	19	M	65	B	428	L	75	4.84	2.1	hit
APBB1IP_FBXO21	2	A	19	M	65	B	432	L	74	4.71	4.5	hit
APBB1IP_FBXO21	2	A	20	D	65	B	394	S	86	4.24	4.8	hit
APBB1IP_FBXO21	2	A	20	D	65	B	397	K	75	5.34	1.8	hit
APBB1IP_FBXO21	2	A	21	L	67	B	397	K	75	5.78	4.7	hit
APBB1IP_FBXO21	2	A	22	L	66	B	393	L	88	4.29	4	hit
APBB1IP_FBXO21	2	A	22	L	66	B	397	K	75	6.57	4.5	hit
APBB1IP_FBXO21	2	A	22	L	66	B	422	Q	83	5.3	2.7	hit
APBB1IP_FBXO21	2	A	22	L	66	B	424	Q	75	4.8	2.3	hit
APBB1IP_FBXO21	2	A	22	L	66	B	425	L	78	4.82	2.2	hit
APBB1IP_FBXO21	2	A	22	L	66	B	428	L	75	5.12	2.6	hit
APBB1IP_FBXO21	2	A	23	T	67	B	390	G	91	3.92	3	hit
APBB1IP_FBXO21	2	A	23	T	67	B	391	N	93	4.07	4.7	hit
APBB1IP_FBXO21	2	A	23	T	67	B	393	L	88	3.96	2.1	hit
APBB1IP_FBXO21	2	A	23	T	67	B	394	S	86	4.28	2.3	hit
APBB1IP_FBXO21	2	A	23	T	67	B	397	K	75	5.9	1.8	hit
APBB1IP_FBXO21	2	A	24	Q	65	B	397	K	75	6.08	4.4	hit
APBB1IP_FBXO21	2	A	25	S	66	B	386	Q	93	3.94	4.6	hit
APBB1IP_FBXO21	2	A	25	S	66	B	422	Q	83	5.09	4.6	hit
APBB1IP_FBXO21	2	A	26	L	67	B	323	N	93	4.96	3.7	hit
APBB1IP_FBXO21	2	A	26	L	67	B	386	Q	93	4.14	1.8	hit
APBB1IP_FBXO21	2	A	26	L	67	B	387	R	94	4.16	3.6	hit
APBB1IP_FBXO21	2	A	26	L	67	B	389	V	94	3.7	4.4	hit
APBB1IP_FBXO21	2	A	26	L	67	B	390	G	91	4.77	2.2	hit
APBB1IP_FBXO21	2	A	26	L	67	B	393	L	88	4.28	2.5	hit
APBB1IP_FBXO21	2	A	26	L	67	B	415	Y	91	4.29	2.2	hit
APBB1IP_FBXO21	2	A	26	L	67	B	422	Q	83	5.68	3	hit
APBB1IP_FBXO21	2	A	26	L	67	B	425	L	78	5.47	2.8	hit
APBB1IP_FBXO21	2	A	27	G	71	B	323	N	93	3.55	4	hit
APBB1IP_FBXO21	2	A	27	G	71	B	325	P	88	3.83	4.9	hit
APBB1IP_FBXO21	2	A	27	G	71	B	326	S	89	3.61	4.7	hit
APBB1IP_FBXO21	2	A	27	G	71	B	387	R	94	3.17	2.4	hit
APBB1IP_FBXO21	2	A	27	G	71	B	390	G	91	2.9	3.9	hit
APBB1IP_FBXO21	2	A	27	G	71	B	391	N	93	2.99	4.2	hit
APBB1IP_FBXO21	2	A	28	V	77	B	282	Y	92	3.68	4.7	hit
APBB1IP_FBXO21	2	A	28	V	77	B	283	Y	91	3.65	3.9	hit
APBB1IP_FBXO21	2	A	28	V	77	B	326	S	89	3.77	2.5	hit
APBB1IP_FBXO21	2	A	28	V	77	B	327	H	93	3.78	4.8	hit
APBB1IP_FBXO21	2	A	28	V	77	B	387	R	94	3.38	2.8	hit
APBB1IP_FBXO21	2	A	28	V	77	B	390	G	91	3.63	2.8	hit
APBB1IP_FBXO21	2	A	28	V	77	B	391	N	93	4.34	2.4	hit
APBB1IP_FBXO21	2	A	28	V	77	B	394	S	86	3.4	2.2	hit
APBB1IP_FBXO21	2	A	29	D	83	B	282	Y	92	3.51	2.2	hit
APBB1IP_FBXO21	2	A	29	D	83	B	283	Y	91	3.27	3.5	hit
APBB1IP_FBXO21	2	A	29	D	83	B	300	I	97	3.95	2.5	hit
APBB1IP_FBXO21	2	A	29	D	83	B	301	P	97	3.44	2.5	hit
APBB1IP_FBXO21	2	A	29	D	83	B	302	I	97	2.98	2.1	hit
APBB1IP_FBXO21	2	A	29	D	83	B	303	S	98	2.98	4.6	hit
APBB1IP_FBXO21	2	A	29	D	83	B	326	S	89	3.43	2.6	hit
APBB1IP_FBXO21	2	A	29	D	83	B	327	H	93	4.28	3.4	hit
APBB1IP_FBXO21	2	A	29	D	83	B	328	F	96	3.58	3.1	hit
APBB1IP_FBXO21	2	A	29	D	83	B	387	R	94	3.04	1.8	hit
APBB1IP_FBXO21	2	A	29	D	83	B	391	N	93	3.96	1.8	hit
APBB1IP_FBXO21	2	A	30	T	82	B	282	Y	92	3.06	2.3	hit
APBB1IP_FBXO21	2	A	30	T	82	B	283	Y	91	3.43	2.5	hit
APBB1IP_FBXO21	2	A	30	T	82	B	301	P	97	2.71	4.4	hit
APBB1IP_FBXO21	2	A	30	T	82	B	326	S	89	3.15	2	hit
APBB1IP_FBXO21	2	A	30	T	82	B	327	H	93	3.91	4	hit
APBB1IP_FBXO21	2	A	30	T	82	B	387	R	94	3.17	4.5	hit
APBB1IP_FBXO21	2	A	31	L	82	B	278	N	96	3.12	4.3	hit
APBB1IP_FBXO21	2	A	31	L	82	B	279	R	93	3.4	2.5	hit
APBB1IP_FBXO21	2	A	31	L	82	B	282	Y	92	2.84	2.4	hit
APBB1IP_FBXO21	2	A	31	L	82	B	283	Y	91	3.12	2.4	hit
APBB1IP_FBXO21	2	A	31	L	82	B	352	F	97	3.05	3.2	hit
APBB1IP_FBXO21	2	A	32	P	76	B	279	R	93	3.62	2.8	hit
APBB1IP_FBXO21	2	A	32	P	76	B	282	Y	92	3.16	3	hit
APBB1IP_FBXO21	2	A	32	P	76	B	301	P	97	3.26	3.5	hit
APBB1IP_FBXO21	2	A	32	P	76	B	326	S	89	4.02	4.3	hit
APBB1IP_FBXO21	2	A	32	P	76	B	327	H	93	4.05	2.6	hit
APBB1IP_FBXO21	2	A	32	P	76	B	352	F	97	3.5	2.5	hit
APBB1IP_FBXO21	2	A	32	P	76	B	366	L	87	3.79	3.1	hit
APBB1IP_FBXO21	2	A	32	P	76	B	367	I	85	4.13	3.9	hit
APBB1IP_FBXO21	2	A	33	P	73	B	279	R	93	3.87	2	hit
APBB1IP_FBXO21	2	A	33	P	73	B	365	Y	87	4.36	4.6	hit
APBB1IP_FBXO21	2	A	33	P	73	B	366	L	87	4.47	2.6	hit
APBB1IP_FBXO21	2	A	33	P	73	B	367	I	85	4.42	3.2	hit
APBB1IP_FBXO21	2	A	33	P	73	B	368	G	81	4.68	4.5	hit
APBB1IP_FBXO21	2	A	34	P	66	B	279	R	93	4.4	2.6	hit
APBB1IP_FBXO21	2	A	35	D	56	B	279	R	93	6.38	1.9	hit
APBB1IP_FBXO21	3	A	6	E	52	B	532	E	71	9.56	4.5	hit
APBB1IP_FBXO21	3	A	7	D	58	B	470	Y	70	8.67	2.8	hit
APBB1IP_FBXO21	3	A	7	D	58	B	474	H	68	8.76	3.7	hit
APBB1IP_FBXO21	3	A	8	I	58	B	434	F	67	5.54	2.2	hit
APBB1IP_FBXO21	3	A	8	I	58	B	435	H	65	5.59	2.6	hit
APBB1IP_FBXO21	3	A	8	I	58	B	470	Y	70	8.25	4.3	hit
APBB1IP_FBXO21	3	A	8	I	58	B	474	H	68	7.61	2.3	hit
APBB1IP_FBXO21	3	A	8	I	58	B	478	H	63	8.95	4.6	hit
APBB1IP_FBXO21	3	A	8	I	58	B	481	R	58	9.87	3.7	hit
APBB1IP_FBXO21	3	A	9	D	59	B	435	H	65	5.65	2.5	hit
APBB1IP_FBXO21	3	A	10	Q	65	B	431	R	74	4.84	4.5	hit
APBB1IP_FBXO21	3	A	11	M	65	B	431	R	74	3.77	1.9	hit
APBB1IP_FBXO21	3	A	11	M	65	B	434	F	67	4.61	2.7	hit
APBB1IP_FBXO21	3	A	11	M	65	B	435	H	65	4.43	4.8	hit
APBB1IP_FBXO21	3	A	11	M	65	B	470	Y	70	7.96	2.4	hit
APBB1IP_FBXO21	3	A	11	M	65	B	471	L	72	7.45	2.4	hit
APBB1IP_FBXO21	3	A	11	M	65	B	474	H	68	7.55	4.2	hit
APBB1IP_FBXO21	3	A	12	F	66	B	405	Y	78	5.02	2.7	hit
APBB1IP_FBXO21	3	A	12	F	66	B	408	L	86	3.78	4.3	hit
APBB1IP_FBXO21	3	A	12	F	66	B	431	R	74	4.11	4.2	hit
APBB1IP_FBXO21	3	A	12	F	66	B	432	L	75	3.79	2.4	hit
APBB1IP_FBXO21	3	A	12	F	66	B	435	H	65	4.34	2.5	hit
APBB1IP_FBXO21	3	A	12	F	66	B	436	L	62	4.98	4.5	hit
APBB1IP_FBXO21	3	A	14	T	72	B	431	R	74	3.94	2	hit
APBB1IP_FBXO21	3	A	15	L	70	B	408	L	86	3.73	3.3	hit
APBB1IP_FBXO21	3	A	15	L	70	B	412	L	88	3.76	4.7	hit
APBB1IP_FBXO21	3	A	15	L	70	B	427	L	76	3.81	4.3	hit
APBB1IP_FBXO21	3	A	15	L	70	B	428	L	79	3.46	2.2	hit
APBB1IP_FBXO21	3	A	15	L	70	B	429	Q	81	3.87	4.8	hit
APBB1IP_FBXO21	3	A	15	L	70	B	431	R	74	4.12	2.1	hit
APBB1IP_FBXO21	3	A	15	L	70	B	432	L	75	3.43	2.3	hit
APBB1IP_FBXO21	3	A	15	L	70	B	435	H	65	4.46	4.7	hit
APBB1IP_FBXO21	3	A	16	L	71	B	397	K	78	4.39	1.8	hit
APBB1IP_FBXO21	3	A	16	L	71	B	405	Y	78	4.79	3.5	hit
APBB1IP_FBXO21	3	A	16	L	71	B	408	L	86	3.54	4.1	hit
APBB1IP_FBXO21	3	A	16	L	71	B	428	L	79	4.19	4.9	hit
APBB1IP_FBXO21	3	A	16	L	71	B	432	L	75	3.67	4.9	hit
APBB1IP_FBXO21	3	A	17	G	72	B	397	K	78	4.97	3.3	hit
APBB1IP_FBXO21	3	A	18	E	75	B	427	L	76	4.22	4.5	hit
APBB1IP_FBXO21	3	A	18	E	75	B	428	L	79	3.65	3.4	hit
APBB1IP_FBXO21	3	A	18	E	75	B	431	R	74	3.81	1.7	hit
APBB1IP_FBXO21	3	A	19	M	73	B	393	L	90	2.85	2.5	hit
APBB1IP_FBXO21	3	A	19	M	73	B	394	S	88	3.29	4.9	hit
APBB1IP_FBXO21	3	A	19	M	73	B	396	G	84	4.55	4.2	hit
APBB1IP_FBXO21	3	A	19	M	73	B	397	K	78	4.58	2.2	hit
APBB1IP_FBXO21	3	A	19	M	73	B	405	Y	78	5.16	4.8	hit
APBB1IP_FBXO21	3	A	19	M	73	B	408	L	86	3.34	2.2	hit
APBB1IP_FBXO21	3	A	19	M	73	B	412	L	88	3.67	4.1	hit
APBB1IP_FBXO21	3	A	19	M	73	B	428	L	79	3.5	2.1	hit
APBB1IP_FBXO21	3	A	20	D	75	B	397	K	78	4.29	1.8	hit
APBB1IP_FBXO21	3	A	22	L	77	B	390	G	93	3.14	4.8	hit
APBB1IP_FBXO21	3	A	22	L	77	B	393	L	90	3.15	2.4	hit
APBB1IP_FBXO21	3	A	22	L	77	B	412	L	88	3.39	4.3	hit
APBB1IP_FBXO21	3	A	22	L	77	B	415	Y	92	3.69	3.9	hit
APBB1IP_FBXO21	3	A	22	L	77	B	422	Q	83	4.54	3	hit
APBB1IP_FBXO21	3	A	22	L	77	B	424	Q	76	4.24	3.7	hit
APBB1IP_FBXO21	3	A	22	L	77	B	425	L	80	3.96	2.2	hit
APBB1IP_FBXO21	3	A	22	L	77	B	428	L	79	4.02	3.1	hit
APBB1IP_FBXO21	3	A	23	T	77	B	390	G	93	2.94	3	hit
APBB1IP_FBXO21	3	A	23	T	77	B	393	L	90	3.12	2.2	hit
APBB1IP_FBXO21	3	A	23	T	77	B	394	S	88	3.45	2.3	hit
APBB1IP_FBXO21	3	A	23	T	77	B	397	K	78	4.05	4.3	hit
APBB1IP_FBXO21	3	A	26	L	78	B	323	N	94	4.69	3.3	hit
APBB1IP_FBXO21	3	A	26	L	78	B	386	Q	95	2.74	2.2	hit
APBB1IP_FBXO21	3	A	26	L	78	B	387	R	95	3.26	2.7	hit
APBB1IP_FBXO21	3	A	26	L	78	B	389	V	96	3.08	4.6	hit
APBB1IP_FBXO21	3	A	26	L	78	B	390	G	93	3.23	2.3	hit
APBB1IP_FBXO21	3	A	26	L	78	B	393	L	90	3.35	3.7	hit
APBB1IP_FBXO21	3	A	26	L	78	B	415	Y	92	3.48	2.4	hit
APBB1IP_FBXO21	3	A	26	L	78	B	422	Q	83	5.12	4.4	hit
APBB1IP_FBXO21	3	A	26	L	78	B	425	L	80	4.79	4.6	hit
APBB1IP_FBXO21	3	A	27	G	78	B	323	N	94	3.11	4.2	hit
APBB1IP_FBXO21	3	A	27	G	78	B	324	F	94	2.6	4.2	hit
APBB1IP_FBXO21	3	A	27	G	78	B	325	P	91	3.15	3.2	hit
APBB1IP_FBXO21	3	A	27	G	78	B	326	S	91	3.06	2.2	hit
APBB1IP_FBXO21	3	A	27	G	78	B	327	H	94	2.78	4.4	hit
APBB1IP_FBXO21	3	A	27	G	78	B	387	R	95	2.79	3	hit
APBB1IP_FBXO21	3	A	28	V	83	B	326	S	91	3.08	2.5	hit
APBB1IP_FBXO21	3	A	28	V	83	B	327	H	94	3.18	5	hit
APBB1IP_FBXO21	3	A	28	V	83	B	387	R	95	2.75	2.6	hit
APBB1IP_FBXO21	3	A	28	V	83	B	390	G	93	2.57	2.6	hit
APBB1IP_FBXO21	3	A	28	V	83	B	391	N	94	3.17	2.6	hit
APBB1IP_FBXO21	3	A	28	V	83	B	393	L	90	2.4	4.8	hit
APBB1IP_FBXO21	3	A	28	V	83	B	394	S	88	2.62	2.5	hit
APBB1IP_FBXO21	3	A	29	D	82	B	282	Y	94	3.39	2	hit
APBB1IP_FBXO21	3	A	29	D	82	B	283	Y	91	3.66	3.4	hit
APBB1IP_FBXO21	3	A	29	D	82	B	288	L	97	3.44	4.9	hit
APBB1IP_FBXO21	3	A	29	D	82	B	300	I	97	3.65	2.4	hit
APBB1IP_FBXO21	3	A	29	D	82	B	301	P	97	3.2	2.4	hit
APBB1IP_FBXO21	3	A	29	D	82	B	302	I	98	2.81	2	hit
APBB1IP_FBXO21	3	A	29	D	82	B	303	S	98	2.71	4.6	hit
APBB1IP_FBXO21	3	A	29	D	82	B	326	S	91	3.04	2.5	hit
APBB1IP_FBXO21	3	A	29	D	82	B	327	H	94	3.32	3.3	hit
APBB1IP_FBXO21	3	A	29	D	82	B	328	F	97	3.17	3.3	hit
APBB1IP_FBXO21	3	A	29	D	82	B	387	R	95	3.26	1.9	hit
APBB1IP_FBXO21	3	A	29	D	82	B	391	N	94	3.06	1.9	hit
APBB1IP_FBXO21	3	A	30	T	82	B	282	Y	94	2.99	2.8	hit
APBB1IP_FBXO21	3	A	30	T	82	B	283	Y	91	3.43	2.8	hit
APBB1IP_FBXO21	3	A	30	T	82	B	301	P	97	3.06	4.5	hit
APBB1IP_FBXO21	3	A	30	T	82	B	326	S	91	3.02	1.9	hit
APBB1IP_FBXO21	3	A	30	T	82	B	327	H	94	4.01	4	hit
APBB1IP_FBXO21	3	A	30	T	82	B	387	R	95	3.08	4.6	hit
APBB1IP_FBXO21	3	A	30	T	82	B	398	R	70	6.85	4.4	hit
APBB1IP_FBXO21	3	A	31	L	81	B	278	N	96	3.97	4.1	hit
APBB1IP_FBXO21	3	A	31	L	81	B	279	R	94	3.87	2.4	hit
APBB1IP_FBXO21	3	A	31	L	81	B	282	Y	94	3.75	2.5	hit
APBB1IP_FBXO21	3	A	31	L	81	B	283	Y	91	3.19	2.3	hit
APBB1IP_FBXO21	3	A	31	L	81	B	352	F	97	2.9	3.1	hit
APBB1IP_FBXO21	3	A	32	P	79	B	279	R	94	3.79	2.2	hit
APBB1IP_FBXO21	3	A	32	P	79	B	282	Y	94	3.5	2.8	hit
APBB1IP_FBXO21	3	A	32	P	79	B	301	P	97	2.93	3.5	hit
APBB1IP_FBXO21	3	A	32	P	79	B	326	S	91	3.31	4.2	hit
APBB1IP_FBXO21	3	A	32	P	79	B	327	H	94	3.46	2.4	hit
APBB1IP_FBXO21	3	A	32	P	79	B	352	F	97	2.95	2.8	hit
APBB1IP_FBXO21	3	A	32	P	79	B	366	L	89	3.35	2.5	hit
APBB1IP_FBXO21	3	A	32	P	79	B	367	I	88	3.6	4.2	hit
APBB1IP_FBXO21	3	A	33	P	77	B	279	R	94	3.46	2	hit
APBB1IP_FBXO21	3	A	33	P	77	B	365	Y	90	3.87	4.4	hit
APBB1IP_FBXO21	3	A	33	P	77	B	366	L	89	3.7	2.6	hit
APBB1IP_FBXO21	3	A	33	P	77	B	367	I	88	3.75	3.5	hit
APBB1IP_FBXO21	3	A	33	P	77	B	368	G	86	4.23	4.6	hit
APBB1IP_FBXO21	3	A	34	P	70	B	279	R	94	3.97	2.8	hit
APBB1IP_FBXO21	3	A	35	D	61	B	279	R	94	5.28	1.8	hit
APBB1IP_FBXO21	3	A	35	D	61	B	353	G	95	5.75	5	hit
APBB1IP_FBXO21	3	A	172	P	50	B	511	H	96	6.16	3.5	hit
APBB1IP_FBXO21	3	A	172	P	50	B	527	C	90	6.38	3.8	hit
APBB1IP_FBXO21	3	A	172	P	50	B	533	W	72	6.28	2.2	hit
APBB1IP_FBXO21	3	A	172	P	50	B	537	M	81	7.69	2.5	hit
APBB1IP_FBXO21	3	A	172	P	50	B	538	N	88	7.23	4.7	hit
APBB1IP_FBXO21	3	A	172	P	50	B	539	V	88	8.89	2.3	hit
APBB1IP_FBXO21	3	A	172	P	50	B	542	L	91	7.11	2.4	hit
APBB1IP_FBXO21	3	A	172	P	50	B	550	F	95	5.89	2.1	hit
APBB1IP_FBXO21	3	A	172	P	50	B	551	Y	96	7.02	4.9	hit
APBB1IP_FBXO21	3	A	172	P	50	B	562	Y	90	8.24	2.5	hit
APBB1IP_FBXO21	3	A	172	P	50	B	563	A	94	7.91	2.3	hit
APBB1IP_FBXO21	3	A	172	P	50	B	564	A	96	7.08	1.7	hit
APBB1IP_FBXO21	3	A	172	P	50	B	566	E	96	7.38	4.8	hit
APBB1IP_FBXO21	3	A	172	P	50	B	567	N	96	7.64	1.8	hit
APBB1IP_FBXO21	3	A	172	P	50	B	568	L	97	6.09	4.5	hit
APBB1IP_FBXO21	4	A	5	S	51	B	474	H	74	9.2	4.9	hit
APBB1IP_FBXO21	4	A	6	E	54	B	532	E	73	9.93	4.3	hit
APBB1IP_FBXO21	4	A	7	D	56	B	470	Y	75	7.77	1.8	hit
APBB1IP_FBXO21	4	A	7	D	56	B	474	H	74	8.5	1.9	hit
APBB1IP_FBXO21	4	A	8	I	56	B	434	F	74	6.85	2.3	hit
APBB1IP_FBXO21	4	A	8	I	56	B	435	H	70	6.57	2.8	hit
APBB1IP_FBXO21	4	A	8	I	56	B	438	I	58	9.56	2.1	hit
APBB1IP_FBXO21	4	A	8	I	56	B	474	H	74	7.68	2.5	hit
APBB1IP_FBXO21	4	A	8	I	56	B	478	H	70	9.02	4.2	hit
APBB1IP_FBXO21	4	A	8	I	56	B	481	R	67	9.3	3.6	hit
APBB1IP_FBXO21	4	A	9	D	59	B	435	H	70	6.73	3	hit
APBB1IP_FBXO21	4	A	11	M	61	B	431	R	78	5.03	3.3	hit
APBB1IP_FBXO21	4	A	11	M	61	B	434	F	74	5.54	2.3	hit
APBB1IP_FBXO21	4	A	11	M	61	B	435	H	70	5.18	4.9	hit
APBB1IP_FBXO21	4	A	11	M	61	B	470	Y	75	7.16	2.4	hit
APBB1IP_FBXO21	4	A	11	M	61	B	471	L	76	7.25	3.1	hit
APBB1IP_FBXO21	4	A	11	M	61	B	474	H	74	7.05	2.7	hit
APBB1IP_FBXO21	4	A	12	F	62	B	405	Y	77	5.96	2.5	hit
APBB1IP_FBXO21	4	A	12	F	62	B	408	L	85	4.72	4.4	hit
APBB1IP_FBXO21	4	A	12	F	62	B	431	R	78	4.67	3.7	hit
APBB1IP_FBXO21	4	A	12	F	62	B	432	L	78	4.31	2.3	hit
APBB1IP_FBXO21	4	A	12	F	62	B	435	H	70	4.6	2.4	hit
APBB1IP_FBXO21	4	A	12	F	62	B	436	L	70	5.2	4.2	hit
APBB1IP_FBXO21	4	A	14	T	67	B	431	R	78	4.7	2.2	hit
APBB1IP_FBXO21	4	A	15	L	66	B	408	L	85	4.73	4.5	hit
APBB1IP_FBXO21	4	A	15	L	66	B	427	L	80	4.4	4.2	hit
APBB1IP_FBXO21	4	A	15	L	66	B	428	L	80	4.16	2.1	hit
APBB1IP_FBXO21	4	A	15	L	66	B	429	Q	82	4.19	4.6	hit
APBB1IP_FBXO21	4	A	15	L	66	B	431	R	78	4.48	2.1	hit
APBB1IP_FBXO21	4	A	15	L	66	B	432	L	78	4.29	2.2	hit
APBB1IP_FBXO21	4	A	15	L	66	B	435	H	70	4.66	4.2	hit
APBB1IP_FBXO21	4	A	16	L	65	B	397	K	76	5.17	1.8	hit
APBB1IP_FBXO21	4	A	16	L	65	B	405	Y	77	5.3	3.2	hit
APBB1IP_FBXO21	4	A	16	L	65	B	408	L	85	4.28	4.2	hit
APBB1IP_FBXO21	4	A	16	L	65	B	428	L	80	4.98	4.9	hit
APBB1IP_FBXO21	4	A	17	G	66	B	397	K	76	5.7	3.3	hit
APBB1IP_FBXO21	4	A	18	E	67	B	427	L	80	4.53	3.8	hit
APBB1IP_FBXO21	4	A	18	E	67	B	428	L	80	4.59	3.7	hit
APBB1IP_FBXO21	4	A	18	E	67	B	431	R	78	4.59	1.8	hit
APBB1IP_FBXO21	4	A	19	M	64	B	393	L	88	4.22	3.2	hit
APBB1IP_FBXO21	4	A	19	M	64	B	396	G	83	4.96	4.1	hit
APBB1IP_FBXO21	4	A	19	M	64	B	397	K	76	5.33	2.2	hit
APBB1IP_FBXO21	4	A	19	M	64	B	405	Y	77	6.37	4.6	hit
APBB1IP_FBXO21	4	A	19	M	64	B	408	L	85	4.38	2.1	hit
APBB1IP_FBXO21	4	A	19	M	64	B	412	L	89	4.52	4.6	hit
APBB1IP_FBXO21	4	A	19	M	64	B	428	L	80	4.33	2	hit
APBB1IP_FBXO21	4	A	19	M	64	B	432	L	78	4.48	4.9	hit
APBB1IP_FBXO21	4	A	20	D	64	B	397	K	76	4.88	1.9	hit
APBB1IP_FBXO21	4	A	22	L	66	B	393	L	88	4.32	3.9	hit
APBB1IP_FBXO21	4	A	22	L	66	B	422	Q	86	4.98	3.7	hit
APBB1IP_FBXO21	4	A	22	L	66	B	424	Q	78	4.38	2.2	hit
APBB1IP_FBXO21	4	A	22	L	66	B	425	L	83	4.53	2.5	hit
APBB1IP_FBXO21	4	A	22	L	66	B	428	L	80	4.46	2.3	hit
APBB1IP_FBXO21	4	A	23	T	65	B	390	G	91	3.7	3.2	hit
APBB1IP_FBXO21	4	A	23	T	65	B	393	L	88	3.71	2.3	hit
APBB1IP_FBXO21	4	A	23	T	65	B	394	S	86	4.42	2.1	hit
APBB1IP_FBXO21	4	A	23	T	65	B	397	K	76	5.42	4.2	hit
APBB1IP_FBXO21	4	A	25	S	67	B	386	Q	93	3.77	4.4	hit
APBB1IP_FBXO21	4	A	26	L	71	B	323	N	94	4.83	4.3	hit
APBB1IP_FBXO21	4	A	26	L	71	B	386	Q	93	3.4	2.3	hit
APBB1IP_FBXO21	4	A	26	L	71	B	387	R	93	3.42	3.8	hit
APBB1IP_FBXO21	4	A	26	L	71	B	389	V	94	3.29	4.1	hit
APBB1IP_FBXO21	4	A	26	L	71	B	390	G	91	4.12	2.3	hit
APBB1IP_FBXO21	4	A	26	L	71	B	393	L	88	3.42	2.4	hit
APBB1IP_FBXO21	4	A	26	L	71	B	415	Y	92	3.7	2	hit
APBB1IP_FBXO21	4	A	26	L	71	B	422	Q	86	4.82	3.3	hit
APBB1IP_FBXO21	4	A	26	L	71	B	425	L	83	4.74	2.4	hit
APBB1IP_FBXO21	4	A	27	G	74	B	323	N	94	3.12	3.7	hit
APBB1IP_FBXO21	4	A	27	G	74	B	326	S	90	3.28	4.8	hit
APBB1IP_FBXO21	4	A	27	G	74	B	386	Q	93	2.68	4.4	hit
APBB1IP_FBXO21	4	A	27	G	74	B	387	R	93	2.74	2.4	hit
APBB1IP_FBXO21	4	A	27	G	74	B	390	G	91	2.76	3.2	hit
APBB1IP_FBXO21	4	A	27	G	74	B	391	N	92	2.64	4.2	hit
APBB1IP_FBXO21	4	A	28	V	78	B	282	Y	93	2.93	4.8	hit
APBB1IP_FBXO21	4	A	28	V	78	B	283	Y	91	2.88	4.1	hit
APBB1IP_FBXO21	4	A	28	V	78	B	326	S	90	3.03	2.6	hit
APBB1IP_FBXO21	4	A	28	V	78	B	327	H	93	3.04	4.8	hit
APBB1IP_FBXO21	4	A	28	V	78	B	387	R	93	2.81	3.1	hit
APBB1IP_FBXO21	4	A	28	V	78	B	390	G	91	2.77	2.9	hit
APBB1IP_FBXO21	4	A	28	V	78	B	391	N	92	2.91	2.3	hit
APBB1IP_FBXO21	4	A	28	V	78	B	394	S	86	2.84	2.6	hit
APBB1IP_FBXO21	4	A	28	V	78	B	398	R	69	5.82	5	hit
APBB1IP_FBXO21	4	A	29	D	82	B	282	Y	93	3.22	2.4	hit
APBB1IP_FBXO21	4	A	29	D	82	B	283	Y	91	3.13	3.4	hit
APBB1IP_FBXO21	4	A	29	D	82	B	300	I	97	3.9	2.4	hit
APBB1IP_FBXO21	4	A	29	D	82	B	301	P	97	3.74	2.5	hit
APBB1IP_FBXO21	4	A	29	D	82	B	302	I	97	3	2	hit
APBB1IP_FBXO21	4	A	29	D	82	B	303	S	98	2.76	4.7	hit
APBB1IP_FBXO21	4	A	29	D	82	B	326	S	90	3.07	2.6	hit
APBB1IP_FBXO21	4	A	29	D	82	B	327	H	93	3.43	3.4	hit
APBB1IP_FBXO21	4	A	29	D	82	B	328	F	96	3.31	3.5	hit
APBB1IP_FBXO21	4	A	29	D	82	B	387	R	93	3.61	1.9	hit
APBB1IP_FBXO21	4	A	29	D	82	B	391	N	92	3.29	1.8	hit
APBB1IP_FBXO21	4	A	30	T	82	B	282	Y	93	2.62	3	hit
APBB1IP_FBXO21	4	A	30	T	82	B	283	Y	91	2.57	3	hit
APBB1IP_FBXO21	4	A	30	T	82	B	301	P	97	2.74	4.6	hit
APBB1IP_FBXO21	4	A	30	T	82	B	326	S	90	2.59	1.9	hit
APBB1IP_FBXO21	4	A	30	T	82	B	327	H	93	3.97	3.9	hit
APBB1IP_FBXO21	4	A	30	T	82	B	387	R	93	3	4.2	hit
APBB1IP_FBXO21	4	A	31	L	80	B	278	N	96	3.38	4.2	hit
APBB1IP_FBXO21	4	A	31	L	80	B	279	R	94	3.46	2.5	hit
APBB1IP_FBXO21	4	A	31	L	80	B	282	Y	93	3.05	2.4	hit
APBB1IP_FBXO21	4	A	31	L	80	B	283	Y	91	2.84	2.5	hit
APBB1IP_FBXO21	4	A	31	L	80	B	352	F	97	3.15	3	hit
APBB1IP_FBXO21	4	A	32	P	77	B	279	R	94	4.13	2.1	hit
APBB1IP_FBXO21	4	A	32	P	77	B	282	Y	93	3.6	2.3	hit
APBB1IP_FBXO21	4	A	32	P	77	B	301	P	97	3.48	3.6	hit
APBB1IP_FBXO21	4	A	32	P	77	B	326	S	90	3.75	4.3	hit
APBB1IP_FBXO21	4	A	32	P	77	B	327	H	93	3.7	2.4	hit
APBB1IP_FBXO21	4	A	32	P	77	B	352	F	97	3.42	2.7	hit
APBB1IP_FBXO21	4	A	32	P	77	B	366	L	89	4	2.9	hit
APBB1IP_FBXO21	4	A	32	P	77	B	367	I	86	4.18	4.3	hit
APBB1IP_FBXO21	4	A	33	P	76	B	279	R	94	3.58	3.1	hit
APBB1IP_FBXO21	4	A	33	P	76	B	365	Y	89	3.89	4.6	hit
APBB1IP_FBXO21	4	A	33	P	76	B	366	L	89	4.01	2.7	hit
APBB1IP_FBXO21	4	A	33	P	76	B	367	I	86	4.21	3.3	hit
APBB1IP_FBXO21	4	A	33	P	76	B	368	G	85	4.57	4.4	hit
APBB1IP_FBXO21	4	A	34	P	69	B	279	R	94	4.16	2	hit
APBB1IP_FBXO21	4	A	35	D	58	B	279	R	94	5.94	3.6	hit
APBB1IP_FBXO21	4	A	35	D	58	B	356	K	97	7.66	4.2	hit
APBB1IP_FBXO21	5	A	7	D	52	B	470	Y	66	9.63	1.6	hit
APBB1IP_FBXO21	5	A	7	D	52	B	474	H	65	9.86	2.7	hit
APBB1IP_FBXO21	5	A	8	I	56	B	434	F	63	6.71	2.2	hit
APBB1IP_FBXO21	5	A	8	I	56	B	435	H	61	6.48	2.3	hit
APBB1IP_FBXO21	5	A	8	I	56	B	470	Y	66	9.29	5	hit
APBB1IP_FBXO21	5	A	8	I	56	B	474	H	65	8.54	2.3	hit
APBB1IP_FBXO21	5	A	8	I	56	B	478	H	61	9.88	4	hit
APBB1IP_FBXO21	5	A	9	D	56	B	435	H	61	6.7	2.5	hit
APBB1IP_FBXO21	5	A	11	M	61	B	431	R	69	4.76	2.4	hit
APBB1IP_FBXO21	5	A	11	M	61	B	434	F	63	5.5	2.3	hit
APBB1IP_FBXO21	5	A	11	M	61	B	435	H	61	5.35	4.6	hit
APBB1IP_FBXO21	5	A	11	M	61	B	470	Y	66	8.82	2.2	hit
APBB1IP_FBXO21	5	A	11	M	61	B	471	L	66	8.62	2.3	hit
APBB1IP_FBXO21	5	A	11	M	61	B	474	H	65	8.41	3.4	hit
APBB1IP_FBXO21	5	A	12	F	63	B	405	Y	74	5.72	2.7	hit
APBB1IP_FBXO21	5	A	12	F	63	B	408	L	82	4.4	3.7	hit
APBB1IP_FBXO21	5	A	12	F	63	B	431	R	69	4.95	4.1	hit
APBB1IP_FBXO21	5	A	12	F	63	B	432	L	71	4.44	2.3	hit
APBB1IP_FBXO21	5	A	12	F	63	B	435	H	61	4.93	2.3	hit
APBB1IP_FBXO21	5	A	12	F	63	B	436	L	57	5.87	4.4	hit
APBB1IP_FBXO21	5	A	14	T	67	B	431	R	69	4.6	2	hit
APBB1IP_FBXO21	5	A	15	L	65	B	397	K	72	5.39	4.8	hit
APBB1IP_FBXO21	5	A	15	L	65	B	408	L	82	4.24	3.1	hit
APBB1IP_FBXO21	5	A	15	L	65	B	412	L	86	4.48	4.1	hit
APBB1IP_FBXO21	5	A	15	L	65	B	427	L	72	4.76	4.2	hit
APBB1IP_FBXO21	5	A	15	L	65	B	428	L	74	4.1	2.2	hit
APBB1IP_FBXO21	5	A	15	L	65	B	429	Q	76	4.54	4.6	hit
APBB1IP_FBXO21	5	A	15	L	65	B	431	R	69	4.58	2.1	hit
APBB1IP_FBXO21	5	A	15	L	65	B	432	L	71	4.15	2.3	hit
APBB1IP_FBXO21	5	A	15	L	65	B	435	H	61	5.03	4.6	hit
APBB1IP_FBXO21	5	A	16	L	66	B	397	K	72	4.49	2.4	hit
APBB1IP_FBXO21	5	A	16	L	66	B	405	Y	74	5.14	3.7	hit
APBB1IP_FBXO21	5	A	16	L	66	B	408	L	82	3.81	3.4	hit
APBB1IP_FBXO21	5	A	16	L	66	B	428	L	74	4.96	4.9	hit
APBB1IP_FBXO21	5	A	18	E	67	B	427	L	72	4.66	3.4	hit
APBB1IP_FBXO21	5	A	18	E	67	B	428	L	74	4.55	2.9	hit
APBB1IP_FBXO21	5	A	18	E	67	B	431	R	69	4.86	1.7	hit
APBB1IP_FBXO21	5	A	19	M	66	B	393	L	85	3.72	2.2	hit
APBB1IP_FBXO21	5	A	19	M	66	B	397	K	72	4.86	2.1	hit
APBB1IP_FBXO21	5	A	19	M	66	B	408	L	82	3.88	2.3	hit
APBB1IP_FBXO21	5	A	19	M	66	B	411	S	89	4.12	4.7	hit
APBB1IP_FBXO21	5	A	19	M	66	B	412	L	86	4.29	2.9	hit
APBB1IP_FBXO21	5	A	19	M	66	B	425	L	75	4.88	4.7	hit
APBB1IP_FBXO21	5	A	19	M	66	B	428	L	74	4.16	2.1	hit
APBB1IP_FBXO21	5	A	19	M	66	B	432	L	71	4.45	4.1	hit
APBB1IP_FBXO21	5	A	20	D	67	B	397	K	72	4.61	1.7	hit
APBB1IP_FBXO21	5	A	21	L	69	B	397	K	72	5.36	4.8	hit
APBB1IP_FBXO21	5	A	22	L	68	B	393	L	85	4.34	3.4	hit
APBB1IP_FBXO21	5	A	22	L	68	B	412	L	86	4.34	4.4	hit
APBB1IP_FBXO21	5	A	22	L	68	B	415	Y	88	5	4	hit
APBB1IP_FBXO21	5	A	22	L	68	B	422	Q	78	5.23	2.6	hit
APBB1IP_FBXO21	5	A	22	L	68	B	424	Q	72	4.82	2.9	hit
APBB1IP_FBXO21	5	A	22	L	68	B	425	L	75	4.84	2.3	hit
APBB1IP_FBXO21	5	A	22	L	68	B	428	L	74	4.77	2.5	hit
APBB1IP_FBXO21	5	A	23	T	68	B	390	G	89	3.97	2.8	hit
APBB1IP_FBXO21	5	A	23	T	68	B	391	N	89	4.11	4.9	hit
APBB1IP_FBXO21	5	A	23	T	68	B	393	L	85	3.8	2.2	hit
APBB1IP_FBXO21	5	A	23	T	68	B	394	S	83	3.96	2.4	hit
APBB1IP_FBXO21	5	A	23	T	68	B	397	K	72	4.97	2	hit
APBB1IP_FBXO21	5	A	24	Q	68	B	397	K	72	5.37	4.8	hit
APBB1IP_FBXO21	5	A	25	S	66	B	383	K	91	4.76	4.6	hit
APBB1IP_FBXO21	5	A	26	L	66	B	323	N	91	5.15	3	hit
APBB1IP_FBXO21	5	A	26	L	66	B	383	K	91	4.61	3.9	hit
APBB1IP_FBXO21	5	A	26	L	66	B	386	Q	92	4.01	2.2	hit
APBB1IP_FBXO21	5	A	26	L	66	B	387	R	91	4.65	2.7	hit
APBB1IP_FBXO21	5	A	26	L	66	B	389	V	93	4.22	4.5	hit
APBB1IP_FBXO21	5	A	26	L	66	B	390	G	89	4.99	2.4	hit
APBB1IP_FBXO21	5	A	26	L	66	B	393	L	85	4.46	3.4	hit
APBB1IP_FBXO21	5	A	26	L	66	B	415	Y	88	4.87	2.3	hit
APBB1IP_FBXO21	5	A	26	L	66	B	422	Q	78	6.19	4	hit
APBB1IP_FBXO21	5	A	26	L	66	B	425	L	75	6.16	4.3	hit
APBB1IP_FBXO21	5	A	27	G	60	B	323	N	91	4.51	3.3	hit
APBB1IP_FBXO21	5	A	27	G	60	B	324	F	90	3.97	4.3	hit
APBB1IP_FBXO21	5	A	27	G	60	B	325	P	85	4.84	3.5	hit
APBB1IP_FBXO21	5	A	27	G	60	B	326	S	83	4.9	2.5	hit
APBB1IP_FBXO21	5	A	27	G	60	B	327	H	90	4.63	4.4	hit
APBB1IP_FBXO21	5	A	27	G	60	B	387	R	91	4.48	3	hit
APBB1IP_FBXO21	5	A	28	V	61	B	326	S	83	4.2	3.7	hit
APBB1IP_FBXO21	5	A	28	V	61	B	387	R	91	4.65	2.3	hit
APBB1IP_FBXO21	5	A	28	V	61	B	390	G	89	4.2	2.6	hit
APBB1IP_FBXO21	5	A	28	V	61	B	391	N	89	5.02	2.3	hit
APBB1IP_FBXO21	5	A	28	V	61	B	393	L	85	3.65	4.5	hit
APBB1IP_FBXO21	5	A	28	V	61	B	394	S	83	4.5	2.1	hit
APBB1IP_FBXO21	5	A	29	D	59	B	282	Y	88	4.52	1.7	hit
APBB1IP_FBXO21	5	A	29	D	59	B	283	Y	85	4.77	3.3	hit
APBB1IP_FBXO21	5	A	29	D	59	B	300	I	95	4.66	3.4	hit
APBB1IP_FBXO21	5	A	29	D	59	B	301	P	95	4.61	3.4	hit
APBB1IP_FBXO21	5	A	29	D	59	B	302	I	95	4.29	4.2	hit
APBB1IP_FBXO21	5	A	29	D	59	B	326	S	83	4.46	2.5	hit
APBB1IP_FBXO21	5	A	29	D	59	B	327	H	90	4.67	3.2	hit
APBB1IP_FBXO21	5	A	29	D	59	B	328	F	93	4.36	4.7	hit
APBB1IP_FBXO21	5	A	29	D	59	B	387	R	91	4.46	1.7	hit
APBB1IP_FBXO21	5	A	29	D	59	B	391	N	89	4.57	1.9	hit
APBB1IP_FBXO21	5	A	29	D	59	B	394	S	83	4.42	4.1	hit
APBB1IP_FBXO21	5	A	30	T	56	B	282	Y	88	4.47	4.7	hit
APBB1IP_FBXO21	5	A	30	T	56	B	283	Y	85	4.57	1.7	hit
APBB1IP_FBXO21	5	A	30	T	56	B	326	S	83	4.98	4	hit
APBB1IP_FBXO21	5	A	30	T	56	B	394	S	83	4.86	3.1	hit
APBB1IP_FBXO21	5	A	30	T	56	B	398	R	66	6.61	2.8	hit
APBB1IP_FBXO21	5	A	31	L	60	B	282	Y	88	4.04	3.7	hit
APBB1IP_FBXO21	5	A	31	L	60	B	283	Y	85	4.14	2	hit
APBB1IP_FBXO21	5	A	31	L	60	B	326	S	83	4.49	4.3	hit
APBB1IP_FBXO21	5	A	31	L	60	B	398	R	66	6.72	4	hit
APBB1IP_FBXO21	5	A	32	P	65	B	278	N	94	3.89	4.9	hit
APBB1IP_FBXO21	5	A	32	P	65	B	279	R	89	4.55	3.5	hit
APBB1IP_FBXO21	5	A	32	P	65	B	282	Y	88	4.25	2.7	hit
APBB1IP_FBXO21	5	A	32	P	65	B	283	Y	85	4.28	2.8	hit
APBB1IP_FBXO21	5	A	32	P	65	B	352	F	96	4.29	4	hit
APBB1IP_FBXO21	5	A	33	P	63	B	279	R	89	4.95	1.8	hit
APBB1IP_FBXO21	5	A	33	P	63	B	282	Y	88	4.54	2.7	hit
APBB1IP_FBXO21	5	A	33	P	63	B	301	P	95	5.05	2.6	hit
APBB1IP_FBXO21	5	A	33	P	63	B	326	S	83	4.74	2.8	hit
APBB1IP_FBXO21	5	A	33	P	63	B	327	H	90	6.37	2.2	hit
APBB1IP_FBXO21	5	A	33	P	63	B	352	F	96	4.57	2.6	hit
APBB1IP_FBXO21	5	A	33	P	63	B	366	L	84	5.49	3	hit
APBB1IP_FBXO21	5	A	33	P	63	B	367	I	80	5.5	4.1	hit
APBB1IP_FBXO21	5	A	34	P	59	B	279	R	89	4.7	1.9	hit
APBB1IP_FBXO21	5	A	34	P	59	B	327	H	90	6.2	4.2	hit
APBB1IP_FBXO21	5	A	34	P	59	B	352	F	96	5.73	5	hit
APBB1IP_FBXO21	5	A	34	P	59	B	365	Y	86	5.43	4.8	hit
APBB1IP_FBXO21	5	A	34	P	59	B	366	L	84	5.61	2.7	hit
APBB1IP_FBXO21	5	A	34	P	59	B	367	I	80	5.56	3.6	hit
APBB1IP_FBXO21	5	A	34	P	59	B	368	G	81	5.69	5	hit
APBB1IP_FBXO21	5	A	35	D	59	B	279	R	89	5.52	1.8	hit
APBB1IP_FBXO21	5	A	36	P	51	B	279	R	89	7.31	2.6	hit
APBB1IP_FBXO21	5	A	36	P	51	B	350	D	97	8.08	5	hit
APBB1IP_FBXO21	5	A	36	P	51	B	353	G	94	8.16	3.6	hit
APBB1IP_FBXO21	5	A	36	P	51	B	356	K	97	8.38	4.2	hit
APBB1IP_FBXO21	5	A	36	P	51	B	366	L	84	7.85	3.7	hit
BNIP3_FBXW11	4	A	109	I	54	B	126	Q	82	9.37	3.2	hit
BNIP3_FBXW11	4	A	109	I	54	B	127	G	86	9.67	3.1	hit
BNIP3_FBXW11	4	A	109	I	54	B	131	I	90	9.69	4.6	hit
BNIP3_FBXW11	4	A	110	L	55	B	123	L	87	9.16	4.3	hit
BNIP3_FBXW11	4	A	113	N	55	B	126	Q	82	7.43	2.4	hit
BNIP3_FBXW11	4	A	113	N	55	B	127	G	86	8.09	4.8	hit
BNIP3_FBXW11	4	A	113	N	55	B	128	L	87	8.22	3.7	hit
BNIP3_FBXW11	4	A	116	W	64	B	119	F	85	6.88	4	hit
BNIP3_FBXW11	4	A	116	W	64	B	122	A	84	6.02	2.5	hit
BNIP3_FBXW11	4	A	116	W	64	B	123	L	87	5.73	2.2	hit
BNIP3_FBXW11	4	A	116	W	64	B	126	Q	82	5.89	2.5	hit
BNIP3_FBXW11	4	A	116	W	64	B	128	L	87	6.55	2.2	hit
BNIP3_FBXW11	4	A	117	I	62	B	119	F	85	6.22	3.9	hit
BNIP3_FBXW11	4	A	117	I	62	B	123	L	87	5.13	4.4	hit
BNIP3_FBXW11	4	A	117	I	62	B	128	L	87	5.85	4	hit
BNIP3_FBXW11	4	A	119	D	65	B	117	R	79	6.06	4.9	hit
BNIP3_FBXW11	4	A	120	W	66	B	117	R	79	4.91	2.1	hit
BNIP3_FBXW11	4	A	120	W	66	B	118	D	84	5.3	2.7	hit
BNIP3_FBXW11	4	A	120	W	66	B	119	F	85	6.04	2.4	hit
BNIP3_FBXW11	4	A	120	W	66	B	122	A	84	5.42	2.8	hit
BNIP3_FBXW11	4	A	121	S	62	B	117	R	79	5.74	2	hit
BNIP3_FBXW11	4	A	122	S	60	B	117	R	79	6.12	3.6	hit
BNIP3_FBXW11	4	A	123	R	60	B	117	R	79	5.59	1.8	hit
BNIP3_FBXW11	4	A	124	P	56	B	114	M	72	6.18	2.4	hit
BNIP3_FBXW11	4	A	124	P	56	B	115	L	73	5.82	4.9	hit
BNIP3_FBXW11	4	A	124	P	56	B	117	R	79	6.27	3.4	hit
BNIP3_FBXW11	4	A	125	E	52	B	114	M	72	6.15	4	hit
BNIP3_FBXW11	4	A	125	E	52	B	116	Q	76	6.12	3.9	hit
BNIP3_FBXW11	4	A	125	E	52	B	117	R	79	6.57	2.3	hit
BNIP3_FBXW11	4	A	125	E	52	B	118	D	84	6.12	2	hit
BNIP3_FBXW11	4	A	125	E	52	B	122	A	84	6.6	3.6	hit
BNIP3_SKP1	3	A	46	I	55	B	120	C	72	9.85	3.7	hit
BNIP3_SKP1	3	A	46	I	55	B	124	A	70	9.79	2.5	hit
BNIP3_SKP1	3	A	47	L	55	B	120	C	72	8.62	2.5	hit
BNIP3_SKP1	3	A	47	L	55	B	121	K	76	9.07	4.7	hit
BNIP3_SKP1	3	A	47	L	55	B	123	V	74	7.31	2.6	hit
BNIP3_SKP1	3	A	47	L	55	B	124	A	70	9.31	2.3	hit
BNIP3_SKP1	3	A	47	L	55	B	127	I	64	9.02	2.6	hit
BNIP3_SKP1	3	A	50	A	58	B	124	A	70	8.98	2.2	hit
BNIP3_SKP1	3	A	50	A	58	B	125	N	72	8.44	4.5	hit
BNIP3_SKP1	3	A	50	A	58	B	127	I	64	8.24	3	hit
BNIP3_SKP1	3	A	50	A	58	B	128	K	62	9.73	1.9	hit
BNIP3_SKP1	3	A	50	A	58	B	129	G	58	8.83	4.3	hit
BNIP3_SKP1	3	A	51	Q	51	B	127	I	64	9.98	4.8	hit
BNIP3_SKP1	4	A	102	R	74	B	101	F	85	2.23	4.7	hit
BNIP3_SKP1	4	A	102	R	74	B	102	E	90	2.18	3.4	hit
BNIP3_SKP1	4	A	102	R	74	B	105	L	92	2.15	2.5	hit
BNIP3_SKP1	4	A	103	R	73	B	101	F	85	2.06	4.9	hit
BNIP3_SKP1	4	A	105	E	80	B	105	L	92	1.57	2.3	hit
BNIP3_SKP1	4	A	105	E	80	B	108	N	93	1.92	4	hit
BNIP3_SKP1	4	A	106	V	83	B	101	F	85	1.6	2.1	hit
BNIP3_SKP1	4	A	106	V	83	B	102	E	90	1.67	4.8	hit
BNIP3_SKP1	4	A	106	V	83	B	104	I	92	1.5	2.4	hit
BNIP3_SKP1	4	A	106	V	83	B	105	L	92	1.41	2.3	hit
BNIP3_SKP1	4	A	106	V	83	B	123	V	83	2.16	4.5	hit
BNIP3_SKP1	4	A	109	I	82	B	104	I	92	1.59	2.4	hit
BNIP3_SKP1	4	A	109	I	82	B	105	L	92	1.59	2.4	hit
BNIP3_SKP1	4	A	109	I	82	B	108	N	93	1.64	2.4	hit
BNIP3_SKP1	4	A	109	I	82	B	109	Y	94	1.74	4.9	hit
BNIP3_SKP1	4	A	109	I	82	B	116	L	92	1.82	2.3	hit
BNIP3_SKP1	4	A	109	I	82	B	120	C	86	1.93	3.6	hit
BNIP3_SKP1	4	A	110	L	78	B	101	F	85	1.77	3.8	hit
BNIP3_SKP1	4	A	110	L	78	B	104	I	92	1.68	2.6	hit
BNIP3_SKP1	4	A	110	L	78	B	119	T	91	1.67	4.4	hit
BNIP3_SKP1	4	A	110	L	78	B	120	C	86	1.85	2.2	hit
BNIP3_SKP1	4	A	110	L	78	B	123	V	83	2.05	2.3	hit
BNIP3_SKP1	4	A	110	L	78	B	124	A	77	2.38	4.6	hit
BNIP3_SKP1	4	A	110	L	78	B	127	I	67	3.4	4.1	hit
BNIP3_SKP1	4	A	112	K	71	B	108	N	93	2.23	4.4	hit
BNIP3_SKP1	4	A	113	N	66	B	104	I	92	2.62	4.9	hit
BNIP3_SKP1	4	A	113	N	66	B	108	N	93	2.82	4.8	hit
BNIP3_SKP1	4	A	113	N	66	B	116	L	92	2.63	2	hit
BNIP3_SKP1	4	A	113	N	66	B	117	D	88	2.77	4.4	hit
BNIP3_SKP1	4	A	113	N	66	B	120	C	86	3.06	3.1	hit
BNIP3_SKP1	4	A	114	S	57	B	120	C	86	4.26	3.7	hit
BNIP3_SKP1	4	A	114	S	57	B	124	A	77	4.59	4.9	hit
BNIP3_SKP1	4	A	116	W	58	B	80	K	61	7.29	2.4	hit
BNIP3_SKP1	4	A	116	W	58	B	81	R	70	7.7	2.5	hit
BNIP3_SKP1	4	A	116	W	58	B	82	T	71	7.25	2.2	hit
BNIP3_SKP1	4	A	116	W	58	B	84	D	80	7.77	4.8	hit
BNIP3_SKP1	4	A	116	W	58	B	117	D	88	4.64	3.2	hit
BNIP3_SKP1	4	A	116	W	58	B	120	C	86	4.48	4.8	hit
BNIP3_SKP1	4	A	116	W	58	B	121	K	85	4.75	2	hit
BNIP3_SKP1	4	A	117	I	58	B	82	T	71	6.64	2.2	hit
BNIP3_SKP1	4	A	117	I	58	B	117	D	88	4.71	4.8	hit
BNIP3_SKP1	4	A	117	I	58	B	120	C	86	4.34	2.9	hit
BNIP3_SKP1	4	A	117	I	58	B	121	K	85	4.49	2.8	hit
BNIP3_SKP1	4	A	117	I	58	B	123	V	83	4.44	4.7	hit
BNIP3_SKP1	4	A	117	I	58	B	124	A	77	4.78	2.2	hit
BNIP3_SKP1	4	A	117	I	58	B	127	I	67	5.76	3.9	hit
BNIP3_SKP1	4	A	118	W	57	B	127	I	67	6.91	3.8	hit
BNIP3_SKP1	4	A	120	W	56	B	80	K	61	7.75	3.9	hit
BNIP3_SKP1	4	A	120	W	56	B	81	R	70	8.67	3.5	hit
BNIP3_SKP1	4	A	120	W	56	B	82	T	71	7.73	2.8	hit
BNIP3_SKP1	4	A	120	W	56	B	83	D	71	7.51	3.3	hit
BNIP3_SKP1	4	A	120	W	56	B	124	A	77	6.16	4.1	hit
BNIP3_SKP1	4	A	120	W	56	B	125	N	76	6.79	3.2	hit
BNIP3_SKP1	4	A	120	W	56	B	128	K	63	8.72	1.9	hit
BNIP3_SKP1	4	A	121	S	52	B	82	T	71	8.48	4.9	hit
BNIP3_SKP1	4	A	121	S	52	B	124	A	77	6.25	4.3	hit
BNIP3_SKP1	4	A	121	S	52	B	127	I	67	7.32	3.8	hit
BNIP3_SKP1	4	A	121	S	52	B	128	K	63	8.09	3.1	hit
BNIP3_SKP1	4	A	121	S	52	B	129	G	58	8.65	3.9	hit
BNIP3_SKP1	4	A	161	F	51	B	123	V	83	8.72	3.6	hit
BNIP3_SKP1	4	A	161	F	51	B	127	I	67	9.92	2.3	hit
BNIP3_SKP1	4	A	165	F	55	B	97	Q	79	8.12	3.9	hit
BNIP3_SKP1	4	A	165	F	55	B	101	F	85	8.03	2.3	hit
BNIP3_SKP1	4	A	165	F	55	B	104	I	92	7.56	4.8	hit
BNIP3_SKP1	4	A	165	F	55	B	123	V	83	8.17	3.3	hit
BNIP3_SKP1	4	A	165	F	55	B	127	I	67	9.47	4.6	hit
BNIP3_SKP1	4	A	168	S	51	B	97	Q	79	7.94	2	hit
BNIP3_SKP1	4	A	168	S	51	B	101	F	85	8.47	4.8	hit
BNIP3_SKP1	4	A	169	L	55	B	97	Q	79	8.13	3.3	hit
BNIP3_SKP1	4	A	169	L	55	B	98	G	80	9.41	3.3	hit
BNIP3_SKP1	4	A	169	L	55	B	101	F	85	9.18	2.1	hit
BNIP3_SKP2	3	A	42	D	52	B	151	V	91	7.19	3.7	hit
BNIP3_SKP2	3	A	42	D	52	B	154	R	92	7.71	2.6	hit
BNIP3_SKP2	3	A	43	M	53	B	114	L	92	6.3	4.3	hit
BNIP3_SKP2	3	A	43	M	53	B	118	L	87	5.8	2.7	hit
BNIP3_SKP2	3	A	43	M	53	B	137	W	96	5.73	4	hit
BNIP3_SKP2	3	A	43	M	53	B	151	V	91	6.27	2.8	hit
BNIP3_SKP2	3	A	43	M	53	B	154	R	92	6.04	2.3	hit
BNIP3_SKP2	3	A	43	M	53	B	155	L	94	6.13	2.2	hit
BNIP3_SKP2	3	A	43	M	53	B	158	Q	92	6.96	3.5	hit
BNIP3_SKP2	3	A	44	E	53	B	115	P	88	6.79	3.1	hit
BNIP3_SKP2	3	A	44	E	53	B	118	L	87	7.18	2.4	hit
BNIP3_SKP2	3	A	44	E	53	B	119	K	86	6.29	2.6	hit
BNIP3_SKP2	3	A	46	I	53	B	147	L	90	7.22	4.6	hit
BNIP3_SKP2	3	A	46	I	53	B	148	H	90	6.48	2.3	hit
BNIP3_SKP2	3	A	46	I	53	B	150	D	92	5.82	4.9	hit
BNIP3_SKP2	3	A	46	I	53	B	151	V	91	6.22	2.1	hit
BNIP3_SKP2	3	A	46	I	53	B	154	R	92	6.27	3.9	hit
BNIP3_SKP2	3	A	47	L	55	B	114	L	92	6.21	2.4	hit
BNIP3_SKP2	3	A	47	L	55	B	115	P	88	6.19	3.7	hit
BNIP3_SKP2	3	A	47	L	55	B	118	L	87	6.63	2.3	hit
BNIP3_SKP2	3	A	47	L	55	B	137	W	96	5.36	4.6	hit
BNIP3_SKP2	3	A	47	L	55	B	140	L	96	5.76	4.8	hit
BNIP3_SKP2	3	A	47	L	55	B	142	L	93	6.7	3.3	hit
BNIP3_SKP2	3	A	47	L	55	B	147	L	90	6.84	3.2	hit
BNIP3_SKP2	3	A	47	L	55	B	151	V	91	6.38	2.4	hit
BNIP3_SKP2	3	A	47	L	55	B	155	L	94	5.59	2.1	hit
BNIP3_SKP2	3	A	47	L	55	B	418	L	86	7.08	2.2	hit
BNIP3_SKP2	3	A	48	L	52	B	115	P	88	7.25	2.9	hit
BNIP3_SKP2	3	A	48	L	52	B	418	L	86	7.77	4.8	hit
BNIP3_SKP2	4	A	116	W	50	B	114	L	89	7.33	4.1	hit
BNIP3_SKP2	4	A	116	W	50	B	118	L	84	6.52	3	hit
BNIP3_SKP2	4	A	116	W	50	B	137	W	95	7.68	3.9	hit
BNIP3_SKP2	4	A	116	W	50	B	148	H	88	6.8	4.8	hit
BNIP3_SKP2	4	A	116	W	50	B	151	V	89	7.18	2.1	hit
BNIP3_SKP2	4	A	116	W	50	B	154	R	90	6.83	2	hit
BNIP3_SKP2	4	A	116	W	50	B	155	L	92	7.2	2.1	hit
BNIP3_SKP2	4	A	116	W	50	B	158	Q	91	7.26	4.7	hit
BNIP3_SKP2	4	A	117	I	50	B	114	L	89	6.74	3.7	hit
BNIP3_SKP2	4	A	117	I	50	B	115	P	84	7.12	2.7	hit
BNIP3_SKP2	4	A	117	I	50	B	118	L	84	6.7	2	hit
BNIP3_SKP2	4	A	117	I	50	B	121	S	84	7.46	5	hit
BNIP3_SKP2	4	A	117	I	50	B	137	W	95	7.29	4.4	hit
BNIP3_SKP2	4	A	117	I	50	B	151	V	89	7.45	4.3	hit
BNIP3_SKP2	4	A	117	I	50	B	155	L	92	7.5	4	hit
BNIP3_SKP2	4	A	117	I	50	B	418	L	84	7.62	4.5	hit
BNIP3L_FBXO33	4	A	177	K	51	B	377	F	89	7.57	4.3	hit
BNIP3L_FBXO33	4	A	177	K	51	B	399	F	97	6.79	5	hit
BNIP3L_FBXO33	4	A	177	K	51	B	400	D	92	6.66	1.8	hit
BNIP3L_FBXO33	4	A	177	K	51	B	401	S	88	7.29	3.1	hit
BNIP3L_FBXO33	4	A	177	K	51	B	402	Y	76	8.16	3.6	hit
BNIP3L_FBXO33	4	A	177	K	51	B	428	M	94	6.78	2.3	hit
BNIP3L_FBXO33	4	A	177	K	51	B	429	N	90	7.02	3.5	hit
BNIP3L_FBXO33	4	A	177	K	51	B	430	D	77	7.97	1.9	hit
BNIP3L_FBXO33	4	A	177	K	51	B	465	H	94	6.42	4.1	hit
BNIP3L_FBXO33	4	A	177	K	51	B	536	V	90	7.06	4.9	hit
BNIP3L_FBXO33	4	A	177	K	51	B	537	F	88	7.66	2.4	hit
BNIP3L_FBXO33	4	A	177	K	51	B	538	T	84	7.19	3.6	hit
BNIP3L_FBXO33	4	A	177	K	51	B	540	P	88	7.88	2.9	hit
BNIP3L_FBXW12	1	A	75	L	52	B	69	F	90	8.94	3.8	hit
BNIP3L_FBXW12	1	A	75	L	52	B	70	L	86	9.77	2.2	hit
BNIP3L_FBXW12	4	A	74	I	56	B	24	Q	86	9.97	3.9	hit
BNIP3L_FBXW12	4	A	75	L	57	B	69	F	90	9.27	3.8	hit
BNIP3L_FBXW12	4	A	78	A	52	B	42	W	91	9.89	4.6	hit
BNIP3L_SKP1	3	A	70	D	54	B	113	K	84	8.28	3.8	hit
BNIP3L_SKP1	3	A	71	M	56	B	116	L	85	7.16	2.5	hit
BNIP3L_SKP1	3	A	71	M	56	B	117	D	84	6.27	2.1	hit
BNIP3L_SKP1	3	A	71	M	56	B	118	V	89	5.71	4.6	hit
BNIP3L_SKP1	3	A	71	M	56	B	120	C	79	7.88	2.3	hit
BNIP3L_SKP1	3	A	71	M	56	B	121	K	80	5.51	2.7	hit
BNIP3L_SKP1	3	A	73	K	59	B	80	K	53	9.13	3.4	hit
BNIP3L_SKP1	3	A	74	I	62	B	81	R	60	9.03	4.5	hit
BNIP3L_SKP1	3	A	74	I	62	B	82	T	67	8.06	2.2	hit
BNIP3L_SKP1	3	A	74	I	62	B	117	D	84	6.16	2.9	hit
BNIP3L_SKP1	3	A	74	I	62	B	120	C	79	5.62	3.7	hit
BNIP3L_SKP1	3	A	74	I	62	B	121	K	80	7.49	2.3	hit
BNIP3L_SKP1	3	A	74	I	62	B	124	A	74	5.99	2.4	hit
BNIP3L_SKP1	3	A	74	I	62	B	128	K	65	6.07	4.7	hit
BNIP3L_SKP1	3	A	75	L	62	B	82	T	67	8.11	4.7	hit
BNIP3L_SKP1	3	A	75	L	62	B	104	I	81	6.02	5	hit
BNIP3L_SKP1	3	A	75	L	62	B	120	C	79	5.65	2.3	hit
BNIP3L_SKP1	3	A	75	L	62	B	121	K	80	5.7	4.5	hit
BNIP3L_SKP1	3	A	75	L	62	B	123	V	79	4.55	2.5	hit
BNIP3L_SKP1	3	A	75	L	62	B	124	A	74	6.14	2.2	hit
BNIP3L_SKP1	3	A	75	L	62	B	127	I	68	5.25	3.6	hit
BNIP3L_SKP1	3	A	77	D	62	B	80	K	53	9.26	4.6	hit
BNIP3L_SKP1	3	A	77	D	62	B	82	T	67	8.52	4.8	hit
BNIP3L_SKP1	3	A	77	D	62	B	128	K	65	5.73	4.1	hit
BNIP3L_SKP1	3	A	78	A	64	B	82	T	67	7.13	3.4	hit
BNIP3L_SKP1	3	A	78	A	64	B	124	A	74	5.57	2.3	hit
BNIP3L_SKP1	3	A	78	A	64	B	125	N	74	5.14	4.7	hit
BNIP3L_SKP1	3	A	78	A	64	B	127	I	68	4.79	2.7	hit
BNIP3L_SKP1	3	A	78	A	64	B	128	K	65	5.64	2.2	hit
BNIP3L_SKP1	3	A	78	A	64	B	129	G	62	4.94	4.1	hit
BNIP3L_SKP1	3	A	78	A	64	B	135	I	60	5.76	5	hit
BNIP3L_SKP1	3	A	79	Q	58	B	127	I	68	5.71	2.3	hit
BNIP3L_SKP1	3	A	79	Q	58	B	135	I	60	6.96	3.5	hit
BNIP3L_SKP1	3	A	81	E	57	B	128	K	65	6.83	1.7	hit
BNIP3L_SKP1	3	A	81	E	57	B	129	G	62	6.43	2.7	hit
BNIP3L_SKP1	3	A	82	S	54	B	127	I	68	7.66	2.5	hit
BNIP3L_SKP1	3	A	82	S	54	B	128	K	65	6.62	3.4	hit
BNIP3L_SKP1	3	A	82	S	54	B	129	G	62	5.63	3	hit
BNIP3L_SKP1	3	A	82	S	54	B	130	K	60	6.36	2.3	hit
BNIP3L_SKP1	3	A	82	S	54	B	131	T	56	5.51	3.6	hit
BNIP3L_SKP1	3	A	82	S	54	B	132	P	55	5.84	3.8	hit
BNIP3L_SKP1	3	A	82	S	54	B	135	I	60	6.25	2.5	hit
C20orf185_FBXL21	1	A	182	L	50	B	320	Y	73	9.08	3.4	hit
C20orf185_FBXL21	1	A	182	L	50	B	342	E	84	8.9	4.3	hit
C20orf185_FBXL21	1	A	182	L	50	B	344	V	76	8.29	3.4	hit
C20orf185_FBXL21	3	A	93	S	55	B	122	K	69	9.78	3.1	hit
C20orf185_FBXL21	3	A	93	S	55	B	184	K	75	9.8	4.3	hit
C20orf185_FBXL21	3	A	94	G	58	B	122	K	69	9.84	4.3	hit
C20orf185_FBXL21	3	A	126	H	71	B	300	F	76	7.1	4	hit
C20orf185_FBXL21	3	A	128	S	53	B	184	K	75	9.22	4.5	hit
C20orf185_FBXL21	3	A	135	L	60	B	300	F	76	6.27	4.9	hit
C20orf185_FBXL21	3	A	136	Q	68	B	300	F	76	7.56	2.9	hit
C20orf185_FBXL21	3	A	136	Q	68	B	322	G	71	7.46	4.9	hit
C20orf185_FBXL21	3	A	136	Q	68	B	323	R	73	7.78	3.3	hit
C20orf185_FBXL21	3	A	136	Q	68	B	374	K	73	8.82	4.7	hit
C20orf185_FBXL21	3	A	171	I	73	B	431	M	59	9.69	3.1	hit
C20orf185_FBXL21	3	A	173	L	66	B	346	C	69	9.45	2.8	hit
C20orf185_FBXL21	3	A	173	L	66	B	373	S	74	8.66	2.3	hit
C20orf185_FBXL21	3	A	173	L	66	B	374	K	73	8.77	2.1	hit
C20orf185_FBXL21	3	A	173	L	66	B	399	M	75	8.83	3.9	hit
C20orf185_FBXL21	3	A	173	L	66	B	401	E	78	9	4.7	hit
C20orf185_FBXL21	3	A	175	S	61	B	300	F	76	8.15	2.5	hit
C20orf185_FBXL21	3	A	175	S	61	B	322	G	71	7.61	2.4	hit
C20orf185_FBXL21	3	A	175	S	61	B	323	R	73	8.6	2.5	hit
C20orf185_FBXL21	3	A	175	S	61	B	324	S	76	8.37	4.4	hit
C20orf185_FBXL21	3	A	175	S	61	B	346	C	69	9.4	2.9	hit
C20orf185_FBXL21	3	A	175	S	61	B	374	K	73	8.73	3.1	hit
C20orf185_FBXL21	3	A	176	G	62	B	300	F	76	7.74	3.7	hit
C20orf185_FBXL21	3	A	176	G	62	B	321	F	80	7.34	4	hit
C20orf185_FBXL21	3	A	176	G	62	B	322	G	71	8.66	1.9	hit
C20orf185_FBXL21	3	A	176	G	62	B	323	R	73	7.91	3.4	hit
C20orf185_FBXL21	3	A	176	G	62	B	346	C	69	9.6	1.9	hit
C20orf185_FBXL21	3	A	176	G	62	B	373	S	74	8.02	3.8	hit
C20orf185_FBXL21	3	A	176	G	62	B	374	K	73	8.59	4.2	hit
C20orf185_FBXL21	3	A	177	L	53	B	320	Y	79	6.78	4.4	hit
C20orf185_FBXL21	3	A	177	L	53	B	321	F	80	6.86	3.2	hit
C20orf185_FBXL21	3	A	177	L	53	B	322	G	71	7.12	3.6	hit
C20orf185_FBXL21	3	A	177	L	53	B	343	L	88	7.55	4.8	hit
C20orf185_FBXL21	3	A	177	L	53	B	344	V	82	7.14	2.1	hit
C20orf185_FBXL21	3	A	177	L	53	B	345	V	81	7.04	2.5	hit
C20orf185_FBXL21	3	A	177	L	53	B	346	C	69	9.12	2	hit
C20orf185_FBXL21	3	A	177	L	53	B	371	G	83	7.87	2.6	hit
C20orf185_FBXL21	3	A	177	L	53	B	372	L	83	7.71	2.9	hit
C20orf185_FBXL21	3	A	177	L	53	B	373	S	74	8.34	2.6	hit
C20orf185_FBXL21	3	A	177	L	53	B	397	S	81	9.39	4.6	hit
C20orf185_FBXL21	3	A	178	L	60	B	346	C	69	8.59	4.8	hit
C20orf185_FBXL21	3	A	178	L	60	B	373	S	74	7.99	3.9	hit
C20orf185_FBXL21	3	A	178	L	60	B	397	S	81	8.11	4.7	hit
C20orf185_FBXL21	3	A	178	L	60	B	399	M	75	7.91	4.4	hit
C20orf185_FBXL21	3	A	179	P	56	B	344	V	82	7.04	3.8	hit
C20orf185_FBXL21	3	A	179	P	56	B	371	G	83	7.38	4	hit
C20orf185_FBXL21	3	A	179	P	56	B	397	S	81	8.12	2.6	hit
C20orf185_FBXL21	3	A	179	P	56	B	429	D	73	8.86	4.8	hit
C20orf185_FBXL21	3	A	180	T	54	B	397	S	81	9.14	2.3	hit
C20orf185_FBXL21	3	A	180	T	54	B	398	V	84	7.97	4.5	hit
C20orf185_FBXL21	3	A	180	T	54	B	399	M	75	8.59	4.8	hit
C20orf185_FBXL21	3	A	180	T	54	B	429	D	73	9.86	1.6	hit
C20orf185_FBXL21	3	A	180	T	54	B	430	V	67	9.69	3.8	hit
C20orf185_FBXL21	3	A	181	P	53	B	395	Q	83	8.59	4.9	hit
C20orf185_FBXL21	3	A	181	P	53	B	397	S	81	8.16	3.9	hit
C20orf185_FBXL21	3	A	181	P	53	B	429	D	73	8.84	5	hit
C20orf185_FBXL21	3	A	183	F	63	B	399	M	75	8.33	2.5	hit
C20orf185_FBXL21	3	A	183	F	63	B	429	D	73	8.59	4.7	hit
C20orf185_FBXL21	4	A	93	S	55	B	151	I	68	9.42	3.9	hit
C20orf185_FBXL21	4	A	93	S	55	B	184	K	77	9.48	3.7	hit
C20orf185_FBXL21	4	A	94	G	58	B	151	I	68	9.75	4.5	hit
C20orf185_FBXL21	4	A	95	L	62	B	153	T	57	9.84	3.5	hit
C20orf185_FBXL21	4	A	126	H	73	B	300	F	74	7.84	2.4	hit
C20orf185_FBXL21	4	A	126	H	73	B	323	R	72	9.28	4.9	hit
C20orf185_FBXL21	4	A	128	S	62	B	262	R	79	7.55	4.3	hit
C20orf185_FBXL21	4	A	131	L	51	B	298	H	76	7.2	2.3	hit
C20orf185_FBXL21	4	A	131	L	51	B	320	Y	78	6.6	2.7	hit
C20orf185_FBXL21	4	A	131	L	51	B	342	E	85	6.57	3.9	hit
C20orf185_FBXL21	4	A	131	L	51	B	344	V	80	6.58	2.7	hit
C20orf185_FBXL21	4	A	132	G	53	B	262	R	79	7.67	2.7	hit
C20orf185_FBXL21	4	A	132	G	53	B	298	H	76	7.04	3.7	hit
C20orf185_FBXL21	4	A	133	G	54	B	262	R	79	7.63	4.8	hit
C20orf185_FBXL21	4	A	133	G	54	B	298	H	76	7.95	2.8	hit
C20orf185_FBXL21	4	A	133	G	54	B	320	Y	78	8.25	3.7	hit
C20orf185_FBXL21	4	A	133	G	54	B	322	G	69	8.48	4.7	hit
C20orf185_FBXL21	4	A	134	L	57	B	266	V	75	8.67	2.9	hit
C20orf185_FBXL21	4	A	134	L	57	B	298	H	76	7.74	3.9	hit
C20orf185_FBXL21	4	A	134	L	57	B	300	F	74	8.01	2.5	hit
C20orf185_FBXL21	4	A	134	L	57	B	322	G	69	8.21	3.4	hit
C20orf185_FBXL21	4	A	135	L	66	B	300	F	74	7.02	4.2	hit
C20orf185_FBXL21	4	A	135	L	66	B	322	G	69	7.35	4.9	hit
C20orf185_FBXL21	4	A	136	Q	69	B	300	F	74	8.54	2.3	hit
C20orf185_FBXL21	4	A	136	Q	69	B	323	R	72	9.08	2.8	hit
C20orf185_FBXL21	4	A	173	L	67	B	373	S	74	9.54	2.6	hit
C20orf185_FBXL21	4	A	173	L	67	B	399	M	74	9.68	4.4	hit
C20orf185_FBXL21	4	A	176	G	61	B	300	F	74	9.41	4.6	hit
C20orf185_FBXL21	4	A	176	G	61	B	321	F	79	8.62	3.3	hit
C20orf185_FBXL21	4	A	176	G	61	B	322	G	69	9.58	1.9	hit
C20orf185_FBXL21	4	A	176	G	61	B	323	R	72	9.22	3.8	hit
C20orf185_FBXL21	4	A	176	G	61	B	344	V	80	9.53	4.9	hit
C20orf185_FBXL21	4	A	176	G	61	B	373	S	74	9.71	3.7	hit
C20orf185_FBXL21	4	A	176	G	61	B	374	K	73	9.96	4.6	hit
C20orf185_FBXL21	4	A	177	L	54	B	320	Y	78	8.39	4	hit
C20orf185_FBXL21	4	A	177	L	54	B	321	F	79	8.11	4.5	hit
C20orf185_FBXL21	4	A	177	L	54	B	322	G	69	8.86	3.9	hit
C20orf185_FBXL21	4	A	177	L	54	B	343	L	86	7.39	4.9	hit
C20orf185_FBXL21	4	A	177	L	54	B	344	V	80	8.77	2.1	hit
C20orf185_FBXL21	4	A	177	L	54	B	345	V	81	8.38	2.6	hit
C20orf185_FBXL21	4	A	177	L	54	B	371	G	82	8.42	2.2	hit
C20orf185_FBXL21	4	A	177	L	54	B	372	L	82	8.04	2.8	hit
C20orf185_FBXL21	4	A	177	L	54	B	397	S	80	9.31	3.3	hit
C20orf185_FBXL21	4	A	177	L	54	B	398	V	83	8.11	4.8	hit
C20orf185_FBXL21	4	A	177	L	54	B	399	M	74	8.34	4.6	hit
C20orf185_FBXL21	4	A	178	L	62	B	346	C	66	9.48	5	hit
C20orf185_FBXL21	4	A	178	L	62	B	373	S	74	8.32	3.8	hit
C20orf185_FBXL21	4	A	178	L	62	B	399	M	74	7.99	4.5	hit
C20orf185_FBXL21	4	A	179	P	56	B	344	V	80	7.82	4.8	hit
C20orf185_FBXL21	4	A	179	P	56	B	371	G	82	7.66	4.3	hit
C20orf185_FBXL21	4	A	179	P	56	B	397	S	80	8.91	2.5	hit
C20orf185_FBXL21	4	A	180	T	56	B	397	S	80	8.8	2.9	hit
C20orf185_FBXL21	4	A	180	T	56	B	399	M	74	8.27	4.1	hit
C20orf185_FBXL21	4	A	180	T	56	B	428	P	85	7.78	4.7	hit
C20orf185_FBXL21	4	A	180	T	56	B	429	D	73	9.56	1.6	hit
C20orf185_FBXL21	4	A	180	T	56	B	430	V	66	8.93	2.7	hit
C20orf185_FBXL21	4	A	181	P	54	B	397	S	80	8.34	4.1	hit
C20orf185_FBXL21	4	A	181	P	54	B	429	D	73	8.55	4.5	hit
C20orf185_FBXL21	4	A	183	F	65	B	399	M	74	8.13	4.4	hit
C20orf185_FBXL21	5	A	85	V	50	B	296	V	85	6.69	4.9	hit
C20orf185_FBXL21	5	A	85	V	50	B	318	H	87	7.35	3.5	hit
C20orf185_FBXL21	5	A	85	V	50	B	320	Y	80	7	2.5	hit
C20orf185_FBXL21	5	A	85	V	50	B	342	E	88	8.69	2.2	hit
C20orf185_FBXL21	5	A	85	V	50	B	344	V	83	8.09	3.9	hit
C20orf185_FBXL21	5	A	93	S	53	B	122	K	72	8.8	4.7	hit
C20orf185_FBXL21	5	A	93	S	53	B	151	I	69	9.01	4	hit
C20orf185_FBXL21	5	A	93	S	53	B	153	T	61	9.28	3.9	hit
C20orf185_FBXL21	5	A	94	G	56	B	153	T	61	9.87	2.2	hit
C20orf185_FBXL21	5	A	95	L	61	B	153	T	61	8.77	3.7	hit
C20orf185_FBXL21	5	A	95	L	61	B	154	A	58	9.91	3.6	hit
C20orf185_FBXL21	5	A	127	C	66	B	153	T	61	8.42	4.8	hit
C20orf185_FBXL21	5	A	127	C	66	B	154	A	58	9.8	3.9	hit
C20orf185_FBXL21	5	A	128	S	58	B	152	S	68	8.89	4.1	hit
C20orf185_FBXL21	5	A	128	S	58	B	153	T	61	8.89	4.5	hit
C20orf185_FBXL21	5	A	128	S	58	B	154	A	58	9.49	3.8	hit
C20orf185_FBXL21	5	A	128	S	58	B	187	D	78	9.71	4.8	hit
C20orf185_FBXL21	5	A	131	L	51	B	262	R	82	6.96	3.2	hit
C20orf185_FBXL21	5	A	131	L	51	B	264	D	78	7	4	hit
C20orf185_FBXL21	5	A	131	L	51	B	296	V	85	6.55	4	hit
C20orf185_FBXL21	5	A	131	L	51	B	298	H	78	6.5	2.2	hit
C20orf185_FBXL21	5	A	131	L	51	B	320	Y	80	6.6	2.2	hit
C20orf185_FBXL21	5	A	131	L	51	B	344	V	83	7.29	4.2	hit
C20orf185_FBXL21	5	A	133	G	51	B	262	R	82	8.39	4.4	hit
C20orf185_FBXL21	5	A	133	G	51	B	266	V	76	9.09	4.7	hit
C20orf185_FBXL21	5	A	133	G	51	B	298	H	78	8.32	2.1	hit
C20orf185_FBXL21	5	A	133	G	51	B	300	F	75	8.26	4.4	hit
C20orf185_FBXL21	5	A	134	L	53	B	298	H	78	8.5	4.5	hit
C20orf185_FBXL21	5	A	134	L	53	B	300	F	75	8.57	4.5	hit
C20orf185_FBXL21	5	A	173	L	64	B	322	G	70	8.92	4.9	hit
C20orf185_FBXL21	5	A	173	L	64	B	346	C	68	9.71	3.6	hit
C20orf185_FBXL21	5	A	173	L	64	B	374	K	73	8.95	1.8	hit
C20orf185_FBXL21	5	A	175	S	60	B	300	F	75	9.42	2	hit
C20orf185_FBXL21	5	A	175	S	60	B	322	G	70	9.45	3.9	hit
C20orf185_FBXL21	5	A	175	S	60	B	323	R	72	9.38	3.2	hit
C20orf185_FBXL21	5	A	176	G	60	B	298	H	78	8.84	4.4	hit
C20orf185_FBXL21	5	A	176	G	60	B	300	F	75	9.45	1.8	hit
C20orf185_FBXL21	5	A	176	G	60	B	322	G	70	9.7	2.4	hit
C20orf185_FBXL21	5	A	176	G	60	B	323	R	72	8.67	3.8	hit
C20orf185_FBXL21	5	A	176	G	60	B	346	C	68	9.87	4.4	hit
C20orf185_FBXL21	5	A	177	L	53	B	298	H	78	7.96	2	hit
C20orf185_FBXL21	5	A	177	L	53	B	299	F	79	9.05	3.4	hit
C20orf185_FBXL21	5	A	177	L	53	B	300	F	75	7.87	4.3	hit
C20orf185_FBXL21	5	A	177	L	53	B	320	Y	80	7.61	2.1	hit
C20orf185_FBXL21	5	A	177	L	53	B	321	F	80	7.84	2.2	hit
C20orf185_FBXL21	5	A	177	L	53	B	322	G	70	8.47	1.9	hit
C20orf185_FBXL21	5	A	177	L	53	B	323	R	72	7.86	4.3	hit
C20orf185_FBXL21	5	A	177	L	53	B	344	V	83	8.07	2.4	hit
C20orf185_FBXL21	5	A	177	L	53	B	345	V	82	8.45	4	hit
C20orf185_FBXL21	5	A	177	L	53	B	346	C	68	9.01	3.1	hit
C20orf185_FBXL21	5	A	178	L	59	B	322	G	70	7.15	4.6	hit
C20orf185_FBXL21	5	A	178	L	59	B	344	V	83	6.68	4.3	hit
C20orf185_FBXL21	5	A	178	L	59	B	346	C	68	7.67	3.3	hit
C20orf185_FBXL21	5	A	178	L	59	B	373	S	73	7.64	4.4	hit
C20orf185_FBXL21	5	A	179	P	55	B	320	Y	80	6.63	3.3	hit
C20orf185_FBXL21	5	A	179	P	55	B	344	V	83	6.59	2	hit
C20orf185_FBXL21	5	A	179	P	55	B	346	C	68	7.65	4.2	hit
C20orf185_FBXL21	5	A	179	P	55	B	371	G	84	6.04	3.3	hit
C20orf185_FBXL21	5	A	179	P	55	B	373	S	73	6.46	4.5	hit
C20orf185_FBXL21	5	A	180	T	54	B	344	V	83	6.97	4	hit
C20orf185_FBXL21	5	A	180	T	54	B	371	G	84	7.63	4	hit
C20orf185_FBXL21	5	A	180	T	54	B	372	L	82	8.34	2.6	hit
C20orf185_FBXL21	5	A	180	T	54	B	373	S	73	7.98	2.8	hit
C20orf185_FBXL21	5	A	180	T	54	B	397	S	81	7.81	2.2	hit
C20orf185_FBXL21	5	A	180	T	54	B	398	V	83	8.36	3.4	hit
C20orf185_FBXL21	5	A	180	T	54	B	399	M	73	8.12	2.1	hit
C20orf185_FBXL21	5	A	180	T	54	B	402	V	83	8.23	5	hit
C20orf185_FBXL21	5	A	180	T	54	B	429	D	71	8.99	2.1	hit
C20orf185_FBXL21	5	A	181	P	52	B	371	G	84	6.77	3.9	hit
C20orf185_FBXL21	5	A	181	P	52	B	395	Q	84	8.06	4.1	hit
C20orf185_FBXL21	5	A	181	P	52	B	397	S	81	7.7	2.1	hit
C20orf185_FBXL21	5	A	181	P	52	B	429	D	71	8.23	4.4	hit
C20orf185_FBXL21	5	A	182	L	57	B	344	V	83	6.2	4.8	hit
C20orf185_FBXL21	5	A	183	F	60	B	373	S	73	7.76	4.1	hit
C20orf185_FBXL21	5	A	183	F	60	B	374	K	73	7.74	4.1	hit
CDK2AP1_FBXO33	3	A	1	M	53	B	496	D	90	9.77	2.7	hit
CDK2AP1_FBXO33	3	A	1	M	53	B	514	I	96	9.55	4.2	hit
CDK2AP1_FBXO33	3	A	93	R	50	B	210	D	75	9.58	4.8	hit
CDK2AP1_FBXO33	3	A	93	R	50	B	342	H	83	8.9	4.9	hit
CDK2AP1_FBXO33	3	A	93	R	50	B	375	M	95	7.71	3.7	hit
CDK2AP1_FBXO33	3	A	93	R	50	B	377	F	84	8.72	1.7	hit
CDK2AP1_FBXO33	3	A	93	R	50	B	400	D	87	7.72	1.8	hit
CDK2AP1_FBXO33	3	A	93	R	50	B	402	Y	70	8.47	4.3	hit
CDK2AP1_FBXO33	3	A	93	R	50	B	428	M	89	8.07	4	hit
CDK2AP1_FBXO33	3	A	93	R	50	B	540	P	82	8.27	1.8	hit
CDK2AP1_FBXO33	3	A	93	R	50	B	541	N	84	7.77	2.5	hit
CDKN1A_FBXL6	2	A	19	R	65	B	142	R	88	4.09	2.3	hit
CDKN1A_FBXL6	2	A	20	R	69	B	139	R	90	3.59	4.7	hit
CDKN1A_FBXL6	2	A	21	L	77	B	138	G	91	3.19	4.5	hit
CDKN1A_FBXL6	2	A	21	L	77	B	139	R	90	3.93	1.9	hit
CDKN1A_FBXL6	2	A	21	L	77	B	140	A	91	3.22	4.2	hit
CDKN1A_FBXL6	2	A	21	L	77	B	142	R	88	3.67	2.4	hit
CDKN1A_FBXL6	2	A	21	L	77	B	143	V	86	3.18	2.4	hit
CDKN1A_FBXL6	2	A	22	F	77	B	111	W	51	8.59	4.7	hit
CDKN1A_FBXL6	2	A	22	F	77	B	136	F	92	4.18	2.3	hit
CDKN1A_FBXL6	2	A	22	F	77	B	139	R	90	3.56	2.1	hit
CDKN1A_FBXL6	2	A	22	F	77	B	140	A	91	3.63	2.2	hit
CDKN1A_FBXL6	2	A	22	F	77	B	143	V	86	3.63	2.4	hit
CDKN1A_FBXL6	2	A	22	F	77	B	147	W	90	3.62	2.3	hit
CDKN1A_FBXL6	2	A	23	G	72	B	139	R	90	3.94	3.7	hit
CDKN1A_FBXL6	2	A	45	A	70	B	39	L	54	8.62	4	hit
CDKN1A_FBXL6	2	A	48	R	74	B	41	Q	51	8.14	3.2	hit
CDKN1A_FBXL6	2	A	49	W	72	B	39	L	54	7.82	3.3	hit
CDKN1A_FBXL6	2	A	49	W	72	B	41	Q	51	8.23	2.5	hit
CDKN1A_FBXL6	2	A	49	W	72	B	46	L	58	6.55	2.6	hit
CDKN1A_FBXL6	2	A	51	F	75	B	48	V	59	7.96	3.2	hit
CDKN1A_FBXL6	2	A	53	F	73	B	39	L	54	8.81	2.3	hit
CDKN1A_FBXL6	2	A	53	F	73	B	46	L	58	8.38	3.4	hit
CDKN1A_FBXL6	2	A	53	F	73	B	48	V	59	7.98	2.3	hit
CDKN1A_FBXL6	2	A	56	E	73	B	50	S	51	9.58	2.3	hit
CDKN1A_FBXL6	2	A	63	F	71	B	46	L	58	7.28	4.2	hit
CDKN1A_FBXL6	2	A	65	W	72	B	39	L	54	9.17	3.4	hit
CDKN1A_FBXL6	2	A	65	W	72	B	46	L	58	8.41	2	hit
CDKN1A_FBXL6	2	A	65	W	72	B	47	L	57	8.79	3.5	hit
CDKN1A_FBXL6	2	A	65	W	72	B	48	V	59	7.48	2.5	hit
CDKN1A_FBXL6	2	A	68	V	62	B	47	L	57	7.48	3.6	hit
CDKN1A_FBXL6	3	A	19	R	73	B	142	R	91	3.01	2.7	hit
CDKN1A_FBXL6	3	A	21	L	85	B	138	G	93	1.92	4.4	hit
CDKN1A_FBXL6	3	A	21	L	85	B	139	R	93	1.9	2.4	hit
CDKN1A_FBXL6	3	A	21	L	85	B	140	A	93	1.87	4.5	hit
CDKN1A_FBXL6	3	A	21	L	85	B	142	R	91	2.2	2.4	hit
CDKN1A_FBXL6	3	A	21	L	85	B	143	V	88	1.99	2.4	hit
CDKN1A_FBXL6	3	A	22	F	85	B	136	F	93	2.23	2.4	hit
CDKN1A_FBXL6	3	A	22	F	85	B	139	R	93	1.9	2.5	hit
CDKN1A_FBXL6	3	A	22	F	85	B	140	A	93	1.94	2.3	hit
CDKN1A_FBXL6	3	A	22	F	85	B	143	V	88	2.25	2.4	hit
CDKN1A_FBXL6	3	A	22	F	85	B	147	W	91	2.31	2.3	hit
CDKN1A_FBXL6	3	A	23	G	82	B	139	R	93	2.57	4.7	hit
CDKN1A_FBXO44	1	A	65	W	83	B	32	L	82	4.45	4.4	hit
CDKN1A_FBXO44	1	A	66	E	82	B	35	S	84	4.25	2.7	hit
CDKN1A_FBXO44	1	A	66	E	82	B	38	R	88	3.48	1.7	hit
CDKN1A_FBXO44	1	A	67	R	79	B	38	R	88	3.87	4	hit
CDKN1A_FBXO44	1	A	68	V	77	B	31	R	87	3.4	2.1	hit
CDKN1A_FBXO44	1	A	68	V	77	B	32	L	82	3.46	2.6	hit
CDKN1A_FBXO44	1	A	68	V	77	B	38	R	88	3.29	2.3	hit
CDKN1A_FBXO44	1	A	69	R	64	B	31	R	87	4.22	2.1	hit
CDKN1A_FBXO44	1	A	70	G	60	B	31	R	87	4.1	4	hit
CDKN1A_FBXO44	1	A	70	G	60	B	32	L	82	4.38	4.9	hit
CDKN1A_FBXO44	1	A	71	L	58	B	27	L	86	4.49	2.2	hit
CDKN1A_FBXO44	1	A	71	L	58	B	31	R	87	4.14	2.3	hit
CDKN1A_FBXO44	1	A	71	L	58	B	41	I	91	4.61	3.9	hit
CDKN1A_FBXO44	1	A	71	L	58	B	42	D	89	4.8	3.2	hit
CDKN1A_FBXO44	1	A	71	L	58	B	47	W	94	4.64	4.7	hit
CDKN1A_FBXO44	1	A	71	L	58	B	69	K	90	4.85	1.9	hit
CDKN1A_FBXO44	1	A	71	L	58	B	73	F	90	4.93	4.7	hit
CDKN1A_FBXO44	1	A	71	L	58	B	147	W	87	5.11	4.2	hit
CDKN1A_FBXO44	1	A	72	G	54	B	147	W	87	5.23	2.7	hit
CDKN1A_FBXO44	1	A	72	G	54	B	149	E	87	4.98	3.1	hit
CDKN1A_FBXO44	1	A	73	L	56	B	24	R	83	4.64	4.5	hit
CDKN1A_FBXO44	1	A	73	L	56	B	27	L	86	4.05	2	hit
CDKN1A_FBXO44	1	A	73	L	56	B	28	L	79	4.63	2.3	hit
CDKN1A_FBXO44	1	A	73	L	56	B	31	R	87	4.63	4.4	hit
CDKN1A_FBXO44	1	A	73	L	56	B	69	K	90	4.68	3.7	hit
CDKN1A_FBXO44	1	A	73	L	56	B	73	F	90	4.61	3.7	hit
CDKN1A_FBXO44	1	A	73	L	56	B	147	W	87	4.43	3.9	hit
CDKN1A_FBXO44	1	A	74	P	52	B	27	L	86	5.09	4.8	hit
CDKN1A_FBXO44	1	A	74	P	52	B	28	L	79	5.14	4.9	hit
CDKN1A_FBXO44	1	A	74	P	52	B	73	F	90	5.18	4.4	hit
CDKN1A_FBXO44	1	A	74	P	52	B	77	L	92	5.58	3.4	hit
CDKN1A_FBXO44	1	A	74	P	52	B	145	G	88	5.45	2.6	hit
CDKN1A_FBXO44	1	A	74	P	52	B	146	Y	93	5.41	4.1	hit
CDKN1A_FBXO44	1	A	74	P	52	B	147	W	87	4.95	2	hit
CDKN1A_FBXO44	1	A	74	P	52	B	150	L	89	5.37	4.9	hit
CDKN1A_FBXO44	1	A	75	K	51	B	142	K	91	6.22	2	hit
CDKN1A_FBXO44	1	A	75	K	51	B	147	W	87	6.2	3.2	hit
CDKN1A_FBXO44	1	A	76	L	51	B	24	R	83	5.59	3	hit
CDKN1A_FBXO44	1	A	76	L	51	B	77	L	92	5.87	3.2	hit
CDKN1A_FBXO44	1	A	76	L	51	B	79	R	97	6.28	3.8	hit
CDKN1A_FBXO44	1	A	76	L	51	B	142	K	91	5.98	4.2	hit
CDKN1A_FBXO44	1	A	76	L	51	B	143	A	91	6.17	3	hit
CDKN1A_FBXO44	1	A	76	L	51	B	144	E	94	5.85	3.1	hit
CDKN1A_FBXO44	1	A	76	L	51	B	145	G	88	6.03	2.1	hit
CDKN1A_FBXO44	1	A	76	L	51	B	147	W	87	5.99	4.8	hit
CDKN1A_FBXO44	1	A	77	Y	53	B	23	A	89	4.9	4.6	hit
CDKN1A_FBXO44	1	A	77	Y	53	B	24	R	83	4.74	2	hit
CDKN1A_FBXO44	1	A	77	Y	53	B	27	L	86	5.07	4.2	hit
CDKN1A_FBXO44	1	A	77	Y	53	B	28	L	79	5.03	2.3	hit
CDKN1A_FBXO44	1	A	77	Y	53	B	72	Y	93	4.96	4.7	hit
CDKN1A_FBXO44	1	A	77	Y	53	B	73	F	90	5.27	2.4	hit
CDKN1A_FBXO44	1	A	77	Y	53	B	76	S	92	5.39	3.9	hit
CDKN1A_FBXO44	1	A	77	Y	53	B	77	L	92	5.72	3.6	hit
CDKN1A_FBXO44	1	A	77	Y	53	B	147	W	87	5.22	3.9	hit
CDKN1A_FBXO44	1	A	78	L	52	B	24	R	83	5.42	2.4	hit
CDKN1A_FBXO44	1	A	78	L	52	B	28	L	79	5.92	2.5	hit
CDKN1A_FBXO44	2	A	66	E	83	B	35	S	86	2.92	3.5	hit
CDKN1A_FBXO44	2	A	66	E	83	B	38	R	90	2.44	1.7	hit
CDKN1A_FBXO44	2	A	67	R	80	B	38	R	90	2.82	4.6	hit
CDKN1A_FBXO44	2	A	68	V	77	B	31	R	88	2.34	1.8	hit
CDKN1A_FBXO44	2	A	68	V	77	B	32	L	83	2.57	3.2	hit
CDKN1A_FBXO44	2	A	68	V	77	B	38	R	90	2.36	2.4	hit
CDKN1A_FBXO44	2	A	69	R	64	B	31	R	88	3.28	2.4	hit
CDKN1A_FBXO44	2	A	70	G	59	B	31	R	88	3.74	4	hit
CDKN1A_FBXO44	2	A	70	G	59	B	32	L	83	3.97	4.9	hit
CDKN1A_FBXO44	2	A	71	L	56	B	27	L	86	4.44	2.2	hit
CDKN1A_FBXO44	2	A	71	L	56	B	31	R	88	4.23	2.2	hit
CDKN1A_FBXO44	2	A	71	L	56	B	41	I	93	4.5	3.7	hit
CDKN1A_FBXO44	2	A	71	L	56	B	42	D	91	4.74	2.9	hit
CDKN1A_FBXO44	2	A	71	L	56	B	47	W	95	4.58	4.6	hit
CDKN1A_FBXO44	2	A	71	L	56	B	69	K	91	5.15	2.3	hit
CDKN1A_FBXO44	2	A	71	L	56	B	147	W	88	5.23	4.6	hit
CDKN1A_FBXO44	2	A	72	G	55	B	147	W	88	5.39	2.1	hit
CDKN1A_FBXO44	2	A	72	G	55	B	149	E	87	4.93	3.4	hit
CDKN1A_FBXO44	2	A	73	L	56	B	24	R	84	4.53	4.9	hit
CDKN1A_FBXO44	2	A	73	L	56	B	27	L	86	4.07	2.1	hit
CDKN1A_FBXO44	2	A	73	L	56	B	28	L	80	4.45	2.2	hit
CDKN1A_FBXO44	2	A	73	L	56	B	31	R	88	4.39	4.2	hit
CDKN1A_FBXO44	2	A	73	L	56	B	69	K	91	4.64	4.1	hit
CDKN1A_FBXO44	2	A	73	L	56	B	73	F	91	4.49	4.1	hit
CDKN1A_FBXO44	2	A	73	L	56	B	147	W	88	4.56	4	hit
CDKN1A_FBXO44	2	A	74	P	53	B	27	L	86	5.13	3.9	hit
CDKN1A_FBXO44	2	A	74	P	53	B	28	L	80	5.14	4.9	hit
CDKN1A_FBXO44	2	A	74	P	53	B	73	F	91	4.88	3.7	hit
CDKN1A_FBXO44	2	A	74	P	53	B	77	L	92	5.44	3.9	hit
CDKN1A_FBXO44	2	A	74	P	53	B	145	G	88	5.31	3	hit
CDKN1A_FBXO44	2	A	74	P	53	B	146	Y	93	5.21	4.7	hit
CDKN1A_FBXO44	2	A	74	P	53	B	147	W	88	4.77	2.3	hit
CDKN1A_FBXO44	2	A	74	P	53	B	150	L	89	4.98	4.7	hit
CDKN1A_FBXO44	2	A	75	K	51	B	142	K	91	5.77	1.9	hit
CDKN1A_FBXO44	2	A	75	K	51	B	147	W	88	5.9	2.2	hit
CDKN1A_FBXO44	2	A	75	K	51	B	148	E	89	5.8	3.9	hit
CDKN1A_FBXO44	2	A	76	L	50	B	24	R	84	5.6	3.5	hit
CDKN1A_FBXO44	2	A	76	L	50	B	77	L	92	5.88	2.7	hit
CDKN1A_FBXO44	2	A	76	L	50	B	79	R	97	6.12	3.8	hit
CDKN1A_FBXO44	2	A	76	L	50	B	142	K	91	6.01	3.5	hit
CDKN1A_FBXO44	2	A	76	L	50	B	143	A	92	5.98	3.2	hit
CDKN1A_FBXO44	2	A	76	L	50	B	144	E	94	5.72	3	hit
CDKN1A_FBXO44	2	A	76	L	50	B	145	G	88	5.71	2.1	hit
CDKN1A_FBXO44	2	A	76	L	50	B	146	Y	93	5.8	4.7	hit
CDKN1A_FBXO44	2	A	76	L	50	B	147	W	88	5.91	3.9	hit
CDKN1A_FBXO44	2	A	77	Y	52	B	23	A	90	4.77	4.4	hit
CDKN1A_FBXO44	2	A	77	Y	52	B	24	R	84	4.5	2	hit
CDKN1A_FBXO44	2	A	77	Y	52	B	27	L	86	4.77	4.3	hit
CDKN1A_FBXO44	2	A	77	Y	52	B	28	L	80	4.95	2.3	hit
CDKN1A_FBXO44	2	A	77	Y	52	B	72	Y	94	5.19	4.5	hit
CDKN1A_FBXO44	2	A	77	Y	52	B	73	F	91	5.27	2.5	hit
CDKN1A_FBXO44	2	A	77	Y	52	B	76	S	92	5.35	3.7	hit
CDKN1A_FBXO44	2	A	77	Y	52	B	77	L	92	5.69	3.8	hit
CDKN1A_FBXO44	2	A	77	Y	52	B	147	W	88	5.07	4.4	hit
CDKN1A_FBXO44	2	A	116	S	54	B	31	R	88	7.45	3.5	hit
CDKN1A_FBXO44	2	A	116	S	54	B	32	L	83	9.55	2.5	hit
CDKN1A_FBXO44	2	A	116	S	54	B	33	V	84	8.8	3.4	hit
CDKN1A_FBXO44	2	A	116	S	54	B	34	C	86	7.53	2.5	hit
CDKN1A_FBXO44	2	A	116	S	54	B	35	S	86	7.47	3.1	hit
CDKN1A_FBXO44	2	A	116	S	54	B	38	R	90	8.19	3.5	hit
CDKN1A_FBXO44	2	A	117	C	56	B	34	C	86	9.48	2.1	hit
CDKN1A_FBXO44	4	A	65	W	76	B	32	L	76	5.17	4.8	hit
CDKN1A_FBXO44	4	A	66	E	76	B	35	S	81	4.75	3.1	hit
CDKN1A_FBXO44	4	A	66	E	76	B	38	R	86	4.64	1.7	hit
CDKN1A_FBXO44	4	A	68	V	71	B	31	R	84	3.73	2	hit
CDKN1A_FBXO44	4	A	68	V	71	B	32	L	76	4.12	3.7	hit
CDKN1A_FBXO44	4	A	68	V	71	B	35	S	81	4.18	5	hit
CDKN1A_FBXO44	4	A	68	V	71	B	38	R	86	3.79	2.1	hit
CDKN1A_FBXO44	4	A	68	V	71	B	42	D	88	4.46	4.9	hit
CDKN1A_FBXO44	4	A	69	R	62	B	31	R	84	4.48	1.9	hit
CDKN1A_FBXO44	4	A	69	R	62	B	38	R	86	4.7	4.8	hit
CDKN1A_FBXO44	4	A	70	G	58	B	31	R	84	4.68	3.4	hit
CDKN1A_FBXO44	4	A	71	L	57	B	27	L	81	5.02	2.3	hit
CDKN1A_FBXO44	4	A	71	L	57	B	31	R	84	4.95	2.4	hit
CDKN1A_FBXO44	4	A	71	L	57	B	41	I	89	5	3.6	hit
CDKN1A_FBXO44	4	A	71	L	57	B	42	D	88	5.17	2.7	hit
CDKN1A_FBXO44	4	A	71	L	57	B	47	W	93	4.85	4.8	hit
CDKN1A_FBXO44	4	A	71	L	57	B	69	K	88	5.29	1.8	hit
CDKN1A_FBXO44	4	A	71	L	57	B	73	F	89	5.39	4.8	hit
CDKN1A_FBXO44	4	A	71	L	57	B	147	W	86	5.69	4.7	hit
CDKN1A_FBXO44	4	A	72	G	54	B	69	K	88	5.52	4.8	hit
CDKN1A_FBXO44	4	A	72	G	54	B	147	W	86	6	1.8	hit
CDKN1A_FBXO44	4	A	72	G	54	B	149	E	85	5.32	3	hit
CDKN1A_FBXO44	4	A	72	G	54	B	150	L	87	5.39	4.9	hit
CDKN1A_FBXO44	4	A	73	L	53	B	24	R	77	5.43	4.8	hit
CDKN1A_FBXO44	4	A	73	L	53	B	27	L	81	4.83	2.1	hit
CDKN1A_FBXO44	4	A	73	L	53	B	28	L	73	5.18	4	hit
CDKN1A_FBXO44	4	A	73	L	53	B	31	R	84	5.08	4.8	hit
CDKN1A_FBXO44	4	A	73	L	53	B	69	K	88	5.44	2.2	hit
CDKN1A_FBXO44	4	A	73	L	53	B	70	I	87	5.22	4.6	hit
CDKN1A_FBXO44	4	A	73	L	53	B	73	F	89	5.16	2.7	hit
CDKN1A_FBXO44	4	A	73	L	53	B	147	W	86	4.93	2.8	hit
CDKN1A_FBXO44	4	A	73	L	53	B	149	E	85	5.1	4.6	hit
CDKN1A_FBXW5	1	A	142	R	52	B	93	D	98	5.94	4	hit
CDKN1A_FBXW5	1	A	142	R	52	B	94	Q	98	6.09	3.5	hit
CDKN1A_FBXW5	1	A	142	R	52	B	112	K	97	6.03	1.8	hit
CDKN1A_FBXW5	1	A	143	R	54	B	112	K	97	5.29	4	hit
CDKN1A_FBXW5	1	A	143	R	54	B	468	P	83	6.55	3.5	hit
CDKN1A_FBXW5	1	A	143	R	54	B	470	D	79	6.85	3.6	hit
CDKN1A_FBXW5	1	A	143	R	54	B	471	E	79	6.6	1.7	hit
CDKN1A_FBXW5	1	A	144	Q	64	B	96	L	98	4.98	3.3	hit
CDKN1A_FBXW5	1	A	144	Q	64	B	112	K	97	5.08	2.7	hit
CDKN1A_FBXW5	1	A	144	Q	64	B	140	Y	94	5.4	3.1	hit
CDKN1A_FBXW5	1	A	144	Q	64	B	142	Q	96	5.13	2.4	hit
CDKN1A_FBXW5	1	A	144	Q	64	B	189	Y	90	5.92	3.8	hit
CDKN1A_FBXW5	1	A	144	Q	64	B	467	T	86	5.67	4.4	hit
CDKN1A_FBXW5	1	A	144	Q	64	B	471	E	79	6.24	3.2	hit
CDKN1A_FBXW5	1	A	144	Q	64	B	472	C	71	6.58	2.5	hit
CDKN1A_FBXW5	1	A	144	Q	64	B	473	F	81	7.47	2.2	hit
CDKN1A_FBXW5	1	A	144	Q	64	B	474	F	92	5.69	2.9	hit
CDKN1A_FBXW5	1	A	145	T	69	B	140	Y	94	4.95	2.8	hit
CDKN1A_FBXW5	1	A	145	T	69	B	158	V	92	4.31	2.9	hit
CDKN1A_FBXW5	1	A	145	T	69	B	165	S	61	7.87	2.1	hit
CDKN1A_FBXW5	1	A	145	T	69	B	166	S	76	7.51	3.6	hit
CDKN1A_FBXW5	1	A	145	T	69	B	189	Y	90	4.58	2.1	hit
CDKN1A_FBXW5	1	A	145	T	69	B	470	D	79	4.64	4.5	hit
CDKN1A_FBXW5	1	A	145	T	69	B	471	E	79	4.69	3.3	hit
CDKN1A_FBXW5	1	A	145	T	69	B	472	C	71	6.02	2.2	hit
CDKN1A_FBXW5	1	A	146	S	75	B	165	S	61	6.92	4.1	hit
CDKN1A_FBXW5	1	A	146	S	75	B	166	S	76	6.13	4.9	hit
CDKN1A_FBXW5	1	A	146	S	75	B	189	Y	90	4.21	4.8	hit
CDKN1A_FBXW5	1	A	146	S	75	B	250	R	95	3.93	4.9	hit
CDKN1A_FBXW5	1	A	146	S	75	B	470	D	79	3.68	2	hit
CDKN1A_FBXW5	1	A	146	S	75	B	471	E	79	5.12	2.5	hit
CDKN1A_FBXW5	1	A	146	S	75	B	472	C	71	5.47	3.2	hit
CDKN1A_FBXW5	1	A	147	M	77	B	190	D	92	3.91	4.6	hit
CDKN1A_FBXW5	1	A	147	M	77	B	248	T	93	3.88	5	hit
CDKN1A_FBXW5	1	A	147	M	77	B	250	R	95	3.64	1.6	hit
CDKN1A_FBXW5	1	A	147	M	77	B	360	Y	90	5.09	2.3	hit
CDKN1A_FBXW5	1	A	147	M	77	B	361	S	91	4.25	1.9	hit
CDKN1A_FBXW5	1	A	147	M	77	B	362	P	95	3.87	2.1	hit
CDKN1A_FBXW5	1	A	147	M	77	B	404	H	95	3.85	2.8	hit
CDKN1A_FBXW5	1	A	147	M	77	B	469	N	80	3.85	3.6	hit
CDKN1A_FBXW5	1	A	147	M	77	B	470	D	79	5.03	2	hit
CDKN1A_FBXW5	1	A	147	M	77	B	471	E	79	4.68	3	hit
CDKN1A_FBXW5	1	A	147	M	77	B	472	C	71	6.06	2.5	hit
CDKN1A_FBXW5	1	A	147	M	77	B	473	F	81	4.86	4.9	hit
CDKN1A_FBXW5	1	A	148	T	73	B	246	A	89	3.55	4.1	hit
CDKN1A_FBXW5	1	A	148	T	73	B	250	R	95	3.83	4.3	hit
CDKN1A_FBXW5	1	A	148	T	73	B	360	Y	90	3.41	3	hit
CDKN1A_FBXW5	1	A	148	T	73	B	434	M	88	3.38	2.4	hit
CDKN1A_FBXW5	1	A	148	T	73	B	470	D	79	4.68	3.8	hit
CDKN1A_FBXW5	1	A	149	D	68	B	165	S	61	7.31	1.8	hit
CDKN1A_FBXW5	1	A	149	D	68	B	166	S	76	6.46	2.7	hit
CDKN1A_FBXW5	1	A	149	D	68	B	208	R	83	4.83	4.8	hit
CDKN1A_FBXW5	1	A	150	F	64	B	166	S	76	7.42	2.6	hit
CDKN1A_FBXW5	1	A	150	F	64	B	187	K	89	5.8	2.1	hit
CDKN1A_FBXW5	1	A	150	F	64	B	188	P	90	4.78	4.2	hit
CDKN1A_FBXW5	1	A	150	F	64	B	206	L	90	4.43	2.8	hit
CDKN1A_FBXW5	1	A	150	F	64	B	207	H	85	4.45	3.9	hit
CDKN1A_FBXW5	1	A	150	F	64	B	208	R	83	5.42	1.9	hit
CDKN1A_FBXW5	1	A	150	F	64	B	214	S	88	4.28	3.1	hit
CDKN1A_FBXW5	1	A	150	F	64	B	248	T	93	4.5	4.1	hit
CDKN1A_FBXW5	1	A	151	Y	60	B	206	L	90	5.4	4.4	hit
CDKN1A_FBXW5	1	A	151	Y	60	B	208	R	83	5.21	2.8	hit
CDKN1A_FBXW5	1	A	151	Y	60	B	210	G	79	6.24	4.1	hit
CDKN1A_FBXW5	1	A	151	Y	60	B	211	D	80	4.66	2.3	hit
CDKN1A_FBXW5	1	A	151	Y	60	B	212	I	86	4.51	2.5	hit
CDKN1A_FBXW5	1	A	151	Y	60	B	213	T	86	5.61	3.6	hit
CDKN1A_FBXW5	1	A	151	Y	60	B	214	S	88	5.53	2.2	hit
CDKN1A_FBXW5	1	A	151	Y	60	B	243	N	93	6.41	4	hit
CDKN1A_FBXW5	1	A	151	Y	60	B	246	A	89	5.85	2.4	hit
CDKN1A_FBXW5	1	A	151	Y	60	B	247	S	92	5.65	3.5	hit
CDKN1A_FBXW5	1	A	151	Y	60	B	248	T	93	5.18	2.8	hit
CDKN1A_FBXW5	1	A	151	Y	60	B	250	R	95	6.04	4.8	hit
CDKN1A_FBXW5	1	A	151	Y	60	B	360	Y	90	4.91	4.4	hit
CDKN1A_FBXW5	1	A	151	Y	60	B	434	M	88	4.61	3.1	hit
CDKN1A_FBXW5	1	A	152	H	52	B	208	R	83	6.57	4.3	hit
CDKN1A_FBXW5	1	A	152	H	52	B	434	M	88	6.33	4.4	hit
CDKN1A_FBXW5	2	A	141	K	60	B	94	Q	97	4.34	2.2	hit
CDKN1A_FBXW5	2	A	141	K	60	B	112	K	97	4.62	4	hit
CDKN1A_FBXW5	2	A	141	K	60	B	511	D	97	5.02	1.8	hit
CDKN1A_FBXW5	2	A	141	K	60	B	512	V	96	5.3	2.8	hit
CDKN1A_FBXW5	2	A	141	K	60	B	531	D	97	4.7	1.7	hit
CDKN1A_FBXW5	2	A	142	R	65	B	93	D	98	3.63	3.8	hit
CDKN1A_FBXW5	2	A	142	R	65	B	94	Q	97	3.61	4.4	hit
CDKN1A_FBXW5	2	A	142	R	65	B	112	K	97	3.64	1.8	hit
CDKN1A_FBXW5	2	A	142	R	65	B	114	C	97	4.41	4	hit
CDKN1A_FBXW5	2	A	142	R	65	B	139	S	93	3.81	2	hit
CDKN1A_FBXW5	2	A	142	R	65	B	140	Y	94	3.9	3.5	hit
CDKN1A_FBXW5	2	A	142	R	65	B	160	L	85	8.19	2.8	hit
CDKN1A_FBXW5	2	A	143	R	64	B	112	K	97	3.73	4.1	hit
CDKN1A_FBXW5	2	A	143	R	64	B	164	N	54	9.27	4.3	hit
CDKN1A_FBXW5	2	A	143	R	64	B	468	P	79	6.34	3.6	hit
CDKN1A_FBXW5	2	A	143	R	64	B	470	D	77	5.77	2.7	hit
CDKN1A_FBXW5	2	A	143	R	64	B	471	E	79	5.7	1.8	hit
CDKN1A_FBXW5	2	A	144	Q	71	B	96	L	98	3.23	3.9	hit
CDKN1A_FBXW5	2	A	144	Q	71	B	112	K	97	3.28	2.5	hit
CDKN1A_FBXW5	2	A	144	Q	71	B	140	Y	94	3.71	3.7	hit
CDKN1A_FBXW5	2	A	144	Q	71	B	142	Q	95	3.76	4.8	hit
CDKN1A_FBXW5	2	A	144	Q	71	B	164	N	54	7.69	4	hit
CDKN1A_FBXW5	2	A	144	Q	71	B	189	Y	90	4.18	4.5	hit
CDKN1A_FBXW5	2	A	144	Q	71	B	467	T	83	5.68	2.8	hit
CDKN1A_FBXW5	2	A	144	Q	71	B	471	E	79	4.76	2.3	hit
CDKN1A_FBXW5	2	A	144	Q	71	B	472	C	75	4.55	2.9	hit
CDKN1A_FBXW5	2	A	144	Q	71	B	473	F	81	6	1.8	hit
CDKN1A_FBXW5	2	A	144	Q	71	B	474	F	89	4.52	3.1	hit
CDKN1A_FBXW5	2	A	145	T	78	B	140	Y	94	3.62	2.5	hit
CDKN1A_FBXW5	2	A	145	T	78	B	158	V	92	3.05	2.7	hit
CDKN1A_FBXW5	2	A	145	T	78	B	164	N	54	6.8	2.2	hit
CDKN1A_FBXW5	2	A	145	T	78	B	165	S	61	5.6	3.5	hit
CDKN1A_FBXW5	2	A	145	T	78	B	166	S	76	5.39	4.2	hit
CDKN1A_FBXW5	2	A	145	T	78	B	189	Y	90	3.26	2.4	hit
CDKN1A_FBXW5	2	A	145	T	78	B	470	D	77	4.1	4.4	hit
CDKN1A_FBXW5	2	A	145	T	78	B	471	E	79	4.07	3	hit
CDKN1A_FBXW5	2	A	145	T	78	B	472	C	75	4.41	2	hit
CDKN1A_FBXW5	2	A	146	S	82	B	164	N	54	5.95	2.8	hit
CDKN1A_FBXW5	2	A	146	S	82	B	166	S	76	4.39	4.3	hit
CDKN1A_FBXW5	2	A	146	S	82	B	250	R	95	3.08	4.8	hit
CDKN1A_FBXW5	2	A	146	S	82	B	470	D	77	3.58	1.9	hit
CDKN1A_FBXW5	2	A	146	S	82	B	471	E	79	3.73	2.4	hit
CDKN1A_FBXW5	2	A	146	S	82	B	472	C	75	4.17	3.2	hit
CDKN1A_FBXW5	2	A	147	M	82	B	190	D	93	2.99	4.9	hit
CDKN1A_FBXW5	2	A	147	M	82	B	250	R	95	2.67	2.2	hit
CDKN1A_FBXW5	2	A	147	M	82	B	360	Y	92	2.65	2.1	hit
CDKN1A_FBXW5	2	A	147	M	82	B	361	S	92	2.95	2.2	hit
CDKN1A_FBXW5	2	A	147	M	82	B	362	P	96	2.4	2.1	hit
CDKN1A_FBXW5	2	A	147	M	82	B	404	H	95	2.72	2.5	hit
CDKN1A_FBXW5	2	A	147	M	82	B	469	N	78	4.27	2.3	hit
CDKN1A_FBXW5	2	A	147	M	82	B	470	D	77	4.24	1.9	hit
CDKN1A_FBXW5	2	A	147	M	82	B	471	E	79	3.62	3.1	hit
CDKN1A_FBXW5	2	A	147	M	82	B	472	C	75	4.15	2.6	hit
CDKN1A_FBXW5	2	A	147	M	82	B	473	F	81	3.91	4.7	hit
CDKN1A_FBXW5	2	A	148	T	78	B	246	A	91	2.62	4.5	hit
CDKN1A_FBXW5	2	A	148	T	78	B	250	R	95	3.01	4.2	hit
CDKN1A_FBXW5	2	A	148	T	78	B	360	Y	92	2.28	2.9	hit
CDKN1A_FBXW5	2	A	148	T	78	B	434	M	89	2.46	2.4	hit
CDKN1A_FBXW5	2	A	148	T	78	B	470	D	77	3.42	3.7	hit
CDKN1A_FBXW5	2	A	149	D	77	B	163	H	54	6.44	4.3	hit
CDKN1A_FBXW5	2	A	149	D	77	B	164	N	54	6.4	2.5	hit
CDKN1A_FBXW5	2	A	149	D	77	B	165	S	61	5.28	4.9	hit
CDKN1A_FBXW5	2	A	149	D	77	B	166	S	76	4.95	2.8	hit
CDKN1A_FBXW5	2	A	150	F	74	B	166	S	76	5.07	3	hit
CDKN1A_FBXW5	2	A	150	F	74	B	167	S	86	4.02	4.9	hit
CDKN1A_FBXW5	2	A	150	F	74	B	187	K	91	3.47	2.2	hit
CDKN1A_FBXW5	2	A	150	F	74	B	188	P	91	3.16	4.5	hit
CDKN1A_FBXW5	2	A	150	F	74	B	206	L	92	3.32	2.8	hit
CDKN1A_FBXW5	2	A	150	F	74	B	207	H	88	3.65	3.6	hit
CDKN1A_FBXW5	2	A	150	F	74	B	208	R	86	3.64	2.3	hit
CDKN1A_FBXW5	2	A	150	F	74	B	209	I	82	3.7	5	hit
CDKN1A_FBXW5	2	A	150	F	74	B	213	T	89	3.15	4.9	hit
CDKN1A_FBXW5	2	A	150	F	74	B	214	S	90	3	2.8	hit
CDKN1A_FBXW5	2	A	150	F	74	B	248	T	94	3.18	4.6	hit
CDKN1A_FBXW5	2	A	151	Y	72	B	206	L	92	3.43	3.9	hit
CDKN1A_FBXW5	2	A	151	Y	72	B	208	R	86	3.46	2.9	hit
CDKN1A_FBXW5	2	A	151	Y	72	B	209	I	82	3.39	4.9	hit
CDKN1A_FBXW5	2	A	151	Y	72	B	210	G	82	3.5	4.5	hit
CDKN1A_FBXW5	2	A	151	Y	72	B	211	D	82	3.01	2.5	hit
CDKN1A_FBXW5	2	A	151	Y	72	B	212	I	89	2.91	2.9	hit
CDKN1A_FBXW5	2	A	151	Y	72	B	213	T	89	2.99	3.6	hit
CDKN1A_FBXW5	2	A	151	Y	72	B	214	S	90	2.99	2	hit
CDKN1A_FBXW5	2	A	151	Y	72	B	243	N	94	3.33	3.8	hit
CDKN1A_FBXW5	2	A	151	Y	72	B	246	A	91	3.13	2.5	hit
CDKN1A_FBXW5	2	A	151	Y	72	B	247	S	93	3.52	2.3	hit
CDKN1A_FBXW5	2	A	151	Y	72	B	248	T	94	3.28	2.7	hit
CDKN1A_FBXW5	2	A	151	Y	72	B	250	R	95	3.64	4.7	hit
CDKN1A_FBXW5	2	A	151	Y	72	B	360	Y	92	2.74	4.2	hit
CDKN1A_FBXW5	2	A	151	Y	72	B	434	M	89	2.88	3	hit
CDKN1A_FBXW5	2	A	152	H	63	B	434	M	89	3.82	3.9	hit
CDKN1A_FBXW5	3	A	144	Q	55	B	96	L	97	7.22	3.8	hit
CDKN1A_FBXW5	3	A	144	Q	55	B	112	K	96	7.44	2.7	hit
CDKN1A_FBXW5	3	A	144	Q	55	B	140	Y	94	7.85	3.8	hit
CDKN1A_FBXW5	3	A	144	Q	55	B	142	Q	96	7.25	3.7	hit
CDKN1A_FBXW5	3	A	144	Q	55	B	189	Y	89	7.64	4	hit
CDKN1A_FBXW5	3	A	144	Q	55	B	467	T	86	7.51	3.2	hit
CDKN1A_FBXW5	3	A	144	Q	55	B	471	E	76	8.21	2.4	hit
CDKN1A_FBXW5	3	A	144	Q	55	B	472	C	70	8.45	2.6	hit
CDKN1A_FBXW5	3	A	144	Q	55	B	473	F	79	10	1.9	hit
CDKN1A_FBXW5	3	A	144	Q	55	B	474	F	89	8.09	2.8	hit
CDKN1A_FBXW5	3	A	144	Q	55	B	514	N	98	7.21	4.8	hit
CDKN1A_FBXW5	3	A	145	T	57	B	140	Y	94	7.04	2.3	hit
CDKN1A_FBXW5	3	A	145	T	57	B	158	V	92	5.75	2.6	hit
CDKN1A_FBXW5	3	A	145	T	57	B	166	S	76	9.78	3.7	hit
CDKN1A_FBXW5	3	A	145	T	57	B	189	Y	89	6.62	1.8	hit
CDKN1A_FBXW5	3	A	145	T	57	B	470	D	77	7.15	4.6	hit
CDKN1A_FBXW5	3	A	145	T	57	B	471	E	76	6.57	3.2	hit
CDKN1A_FBXW5	3	A	145	T	57	B	472	C	70	8.23	2.1	hit
CDKN1A_FBXW5	3	A	146	S	57	B	166	S	76	9.09	4.7	hit
CDKN1A_FBXW5	3	A	146	S	57	B	189	Y	89	6.43	4.6	hit
CDKN1A_FBXW5	3	A	146	S	57	B	250	R	94	6.56	4.6	hit
CDKN1A_FBXW5	3	A	146	S	57	B	470	D	77	5.86	1.8	hit
CDKN1A_FBXW5	3	A	146	S	57	B	471	E	76	7.63	2.3	hit
CDKN1A_FBXW5	3	A	146	S	57	B	472	C	70	7.92	3.2	hit
CDKN1A_FBXW5	3	A	147	M	63	B	189	Y	89	5.85	4.7	hit
CDKN1A_FBXW5	3	A	147	M	63	B	190	D	92	7.22	4.5	hit
CDKN1A_FBXW5	3	A	147	M	63	B	250	R	94	7.02	2.3	hit
CDKN1A_FBXW5	3	A	147	M	63	B	360	Y	90	9.3	2.2	hit
CDKN1A_FBXW5	3	A	147	M	63	B	361	S	90	6.68	1.9	hit
CDKN1A_FBXW5	3	A	147	M	63	B	362	P	95	7.3	2.1	hit
CDKN1A_FBXW5	3	A	147	M	63	B	404	H	94	6.08	2.9	hit
CDKN1A_FBXW5	3	A	147	M	63	B	469	N	80	6.67	3.5	hit
CDKN1A_FBXW5	3	A	147	M	63	B	470	D	77	7.78	2	hit
CDKN1A_FBXW5	3	A	147	M	63	B	471	E	76	7.97	2.9	hit
CDKN1A_FBXW5	3	A	147	M	63	B	472	C	70	8.82	2.6	hit
CDKN1A_FBXW5	3	A	147	M	63	B	473	F	79	8.67	4.5	hit
CDKN1A_FBXW5	3	A	148	T	54	B	246	A	89	7.36	4.8	hit
CDKN1A_FBXW5	3	A	148	T	54	B	250	R	94	7.75	4.3	hit
CDKN1A_FBXW5	3	A	148	T	54	B	360	Y	90	8.3	2.8	hit
CDKN1A_FBXW5	3	A	148	T	54	B	434	M	88	6.63	2.3	hit
CDKN1A_FBXW5	3	A	148	T	54	B	470	D	77	7.92	3.4	hit
CDKN1A_FBXW5	3	A	149	D	56	B	166	S	76	8.9	2.5	hit
CDKN1A_FBXW5	3	A	149	D	56	B	189	Y	89	7.5	4.9	hit
CDKN1A_FBXW5	3	A	149	D	56	B	208	R	81	7.52	4.2	hit
CDKN1A_FBXW5	3	A	150	F	50	B	167	S	84	9.16	3.8	hit
CDKN1A_FBXW5	3	A	150	F	50	B	187	K	87	9.23	2.4	hit
CDKN1A_FBXW5	3	A	150	F	50	B	188	P	89	8.45	2.1	hit
CDKN1A_FBXW5	3	A	150	F	50	B	189	Y	89	8.37	2.5	hit
CDKN1A_FBXW5	3	A	150	F	50	B	190	D	92	8.96	3.7	hit
CDKN1A_FBXW5	3	A	150	F	50	B	206	L	89	8.08	2.4	hit
CDKN1A_FBXW5	3	A	150	F	50	B	208	R	81	9.88	1.8	hit
CDKN1A_FBXW5	3	A	150	F	50	B	248	T	93	9.2	3.9	hit
CDKN1A_FBXW5	3	A	150	F	50	B	250	R	94	9.7	3	hit
CDKN1A_FBXW5	4	A	145	T	52	B	158	V	89	8.7	2.9	hit
CDKN1A_FBXW5	4	A	145	T	52	B	189	Y	87	9.48	2.3	hit
CDKN1A_FBXW5	4	A	145	T	52	B	470	D	74	9.02	4.3	hit
CDKN1A_FBXW5	4	A	145	T	52	B	471	E	72	9.48	2.9	hit
CDKN1A_FBXW5	4	A	146	S	58	B	166	S	72	9.52	4.4	hit
CDKN1A_FBXW5	4	A	146	S	58	B	250	R	94	8.2	4.6	hit
CDKN1A_FBXW5	4	A	146	S	58	B	360	Y	88	8.89	4.9	hit
CDKN1A_FBXW5	4	A	146	S	58	B	470	D	74	8.97	2.1	hit
CDKN1A_FBXW5	4	A	146	S	58	B	471	E	72	8.62	2.4	hit
CDKN1A_FBXW5	4	A	146	S	58	B	472	C	71	9.95	3.3	hit
CDKN1A_FBXW5	4	A	147	M	59	B	190	D	91	9.41	4.4	hit
CDKN1A_FBXW5	4	A	147	M	59	B	250	R	94	8.63	2	hit
CDKN1A_FBXW5	4	A	147	M	59	B	361	S	89	9.01	2.5	hit
CDKN1A_FBXW5	4	A	147	M	59	B	362	P	94	9.12	2.9	hit
CDKN1A_FBXW5	4	A	147	M	59	B	404	H	94	8.8	2.6	hit
CDKN1A_FBXW5	4	A	147	M	59	B	436	P	87	9.75	4.3	hit
CDKN1A_FBXW5	4	A	147	M	59	B	468	P	75	9.62	4.6	hit
CDKN1A_FBXW5	4	A	147	M	59	B	471	E	72	8.6	3	hit
CDKN1A_FBXW5	4	A	148	T	50	B	246	A	86	9.43	3.5	hit
CDKN1A_FBXW5	4	A	148	T	50	B	250	R	94	7.62	4	hit
CDKN1A_FBXW5	4	A	148	T	50	B	434	M	83	7.84	2.2	hit
CDKN1A_FBXW5	4	A	148	T	50	B	470	D	74	8.62	3.9	hit
CDKN1A_FBXW5	4	A	149	D	52	B	208	R	70	7.79	4.7	hit
CDKN1A_FBXW5	5	A	144	Q	61	B	96	L	98	5.02	4	hit
CDKN1A_FBXW5	5	A	144	Q	61	B	112	K	97	5.05	2.8	hit
CDKN1A_FBXW5	5	A	144	Q	61	B	140	Y	94	5.19	3.8	hit
CDKN1A_FBXW5	5	A	144	Q	61	B	142	Q	96	5.07	4.3	hit
CDKN1A_FBXW5	5	A	144	Q	61	B	189	Y	88	5.26	4.2	hit
CDKN1A_FBXW5	5	A	144	Q	61	B	467	T	82	5.88	2.6	hit
CDKN1A_FBXW5	5	A	144	Q	61	B	471	E	76	5	2.1	hit
CDKN1A_FBXW5	5	A	144	Q	61	B	472	C	72	5.41	2.6	hit
CDKN1A_FBXW5	5	A	144	Q	61	B	473	F	79	7.14	2	hit
CDKN1A_FBXW5	5	A	144	Q	61	B	474	F	89	5.8	2.9	hit
CDKN1A_FBXW5	5	A	144	Q	61	B	514	N	98	5.34	4.8	hit
CDKN1A_FBXW5	5	A	145	T	65	B	140	Y	94	4.59	2.1	hit
CDKN1A_FBXW5	5	A	145	T	65	B	158	V	90	3.71	2.6	hit
CDKN1A_FBXW5	5	A	145	T	65	B	165	S	60	7.77	2.3	hit
CDKN1A_FBXW5	5	A	145	T	65	B	166	S	74	6.94	3.8	hit
CDKN1A_FBXW5	5	A	145	T	65	B	189	Y	88	4.32	1.7	hit
CDKN1A_FBXW5	5	A	145	T	65	B	470	D	77	3.98	4.2	hit
CDKN1A_FBXW5	5	A	145	T	65	B	471	E	76	4.27	2.8	hit
CDKN1A_FBXW5	5	A	145	T	65	B	472	C	72	4.39	2	hit
CDKN1A_FBXW5	5	A	146	S	74	B	165	S	60	6.3	4.1	hit
CDKN1A_FBXW5	5	A	146	S	74	B	166	S	74	5.43	4.4	hit
CDKN1A_FBXW5	5	A	146	S	74	B	470	D	77	2.85	2.3	hit
CDKN1A_FBXW5	5	A	146	S	74	B	471	E	76	4.3	2.5	hit
CDKN1A_FBXW5	5	A	146	S	74	B	472	C	72	4.57	3.5	hit
CDKN1A_FBXW5	5	A	147	M	74	B	190	D	91	3.79	4.6	hit
CDKN1A_FBXW5	5	A	147	M	74	B	250	R	94	3.53	2	hit
CDKN1A_FBXW5	5	A	147	M	74	B	360	Y	90	4.01	2.1	hit
CDKN1A_FBXW5	5	A	147	M	74	B	361	S	90	3.78	2.1	hit
CDKN1A_FBXW5	5	A	147	M	74	B	362	P	95	3.09	2.3	hit
CDKN1A_FBXW5	5	A	147	M	74	B	404	H	93	3.57	2.3	hit
CDKN1A_FBXW5	5	A	147	M	74	B	436	P	87	4.41	4.5	hit
CDKN1A_FBXW5	5	A	147	M	74	B	469	N	78	3.69	2.3	hit
CDKN1A_FBXW5	5	A	147	M	74	B	470	D	77	3.93	1.9	hit
CDKN1A_FBXW5	5	A	147	M	74	B	471	E	76	4.73	2.9	hit
CDKN1A_FBXW5	5	A	147	M	74	B	472	C	72	5.65	2.6	hit
CDKN1A_FBXW5	5	A	147	M	74	B	473	F	79	5.21	4.5	hit
CDKN1A_FBXW5	5	A	148	T	67	B	246	A	87	3.08	3.4	hit
CDKN1A_FBXW5	5	A	148	T	67	B	250	R	94	3.48	4.1	hit
CDKN1A_FBXW5	5	A	148	T	67	B	360	Y	90	2.84	2.8	hit
CDKN1A_FBXW5	5	A	148	T	67	B	434	M	85	2.95	2.3	hit
CDKN1A_FBXW5	5	A	148	T	67	B	470	D	77	3.72	4	hit
CDKN1A_FBXW5	5	A	149	D	66	B	165	S	60	6.8	1.7	hit
CDKN1A_FBXW5	5	A	149	D	66	B	166	S	74	5.44	2.3	hit
CDKN1A_FBXW5	5	A	149	D	66	B	208	R	70	4.16	4.7	hit
CDKN1A_FBXW5	5	A	150	F	61	B	166	S	74	5.97	2.2	hit
CDKN1A_FBXW5	5	A	150	F	61	B	187	K	84	3.97	2.8	hit
CDKN1A_FBXW5	5	A	150	F	61	B	188	P	88	3.79	3.3	hit
CDKN1A_FBXW5	5	A	150	F	61	B	206	L	83	3.58	2.2	hit
CDKN1A_FBXW5	5	A	150	F	61	B	208	R	70	4.37	1.8	hit
CDKN1A_FBXW5	5	A	150	F	61	B	214	S	78	3.75	3.7	hit
CDKN1A_FBXW5	5	A	150	F	61	B	246	A	87	3.44	3.3	hit
CDKN1A_FBXW5	5	A	150	F	61	B	247	S	92	4.07	4	hit
CDKN1A_FBXW5	5	A	150	F	61	B	248	T	92	3.91	2.3	hit
CDKN1A_FBXW5	5	A	150	F	61	B	250	R	94	4.59	2.6	hit
CDKN1A_FBXW5	5	A	150	F	61	B	360	Y	90	3.81	4.3	hit
CDKN1A_FBXW5	5	A	151	Y	54	B	206	L	83	4.46	4.3	hit
CDKN1A_FBXW5	5	A	151	Y	54	B	208	R	70	4.31	2	hit
CDKN1A_FBXW5	5	A	151	Y	54	B	209	I	63	4.91	4.9	hit
CDKN1A_FBXW5	5	A	151	Y	54	B	210	G	63	4.97	3.6	hit
CDKN1A_FBXW5	5	A	151	Y	54	B	211	D	68	4.05	2.5	hit
CDKN1A_FBXW5	5	A	151	Y	54	B	212	I	77	3.77	2.6	hit
CDKN1A_FBXW5	5	A	151	Y	54	B	213	T	75	4.49	3.1	hit
CDKN1A_FBXW5	5	A	151	Y	54	B	214	S	78	4.27	2	hit
CDKN1A_FBXW5	5	A	151	Y	54	B	243	N	88	4.75	4.1	hit
CDKN1A_FBXW5	5	A	151	Y	54	B	246	A	87	4.21	2.4	hit
CDKN1A_FBXW5	5	A	151	Y	54	B	247	S	92	4.53	3.5	hit
CDKN1A_FBXW5	5	A	151	Y	54	B	248	T	92	4.71	3.2	hit
CDKN1A_FBXW5	5	A	151	Y	54	B	360	Y	90	4.2	4.2	hit
CDKN1A_FBXW5	5	A	151	Y	54	B	434	M	85	4.08	3.2	hit
CDKN1A_SKP1	3	A	38	M	54	B	104	I	78	9.16	2.8	hit
CDKN1A_SKP1	3	A	38	M	54	B	105	L	71	9.76	2.3	hit
CDKN1A_SKP1	3	A	41	C	55	B	123	V	71	9.26	2.9	hit
CDKN1A_SKP1	3	A	41	C	55	B	124	A	66	9.83	4.6	hit
CDKN1A_SKP1	3	A	42	I	56	B	123	V	71	9.72	4.9	hit
CDKN1B_FBXW7	3	A	29	C	58	B	277	Q	71	7.89	3.9	hit
CDKN1B_FBXW7	3	A	29	C	58	B	307	T	88	4.37	4.7	hit
CDKN1B_FBXW7	3	A	30	R	68	B	306	Q	92	2.78	4.9	hit
CDKN1B_FBXW7	3	A	32	L	85	B	303	Q	94	2	2.5	hit
CDKN1B_FBXW7	3	A	32	L	85	B	304	A	94	2.08	3.8	hit
CDKN1B_FBXW7	3	A	32	L	85	B	306	Q	92	2.24	2.5	hit
CDKN1B_FBXW7	3	A	32	L	85	B	307	T	88	2.25	2.6	hit
CDKN1B_FBXW7	3	A	33	F	85	B	296	L	95	2.67	3.9	hit
CDKN1B_FBXW7	3	A	33	F	85	B	300	D	95	2.14	2.3	hit
CDKN1B_FBXW7	3	A	33	F	85	B	301	L	96	2.16	4.7	hit
CDKN1B_FBXW7	3	A	33	F	85	B	303	Q	94	1.99	2.4	hit
CDKN1B_FBXW7	3	A	33	F	85	B	304	A	94	2.09	2.4	hit
CDKN1B_FBXW7	3	A	33	F	85	B	307	T	88	2.55	3.2	hit
CDKN1B_FBXW7	3	A	33	F	85	B	311	W	93	2.51	3.1	hit
CDKN1B_FBXW7	5	A	30	R	71	B	306	Q	91	2.63	4.7	hit
CDKN1B_FBXW7	5	A	31	N	78	B	303	Q	94	2.4	4.8	hit
CDKN1B_FBXW7	5	A	32	L	84	B	303	Q	94	2.04	2.1	hit
CDKN1B_FBXW7	5	A	32	L	84	B	304	A	94	2.06	3.8	hit
CDKN1B_FBXW7	5	A	32	L	84	B	306	Q	91	2.31	2.7	hit
CDKN1B_FBXW7	5	A	32	L	84	B	307	T	88	2.42	2.7	hit
CDKN1B_FBXW7	5	A	33	F	84	B	296	L	94	2.69	3.9	hit
CDKN1B_FBXW7	5	A	33	F	84	B	300	D	94	2.13	2.3	hit
CDKN1B_FBXW7	5	A	33	F	84	B	301	L	96	2.21	4.7	hit
CDKN1B_FBXW7	5	A	33	F	84	B	303	Q	94	2.08	2.5	hit
CDKN1B_FBXW7	5	A	33	F	84	B	304	A	94	2.17	2.4	hit
CDKN1B_FBXW7	5	A	33	F	84	B	307	T	88	2.52	3.1	hit
CDKN1B_FBXW7	5	A	33	F	84	B	311	W	94	2.52	3.2	hit
CDKN1B_FBXW7	5	A	48	H	88	B	295	F	93	5.29	4.1	hit
CKS1B_SKP1	2	A	68	L	67	B	123	V	67	9.89	2.2	hit
CKS1B_SKP1	2	A	68	L	67	B	127	I	58	9.98	3.8	hit
CKS1B_SKP1	3	A	12	Y	56	B	123	V	72	9.74	3.9	hit
CKS1B_SKP1	3	A	21	H	69	B	123	V	72	9.46	4.3	hit
CKS1B_SKP1	3	A	66	I	69	B	123	V	72	9.77	4.4	hit
CKS1B_SKP1	3	A	68	L	74	B	120	C	72	9.94	2.2	hit
CKS1B_SKP1	3	A	68	L	74	B	123	V	72	9.6	2.5	hit
CKS1B_SKP1	3	A	68	L	74	B	124	A	66	9.73	2.3	hit
CKS1B_SKP1	4	A	21	H	67	B	104	I	75	8.48	3.8	hit
CKS1B_SKP1	4	A	21	H	67	B	119	T	78	8.77	4.8	hit
CKS1B_SKP1	4	A	21	H	67	B	120	C	68	8.09	2	hit
CKS1B_SKP1	4	A	21	H	67	B	121	K	70	9.78	3.7	hit
CKS1B_SKP1	4	A	21	H	67	B	123	V	70	7.85	3.1	hit
CKS1B_SKP1	4	A	21	H	67	B	124	A	64	8.21	3.3	hit
CKS1B_SKP1	4	A	21	H	67	B	127	I	59	8.62	3.5	hit
CKS1B_SKP1	4	A	23	M	67	B	101	F	71	9.21	3.3	hit
CKS1B_SKP1	4	A	23	M	67	B	123	V	70	9.52	4.1	hit
CKS1B_SKP1	4	A	66	I	61	B	100	L	78	9.85	4.5	hit
CKS1B_SKP1	4	A	66	I	61	B	101	F	71	9.23	2	hit
CKS1B_SKP1	4	A	66	I	61	B	104	I	75	9.62	2.3	hit
CKS1B_SKP1	4	A	66	I	61	B	105	L	74	9.38	4.8	hit
CKS1B_SKP1	4	A	66	I	61	B	123	V	70	9.16	2.9	hit
CKS1B_SKP1	4	A	67	L	70	B	101	F	71	9.12	4.7	hit
CKS1B_SKP1	4	A	68	L	69	B	101	F	71	9.02	3.1	hit
CKS1B_SKP1	4	A	68	L	69	B	123	V	70	8.73	2.2	hit
CKS1B_SKP1	4	A	68	L	69	B	127	I	59	8.81	2.3	hit
CKS1B_SKP1	4	A	69	F	73	B	127	I	59	9.91	5	hit
CKS1B_SKP2	1	A	30	K	88	B	403	N	74	3.05	3.4	hit
CKS1B_SKP2	1	A	31	L	90	B	392	H	95	1.98	3.1	hit
CKS1B_SKP2	1	A	31	L	90	B	393	F	95	1.83	2.6	hit
CKS1B_SKP2	1	A	31	L	90	B	403	N	74	3.09	2.9	hit
CKS1B_SKP2	1	A	32	V	90	B	393	F	95	1.76	2.8	hit
CKS1B_SKP2	1	A	32	V	90	B	403	N	74	2.81	4.5	hit
CKS1B_SKP2	1	A	33	P	89	B	393	F	95	1.76	2.4	hit
CKS1B_SKP2	1	A	33	P	89	B	398	R	96	2.67	4.3	hit
CKS1B_SKP2	1	A	33	P	89	B	402	G	76	2.94	3.8	hit
CKS1B_SKP2	1	A	33	P	89	B	403	N	74	2.97	2.9	hit
CKS1B_SKP2	1	A	34	K	85	B	167	R	94	2.33	4.7	hit
CKS1B_SKP2	1	A	34	K	85	B	402	G	76	3.26	3.9	hit
CKS1B_SKP2	1	A	34	K	85	B	403	N	74	2.98	2.7	hit
CKS1B_SKP2	1	A	34	K	85	B	404	K	76	3.07	4.5	hit
CKS1B_SKP2	1	A	34	K	85	B	405	K	76	3	3.2	hit
CKS1B_SKP2	1	A	35	T	83	B	164	R	97	2.06	4.2	hit
CKS1B_SKP2	1	A	35	T	83	B	167	R	94	2.03	3.9	hit
CKS1B_SKP2	1	A	35	T	83	B	400	T	93	2.41	2.4	hit
CKS1B_SKP2	1	A	35	T	83	B	401	I	87	2.8	3.9	hit
CKS1B_SKP2	1	A	35	T	83	B	402	G	76	2.92	2	hit
CKS1B_SKP2	1	A	35	T	83	B	403	N	74	2.71	3.7	hit
CKS1B_SKP2	1	A	35	T	83	B	404	K	76	3	2.7	hit
CKS1B_SKP2	1	A	35	T	83	B	405	K	76	3.28	2.4	hit
CKS1B_SKP2	1	A	35	T	83	B	406	N	80	3.34	2.8	hit
CKS1B_SKP2	1	A	36	H	89	B	167	R	94	1.85	3.7	hit
CKS1B_SKP2	1	A	36	H	89	B	190	N	96	2.14	4.5	hit
CKS1B_SKP2	1	A	36	H	89	B	214	E	98	2.05	4.9	hit
CKS1B_SKP2	1	A	36	H	89	B	393	F	95	2.19	4	hit
CKS1B_SKP2	1	A	36	H	89	B	398	R	96	2.18	2.9	hit
CKS1B_SKP2	1	A	36	H	89	B	400	T	93	2.33	2.8	hit
CKS1B_SKP2	1	A	36	H	89	B	401	I	87	2.39	3.1	hit
CKS1B_SKP2	1	A	36	H	89	B	402	G	76	3.05	3	hit
CKS1B_SKP2	1	A	37	L	92	B	167	R	94	1.79	2.3	hit
CKS1B_SKP2	1	A	37	L	92	B	190	N	96	1.89	2.4	hit
CKS1B_SKP2	1	A	37	L	92	B	214	E	98	1.79	4	hit
CKS1B_SKP2	1	A	37	L	92	B	398	R	96	2.24	3	hit
CKS1B_SKP2	1	A	38	M	94	B	393	F	95	1.66	2.7	hit
CKS1B_SKP2	1	A	38	M	94	B	398	R	96	2.19	2.7	hit
CKS1B_SKP2	1	A	39	S	94	B	214	E	98	1.69	3.4	hit
CKS1B_SKP2	1	A	39	S	94	B	238	S	98	1.63	3.9	hit
CKS1B_SKP2	1	A	39	S	94	B	262	N	99	1.6	4.5	hit
CKS1B_SKP2	1	A	39	S	94	B	264	S	98	1.7	4.3	hit
CKS1B_SKP2	1	A	39	S	94	B	265	W	97	1.7	3.9	hit
CKS1B_SKP2	1	A	39	S	94	B	393	F	95	1.65	4.9	hit
CKS1B_SKP2	1	A	39	S	94	B	394	T	96	1.83	3.5	hit
CKS1B_SKP2	1	A	39	S	94	B	398	R	96	2.25	2.2	hit
CKS1B_SKP2	1	A	40	E	94	B	265	W	97	1.55	2.5	hit
CKS1B_SKP2	1	A	40	E	94	B	319	D	97	1.7	4.9	hit
CKS1B_SKP2	1	A	40	E	94	B	344	R	97	1.68	4.9	hit
CKS1B_SKP2	1	A	41	S	94	B	264	S	98	1.68	3.9	hit
CKS1B_SKP2	1	A	41	S	94	B	265	W	97	1.58	1.9	hit
CKS1B_SKP2	1	A	41	S	94	B	289	N	99	1.5	4.2	hit
CKS1B_SKP2	1	A	41	S	94	B	291	S	98	1.62	2.2	hit
CKS1B_SKP2	1	A	41	S	94	B	292	G	97	1.74	4.6	hit
CKS1B_SKP2	1	A	41	S	94	B	316	D	99	1.46	4.2	hit
CKS1B_SKP2	1	A	41	S	94	B	318	S	98	1.42	3	hit
CKS1B_SKP2	1	A	41	S	94	B	319	D	97	1.49	3.2	hit
CKS1B_SKP2	1	A	41	S	94	B	343	S	98	1.43	4.8	hit
CKS1B_SKP2	1	A	41	S	94	B	344	R	97	1.5	2.4	hit
CKS1B_SKP2	1	A	41	S	94	B	392	H	95	1.51	4.8	hit
CKS1B_SKP2	1	A	41	S	94	B	394	T	96	1.77	5	hit
CKS1B_SKP2	1	A	42	E	95	B	344	R	97	1.49	4.5	hit
CKS1B_SKP2	1	A	42	E	95	B	392	H	95	1.29	2.6	hit
CKS1B_SKP2	1	A	42	E	95	B	393	F	95	1.35	2.1	hit
CKS1B_SKP2	1	A	42	E	95	B	394	T	96	1.47	1.9	hit
CKS1B_SKP2	1	A	42	E	95	B	398	R	96	1.94	1.8	hit
CKS1B_SKP2	1	A	43	W	95	B	393	F	95	1.32	4.4	hit
CKS1B_SKP2	1	A	44	R	96	B	265	W	97	1.65	2.8	hit
CKS1B_SKP2	1	A	44	R	96	B	319	D	97	1.52	3.2	hit
CKS1B_SKP2	1	A	44	R	96	B	344	R	97	1.36	2.2	hit
CKS1B_SKP2	1	A	44	R	96	B	346	Y	96	1.8	4.5	hit
CKS1B_SKP2	1	A	44	R	96	B	368	F	96	1.29	4.3	hit
CKS1B_SKP2	1	A	45	N	95	B	318	S	98	1.52	4.8	hit
CKS1B_SKP2	1	A	45	N	95	B	341	S	99	1.51	4.4	hit
CKS1B_SKP2	1	A	45	N	95	B	343	S	98	1.4	3.2	hit
CKS1B_SKP2	1	A	45	N	95	B	344	R	97	1.38	1.7	hit
CKS1B_SKP2	1	A	45	N	95	B	366	Q	98	1.45	4.7	hit
CKS1B_SKP2	1	A	45	N	95	B	368	F	96	1.34	2.7	hit
CKS1B_SKP2	1	A	45	N	95	B	391	S	94	1.46	4	hit
CKS1B_SKP2	1	A	45	N	95	B	392	H	95	1.39	1.8	hit
CKS1B_SKP2	1	A	45	N	95	B	393	F	95	1.5	3.7	hit
CKS1B_SKP2	1	A	46	L	94	B	392	H	95	1.43	2.6	hit
CKS1B_SKP2	1	A	46	L	94	B	393	F	95	1.55	2.3	hit
CKS1B_SKP2	1	A	47	G	93	B	392	H	95	1.6	4.9	hit
CKS1B_SKP2	1	A	52	Q	89	B	265	W	97	2.16	2.3	hit
CKS1B_SKP2	1	A	52	Q	89	B	294	R	96	2.57	1.6	hit
CKS1B_SKP2	1	A	52	Q	89	B	319	D	97	2.11	5	hit
CKS1B_SKP2	1	A	53	G	88	B	265	W	97	2.15	4.1	hit
CKS1B_SKP2	1	A	53	G	88	B	267	F	91	3	4.9	hit
CKS1B_SKP2	1	A	57	Y	91	B	190	N	96	2.1	4.8	hit
CKS1B_SKP2	1	A	58	M	88	B	167	R	94	2.3	4.5	hit
CKS1B_SKP2	1	A	58	M	88	B	169	F	95	2.92	4.3	hit
CKS1B_SKP2	1	A	59	I	82	B	167	R	94	2.64	3	hit
CKS1B_SKP2	1	A	61	E	78	B	167	R	94	3.46	4.4	hit
CKS1B_SKP2	1	A	61	E	78	B	405	K	76	7.18	1.8	hit
CKS1B_SKP2	1	A	70	R	96	B	192	V	95	2.83	3.4	hit
CKS1B_SKP2	1	A	75	K	70	B	217	R	97	5.1	5	hit
CKS1B_SKP2	2	A	4	K	62	B	368	F	97	4.46	4.8	hit
CKS1B_SKP2	2	A	4	K	62	B	392	H	95	4.96	4.3	hit
CKS1B_SKP2	2	A	30	K	88	B	403	N	72	3.14	3.7	hit
CKS1B_SKP2	2	A	31	L	90	B	392	H	95	1.84	3	hit
CKS1B_SKP2	2	A	31	L	90	B	393	F	95	1.8	2.6	hit
CKS1B_SKP2	2	A	31	L	90	B	403	N	72	3.13	3.2	hit
CKS1B_SKP2	2	A	32	V	91	B	393	F	95	1.74	2.9	hit
CKS1B_SKP2	2	A	32	V	91	B	403	N	72	2.82	4.4	hit
CKS1B_SKP2	2	A	33	P	89	B	393	F	95	1.75	2.6	hit
CKS1B_SKP2	2	A	33	P	89	B	402	G	76	2.94	4.5	hit
CKS1B_SKP2	2	A	33	P	89	B	403	N	72	2.98	2.8	hit
CKS1B_SKP2	2	A	34	K	83	B	167	R	94	2.29	4.5	hit
CKS1B_SKP2	2	A	34	K	83	B	402	G	76	3.26	4	hit
CKS1B_SKP2	2	A	34	K	83	B	403	N	72	3.12	2.8	hit
CKS1B_SKP2	2	A	34	K	83	B	404	K	72	3.29	4.9	hit
CKS1B_SKP2	2	A	34	K	83	B	405	K	70	3.25	2.8	hit
CKS1B_SKP2	2	A	35	T	81	B	164	R	97	2.04	4.3	hit
CKS1B_SKP2	2	A	35	T	81	B	167	R	94	2.02	3	hit
CKS1B_SKP2	2	A	35	T	81	B	400	T	92	2.44	2.4	hit
CKS1B_SKP2	2	A	35	T	81	B	401	I	86	2.83	3.8	hit
CKS1B_SKP2	2	A	35	T	81	B	402	G	76	3	1.9	hit
CKS1B_SKP2	2	A	35	T	81	B	403	N	72	2.88	3.4	hit
CKS1B_SKP2	2	A	35	T	81	B	404	K	72	3.22	2.9	hit
CKS1B_SKP2	2	A	35	T	81	B	405	K	70	3.61	2.8	hit
CKS1B_SKP2	2	A	35	T	81	B	406	N	75	3.54	3.6	hit
CKS1B_SKP2	2	A	36	H	89	B	167	R	94	1.8	4.1	hit
CKS1B_SKP2	2	A	36	H	89	B	190	N	96	2.05	4.9	hit
CKS1B_SKP2	2	A	36	H	89	B	214	E	98	1.96	4.5	hit
CKS1B_SKP2	2	A	36	H	89	B	393	F	95	2.06	3.7	hit
CKS1B_SKP2	2	A	36	H	89	B	398	R	96	2.16	3	hit
CKS1B_SKP2	2	A	36	H	89	B	400	T	92	2.25	3.1	hit
CKS1B_SKP2	2	A	36	H	89	B	401	I	86	2.34	4	hit
CKS1B_SKP2	2	A	36	H	89	B	402	G	76	2.98	3.4	hit
CKS1B_SKP2	2	A	37	L	92	B	167	R	94	1.76	2.3	hit
CKS1B_SKP2	2	A	37	L	92	B	190	N	96	1.77	2.5	hit
CKS1B_SKP2	2	A	37	L	92	B	214	E	98	1.65	4.4	hit
CKS1B_SKP2	2	A	37	L	92	B	398	R	96	2.1	3.6	hit
CKS1B_SKP2	2	A	38	M	94	B	393	F	95	1.7	2.7	hit
CKS1B_SKP2	2	A	38	M	94	B	398	R	96	2.03	3.2	hit
CKS1B_SKP2	2	A	39	S	94	B	214	E	98	1.64	3.1	hit
CKS1B_SKP2	2	A	39	S	94	B	238	S	98	1.55	3.6	hit
CKS1B_SKP2	2	A	39	S	94	B	262	N	99	1.5	4.5	hit
CKS1B_SKP2	2	A	39	S	94	B	264	S	98	1.57	4	hit
CKS1B_SKP2	2	A	39	S	94	B	265	W	97	1.56	3.8	hit
CKS1B_SKP2	2	A	39	S	94	B	394	T	96	1.73	3.7	hit
CKS1B_SKP2	2	A	39	S	94	B	398	R	96	2.17	2.5	hit
CKS1B_SKP2	2	A	40	E	95	B	265	W	97	1.44	2.6	hit
CKS1B_SKP2	2	A	40	E	95	B	319	D	97	1.61	4.8	hit
CKS1B_SKP2	2	A	40	E	95	B	344	R	97	1.57	4.9	hit
CKS1B_SKP2	2	A	41	S	95	B	264	S	98	1.53	3.9	hit
CKS1B_SKP2	2	A	41	S	95	B	265	W	97	1.49	1.8	hit
CKS1B_SKP2	2	A	41	S	95	B	289	N	99	1.42	4.2	hit
CKS1B_SKP2	2	A	41	S	95	B	291	S	98	1.53	2.2	hit
CKS1B_SKP2	2	A	41	S	95	B	292	G	98	1.69	4.5	hit
CKS1B_SKP2	2	A	41	S	95	B	316	D	99	1.4	4.1	hit
CKS1B_SKP2	2	A	41	S	95	B	318	S	98	1.35	2.7	hit
CKS1B_SKP2	2	A	41	S	95	B	319	D	97	1.44	3.2	hit
CKS1B_SKP2	2	A	41	S	95	B	343	S	98	1.38	4.8	hit
CKS1B_SKP2	2	A	41	S	95	B	344	R	97	1.4	2.4	hit
CKS1B_SKP2	2	A	41	S	95	B	392	H	95	1.44	4.8	hit
CKS1B_SKP2	2	A	41	S	95	B	394	T	96	1.7	4.9	hit
CKS1B_SKP2	2	A	42	E	95	B	344	R	97	1.47	4.6	hit
CKS1B_SKP2	2	A	42	E	95	B	392	H	95	1.29	2.7	hit
CKS1B_SKP2	2	A	42	E	95	B	393	F	95	1.2	2.2	hit
CKS1B_SKP2	2	A	42	E	95	B	394	T	96	1.53	1.8	hit
CKS1B_SKP2	2	A	42	E	95	B	398	R	96	1.89	1.8	hit
CKS1B_SKP2	2	A	43	W	95	B	393	F	95	1.26	4.6	hit
CKS1B_SKP2	2	A	44	R	96	B	265	W	97	1.58	2.8	hit
CKS1B_SKP2	2	A	44	R	96	B	319	D	97	1.49	2.9	hit
CKS1B_SKP2	2	A	44	R	96	B	344	R	97	1.26	2.2	hit
CKS1B_SKP2	2	A	44	R	96	B	368	F	97	1.24	4.1	hit
CKS1B_SKP2	2	A	45	N	96	B	318	S	98	1.45	4.7	hit
CKS1B_SKP2	2	A	45	N	96	B	341	S	99	1.44	4.3	hit
CKS1B_SKP2	2	A	45	N	96	B	343	S	98	1.31	3.2	hit
CKS1B_SKP2	2	A	45	N	96	B	344	R	97	1.29	1.7	hit
CKS1B_SKP2	2	A	45	N	96	B	366	Q	98	1.37	4.8	hit
CKS1B_SKP2	2	A	45	N	96	B	368	F	97	1.26	2.6	hit
CKS1B_SKP2	2	A	45	N	96	B	391	S	94	1.37	4.1	hit
CKS1B_SKP2	2	A	45	N	96	B	392	H	95	1.24	1.9	hit
CKS1B_SKP2	2	A	45	N	96	B	393	F	95	1.39	3.6	hit
CKS1B_SKP2	2	A	46	L	94	B	392	H	95	1.32	2.5	hit
CKS1B_SKP2	2	A	46	L	94	B	393	F	95	1.54	2.2	hit
CKS1B_SKP2	2	A	47	G	94	B	392	H	95	1.51	5	hit
CKS1B_SKP2	2	A	52	Q	89	B	265	W	97	2.04	1.8	hit
CKS1B_SKP2	2	A	52	Q	89	B	292	G	98	2.2	3.6	hit
CKS1B_SKP2	2	A	52	Q	89	B	294	R	96	2.51	1.9	hit
CKS1B_SKP2	2	A	52	Q	89	B	319	D	97	1.96	4.4	hit
CKS1B_SKP2	2	A	53	G	88	B	265	W	97	2.09	4.1	hit
CKS1B_SKP2	2	A	53	G	88	B	267	F	89	3.1	4.9	hit
CKS1B_SKP2	2	A	55	V	94	B	190	N	96	2.1	4.8	hit
CKS1B_SKP2	2	A	57	Y	91	B	190	N	96	2.17	4.9	hit
CKS1B_SKP2	2	A	58	M	88	B	167	R	94	2.31	4.8	hit
CKS1B_SKP2	2	A	58	M	88	B	169	F	96	2.96	4.7	hit
CKS1B_SKP2	2	A	59	I	80	B	167	R	94	2.9	3	hit
CKS1B_SKP2	2	A	61	E	75	B	167	R	94	3.69	4.3	hit
CKS1B_SKP2	2	A	61	E	75	B	405	K	70	8.23	1.8	hit
CKS1B_SKP2	2	A	70	R	96	B	192	V	95	2.75	3.7	hit
CKS1B_SKP2	3	A	3	H	61	B	368	F	96	5.01	4.7	hit
CKS1B_SKP2	3	A	3	H	61	B	373	D	83	6.29	4.4	hit
CKS1B_SKP2	3	A	30	K	88	B	403	N	71	3.12	4	hit
CKS1B_SKP2	3	A	31	L	90	B	392	H	95	1.77	2.9	hit
CKS1B_SKP2	3	A	31	L	90	B	393	F	96	1.71	2.6	hit
CKS1B_SKP2	3	A	31	L	90	B	403	N	71	3.02	3.5	hit
CKS1B_SKP2	3	A	32	V	90	B	393	F	96	1.71	2.9	hit
CKS1B_SKP2	3	A	32	V	90	B	403	N	71	2.83	4.6	hit
CKS1B_SKP2	3	A	33	P	88	B	393	F	96	1.68	2.6	hit
CKS1B_SKP2	3	A	33	P	88	B	398	R	96	2.4	4.9	hit
CKS1B_SKP2	3	A	33	P	88	B	402	G	76	2.8	4.5	hit
CKS1B_SKP2	3	A	33	P	88	B	403	N	71	2.89	3	hit
CKS1B_SKP2	3	A	34	K	84	B	167	R	93	2.3	4.6	hit
CKS1B_SKP2	3	A	34	K	84	B	402	G	76	3.15	4	hit
CKS1B_SKP2	3	A	34	K	84	B	403	N	71	3.06	2.8	hit
CKS1B_SKP2	3	A	34	K	84	B	404	K	73	3.18	4.6	hit
CKS1B_SKP2	3	A	34	K	84	B	405	K	71	3.08	3	hit
CKS1B_SKP2	3	A	35	T	83	B	164	R	97	1.95	4.6	hit
CKS1B_SKP2	3	A	35	T	83	B	167	R	93	2.03	3.7	hit
CKS1B_SKP2	3	A	35	T	83	B	400	T	92	2.43	2.4	hit
CKS1B_SKP2	3	A	35	T	83	B	401	I	85	2.89	3.7	hit
CKS1B_SKP2	3	A	35	T	83	B	402	G	76	2.97	1.9	hit
CKS1B_SKP2	3	A	35	T	83	B	403	N	71	2.81	3.4	hit
CKS1B_SKP2	3	A	35	T	83	B	404	K	73	3.16	2.8	hit
CKS1B_SKP2	3	A	35	T	83	B	405	K	71	3.58	2.8	hit
CKS1B_SKP2	3	A	35	T	83	B	406	N	75	3.43	3.5	hit
CKS1B_SKP2	3	A	36	H	88	B	167	R	93	1.84	4.4	hit
CKS1B_SKP2	3	A	36	H	88	B	190	N	95	2.05	4.6	hit
CKS1B_SKP2	3	A	36	H	88	B	214	E	98	2.01	4.3	hit
CKS1B_SKP2	3	A	36	H	88	B	393	F	96	2.06	3.7	hit
CKS1B_SKP2	3	A	36	H	88	B	398	R	96	2.02	3	hit
CKS1B_SKP2	3	A	36	H	88	B	399	P	96	2.22	5	hit
CKS1B_SKP2	3	A	36	H	88	B	400	T	92	2.31	3.2	hit
CKS1B_SKP2	3	A	36	H	88	B	401	I	85	2.46	4	hit
CKS1B_SKP2	3	A	36	H	88	B	402	G	76	2.84	3.7	hit
CKS1B_SKP2	3	A	37	L	92	B	167	R	93	1.75	2.5	hit
CKS1B_SKP2	3	A	37	L	92	B	190	N	95	1.71	2.3	hit
CKS1B_SKP2	3	A	37	L	92	B	214	E	98	1.66	3.5	hit
CKS1B_SKP2	3	A	37	L	92	B	398	R	96	2.15	3.3	hit
CKS1B_SKP2	3	A	38	M	94	B	393	F	96	1.56	2.8	hit
CKS1B_SKP2	3	A	38	M	94	B	398	R	96	1.99	3.1	hit
CKS1B_SKP2	3	A	39	S	94	B	214	E	98	1.68	3.7	hit
CKS1B_SKP2	3	A	39	S	94	B	238	S	98	1.5	3.9	hit
CKS1B_SKP2	3	A	39	S	94	B	262	N	99	1.61	4.9	hit
CKS1B_SKP2	3	A	39	S	94	B	264	S	98	1.52	4.4	hit
CKS1B_SKP2	3	A	39	S	94	B	265	W	97	1.52	3.3	hit
CKS1B_SKP2	3	A	39	S	94	B	394	T	96	1.67	3.4	hit
CKS1B_SKP2	3	A	39	S	94	B	398	R	96	2	2.5	hit
CKS1B_SKP2	3	A	40	E	95	B	265	W	97	1.34	2.6	hit
CKS1B_SKP2	3	A	40	E	95	B	319	D	97	1.51	4.8	hit
CKS1B_SKP2	3	A	40	E	95	B	344	R	97	1.61	4.8	hit
CKS1B_SKP2	3	A	41	S	96	B	264	S	98	1.51	4	hit
CKS1B_SKP2	3	A	41	S	96	B	265	W	97	1.44	1.8	hit
CKS1B_SKP2	3	A	41	S	96	B	289	N	99	1.47	4.3	hit
CKS1B_SKP2	3	A	41	S	96	B	291	S	98	1.49	2.1	hit
CKS1B_SKP2	3	A	41	S	96	B	292	G	97	1.65	4.4	hit
CKS1B_SKP2	3	A	41	S	96	B	316	D	99	1.39	4.1	hit
CKS1B_SKP2	3	A	41	S	96	B	318	S	98	1.32	2.8	hit
CKS1B_SKP2	3	A	41	S	96	B	319	D	97	1.35	3.1	hit
CKS1B_SKP2	3	A	41	S	96	B	343	S	98	1.31	4.6	hit
CKS1B_SKP2	3	A	41	S	96	B	344	R	97	1.39	2.4	hit
CKS1B_SKP2	3	A	41	S	96	B	392	H	95	1.43	4.8	hit
CKS1B_SKP2	3	A	42	E	95	B	265	W	97	1.45	4.9	hit
CKS1B_SKP2	3	A	42	E	95	B	344	R	97	1.46	4.5	hit
CKS1B_SKP2	3	A	42	E	95	B	392	H	95	1.2	2.7	hit
CKS1B_SKP2	3	A	42	E	95	B	393	F	96	1.13	2.1	hit
CKS1B_SKP2	3	A	42	E	95	B	394	T	96	1.41	1.9	hit
CKS1B_SKP2	3	A	42	E	95	B	398	R	96	1.74	1.7	hit
CKS1B_SKP2	3	A	43	W	95	B	393	F	96	1.2	4.5	hit
CKS1B_SKP2	3	A	44	R	96	B	265	W	97	1.51	2.9	hit
CKS1B_SKP2	3	A	44	R	96	B	319	D	97	1.44	3	hit
CKS1B_SKP2	3	A	44	R	96	B	344	R	97	1.26	2.3	hit
CKS1B_SKP2	3	A	44	R	96	B	346	Y	96	1.74	4.4	hit
CKS1B_SKP2	3	A	44	R	96	B	368	F	96	1.21	4.2	hit
CKS1B_SKP2	3	A	45	N	96	B	318	S	98	1.45	4.8	hit
CKS1B_SKP2	3	A	45	N	96	B	341	S	99	1.47	4.9	hit
CKS1B_SKP2	3	A	45	N	96	B	343	S	98	1.27	3.3	hit
CKS1B_SKP2	3	A	45	N	96	B	344	R	97	1.3	1.7	hit
CKS1B_SKP2	3	A	45	N	96	B	366	Q	98	1.39	4.7	hit
CKS1B_SKP2	3	A	45	N	96	B	368	F	96	1.24	2.7	hit
CKS1B_SKP2	3	A	45	N	96	B	391	S	95	1.39	4	hit
CKS1B_SKP2	3	A	45	N	96	B	392	H	95	1.25	1.9	hit
CKS1B_SKP2	3	A	45	N	96	B	393	F	96	1.35	3.7	hit
CKS1B_SKP2	3	A	46	L	94	B	392	H	95	1.28	2.7	hit
CKS1B_SKP2	3	A	46	L	94	B	393	F	96	1.47	2.3	hit
CKS1B_SKP2	3	A	47	G	93	B	392	H	95	1.49	4.9	hit
CKS1B_SKP2	3	A	52	Q	88	B	265	W	97	2.04	2	hit
CKS1B_SKP2	3	A	52	Q	88	B	292	G	97	2.42	3.5	hit
CKS1B_SKP2	3	A	52	Q	88	B	294	R	96	2.67	1.9	hit
CKS1B_SKP2	3	A	52	Q	88	B	319	D	97	2.03	4.5	hit
CKS1B_SKP2	3	A	53	G	88	B	265	W	97	2.06	4.1	hit
CKS1B_SKP2	3	A	53	G	88	B	267	F	91	2.99	4.7	hit
CKS1B_SKP2	3	A	55	V	94	B	190	N	95	2.15	4.9	hit
CKS1B_SKP2	3	A	56	H	95	B	190	N	95	1.97	5	hit
CKS1B_SKP2	3	A	57	Y	89	B	190	N	95	2.12	4.8	hit
CKS1B_SKP2	3	A	58	M	84	B	167	R	93	2.35	4.6	hit
CKS1B_SKP2	3	A	59	I	77	B	167	R	93	2.82	3.4	hit
CKS1B_SKP2	3	A	61	E	73	B	167	R	93	3.78	3.9	hit
CKS1B_SKP2	3	A	61	E	73	B	405	K	71	8.26	1.9	hit
CKS1B_SKP2	3	A	70	R	95	B	192	V	95	2.71	3.5	hit
CKS1B_SKP2	4	A	3	H	61	B	369	G	95	5.24	4.8	hit
CKS1B_SKP2	4	A	30	K	87	B	403	N	72	3.26	4.7	hit
CKS1B_SKP2	4	A	31	L	89	B	392	H	94	1.87	2.9	hit
CKS1B_SKP2	4	A	31	L	89	B	393	F	95	1.86	2.5	hit
CKS1B_SKP2	4	A	31	L	89	B	403	N	72	3.08	4	hit
CKS1B_SKP2	4	A	32	V	90	B	393	F	95	1.86	3.1	hit
CKS1B_SKP2	4	A	32	V	90	B	403	N	72	2.84	4.8	hit
CKS1B_SKP2	4	A	33	P	88	B	393	F	95	1.89	2.6	hit
CKS1B_SKP2	4	A	33	P	88	B	398	R	96	2.56	4.7	hit
CKS1B_SKP2	4	A	33	P	88	B	402	G	75	3.01	4.7	hit
CKS1B_SKP2	4	A	33	P	88	B	403	N	72	2.96	2.8	hit
CKS1B_SKP2	4	A	34	K	83	B	402	G	75	3.31	4.6	hit
CKS1B_SKP2	4	A	34	K	83	B	403	N	72	3.05	3	hit
CKS1B_SKP2	4	A	34	K	83	B	405	K	73	3.04	2.7	hit
CKS1B_SKP2	4	A	35	T	82	B	164	R	97	2.1	4.6	hit
CKS1B_SKP2	4	A	35	T	82	B	167	R	93	2.07	2.3	hit
CKS1B_SKP2	4	A	35	T	82	B	400	T	90	2.67	2.5	hit
CKS1B_SKP2	4	A	35	T	82	B	401	I	83	3.08	4.3	hit
CKS1B_SKP2	4	A	35	T	82	B	402	G	75	3.13	1.8	hit
CKS1B_SKP2	4	A	35	T	82	B	403	N	72	2.91	2.8	hit
CKS1B_SKP2	4	A	35	T	82	B	404	K	73	3.19	2.6	hit
CKS1B_SKP2	4	A	35	T	82	B	405	K	73	3.64	2.5	hit
CKS1B_SKP2	4	A	35	T	82	B	406	N	76	3.44	3.8	hit
CKS1B_SKP2	4	A	36	H	87	B	167	R	93	1.86	2.4	hit
CKS1B_SKP2	4	A	36	H	87	B	190	N	95	2.11	4.9	hit
CKS1B_SKP2	4	A	36	H	87	B	214	E	97	2.09	4.8	hit
CKS1B_SKP2	4	A	36	H	87	B	393	F	95	2.18	3.8	hit
CKS1B_SKP2	4	A	36	H	87	B	398	R	96	2.19	2.9	hit
CKS1B_SKP2	4	A	36	H	87	B	400	T	90	2.36	3	hit
CKS1B_SKP2	4	A	36	H	87	B	401	I	83	2.64	4	hit
CKS1B_SKP2	4	A	36	H	87	B	402	G	75	3.09	3.6	hit
CKS1B_SKP2	4	A	37	L	91	B	167	R	93	1.76	2.3	hit
CKS1B_SKP2	4	A	37	L	91	B	190	N	95	1.69	2.4	hit
CKS1B_SKP2	4	A	37	L	91	B	214	E	97	1.68	3.9	hit
CKS1B_SKP2	4	A	37	L	91	B	398	R	96	2.19	3.2	hit
CKS1B_SKP2	4	A	38	M	93	B	393	F	95	1.65	2.9	hit
CKS1B_SKP2	4	A	38	M	93	B	398	R	96	2.14	2.8	hit
CKS1B_SKP2	4	A	39	S	93	B	214	E	97	1.67	3	hit
CKS1B_SKP2	4	A	39	S	93	B	238	S	98	1.51	3.1	hit
CKS1B_SKP2	4	A	39	S	93	B	262	N	99	1.54	4.8	hit
CKS1B_SKP2	4	A	39	S	93	B	264	S	98	1.54	4.4	hit
CKS1B_SKP2	4	A	39	S	93	B	265	W	97	1.58	3.8	hit
CKS1B_SKP2	4	A	39	S	93	B	394	T	95	1.78	3.4	hit
CKS1B_SKP2	4	A	39	S	93	B	398	R	96	2.01	2.2	hit
CKS1B_SKP2	4	A	40	E	94	B	265	W	97	1.36	2.6	hit
CKS1B_SKP2	4	A	40	E	94	B	267	F	87	2.19	5	hit
CKS1B_SKP2	4	A	40	E	94	B	344	R	97	1.54	4.9	hit
CKS1B_SKP2	4	A	41	S	94	B	264	S	98	1.51	3.7	hit
CKS1B_SKP2	4	A	41	S	94	B	265	W	97	1.46	1.8	hit
CKS1B_SKP2	4	A	41	S	94	B	289	N	99	1.42	4	hit
CKS1B_SKP2	4	A	41	S	94	B	291	S	98	1.52	2	hit
CKS1B_SKP2	4	A	41	S	94	B	292	G	97	1.67	4.7	hit
CKS1B_SKP2	4	A	41	S	94	B	316	D	99	1.39	3.9	hit
CKS1B_SKP2	4	A	41	S	94	B	318	S	98	1.37	3.2	hit
CKS1B_SKP2	4	A	41	S	94	B	319	D	97	1.47	3.4	hit
CKS1B_SKP2	4	A	41	S	94	B	344	R	97	1.46	2.5	hit
CKS1B_SKP2	4	A	41	S	94	B	392	H	94	1.48	4.7	hit
CKS1B_SKP2	4	A	41	S	94	B	394	T	95	1.74	4.7	hit
CKS1B_SKP2	4	A	42	E	94	B	344	R	97	1.46	4.6	hit
CKS1B_SKP2	4	A	42	E	94	B	392	H	94	1.26	2.7	hit
CKS1B_SKP2	4	A	42	E	94	B	393	F	95	1.23	2.1	hit
CKS1B_SKP2	4	A	42	E	94	B	394	T	95	1.52	2	hit
CKS1B_SKP2	4	A	42	E	94	B	398	R	96	1.82	1.8	hit
CKS1B_SKP2	4	A	43	W	95	B	393	F	95	1.27	4.6	hit
CKS1B_SKP2	4	A	44	R	95	B	265	W	97	1.46	2.6	hit
CKS1B_SKP2	4	A	44	R	95	B	319	D	97	1.38	2.8	hit
CKS1B_SKP2	4	A	44	R	95	B	344	R	97	1.25	2.3	hit
CKS1B_SKP2	4	A	44	R	95	B	346	Y	96	1.66	4.5	hit
CKS1B_SKP2	4	A	44	R	95	B	368	F	97	1.19	4.3	hit
CKS1B_SKP2	4	A	45	N	96	B	318	S	98	1.42	4.8	hit
CKS1B_SKP2	4	A	45	N	96	B	341	S	99	1.4	4.9	hit
CKS1B_SKP2	4	A	45	N	96	B	343	S	98	1.25	3.3	hit
CKS1B_SKP2	4	A	45	N	96	B	344	R	97	1.28	1.7	hit
CKS1B_SKP2	4	A	45	N	96	B	366	Q	98	1.34	4.7	hit
CKS1B_SKP2	4	A	45	N	96	B	368	F	97	1.2	2.7	hit
CKS1B_SKP2	4	A	45	N	96	B	391	S	94	1.41	4.1	hit
CKS1B_SKP2	4	A	45	N	96	B	392	H	94	1.21	1.9	hit
CKS1B_SKP2	4	A	45	N	96	B	393	F	95	1.33	3.7	hit
CKS1B_SKP2	4	A	46	L	93	B	392	H	94	1.33	2.7	hit
CKS1B_SKP2	4	A	46	L	93	B	393	F	95	1.4	2.3	hit
CKS1B_SKP2	4	A	47	G	93	B	392	H	94	1.47	4.9	hit
CKS1B_SKP2	4	A	52	Q	88	B	265	W	97	2.07	1.7	hit
CKS1B_SKP2	4	A	52	Q	88	B	267	F	87	3.14	2.5	hit
CKS1B_SKP2	4	A	52	Q	88	B	292	G	97	2.2	3	hit
CKS1B_SKP2	4	A	52	Q	88	B	293	Y	97	2.51	4.7	hit
CKS1B_SKP2	4	A	52	Q	88	B	294	R	96	2.5	1.9	hit
CKS1B_SKP2	4	A	52	Q	88	B	319	D	97	2.02	4.8	hit
CKS1B_SKP2	4	A	53	G	88	B	265	W	97	2.05	3.9	hit
CKS1B_SKP2	4	A	53	G	88	B	267	F	87	3.03	3.6	hit
CKS1B_SKP2	4	A	55	V	94	B	190	N	95	2.01	4.5	hit
CKS1B_SKP2	4	A	55	V	94	B	215	G	95	1.93	4.9	hit
CKS1B_SKP2	4	A	56	H	94	B	190	N	95	1.95	4.9	hit
CKS1B_SKP2	4	A	57	Y	88	B	167	R	93	2.23	4.9	hit
[truncated: 163,476 more rows]
