# Supplementary material for: Combinatorial mapping of E3 ubiquitin ligases to their target substrates
Source: Mol Cell. Author manuscript; Available in PMC 2025 Feb 22. (PMC11845296; doi:10.1016/j.molcel.2025.01.016)
Supplement: 7 — Table S6: Oligonucleotides used in this manuscript, related to STAR Methods. [file NIHMS2050009-supplement-7.xlsx]

## Sheet: Oligos
Name	Sequence	Note
oCCS_90	atcttGTGGAAAGGACGAAACA	Forward primer for ampifying gRNA oligos (single or libraries)
oCCS_91	CTG TTT CCA GCA TAG CTC TTA AAC	Reverse primer for ampifying gRNA oligos (single or libraries)
oCCS_440	agtggcaccgagtcggtgcttttttCTTAAGAGTTNNNNNNNNNNNNNNNNNNNNNNNNNAGTCGTTTGCTTTTAACTATAACGGTCCTAAGGTAGCGAACTCGAACCGTCGACGGTACCGCGGGCCCGGGATCCACCGGATCTAGATAACTGATCTAACTATAACGGTCCTAAGGTAGCGAAacaagtttGTACAAAA	Long oligo containing 25-mer random nucleotide barcode
oCCS_441	TTTTGTACaaacttgtTTCGCTACCT	Short oligo that hybridizes oCCS_440 to allow fill-in by Klenow polymerase
oCCS_456	TCGTTTGCTTTTAACTATAACGGTCgtaattggccgcgaatcgatatgtc	Forward primer for amplifying the TRE promoter from pCCS_11
oCCS_457	TTTTGTACaaacttgtTTCGCTACCggcgatctgacggttcactaaacga	Reverse primer for amplifying the TRE promoter from pCCS_11
oCCS_473	GTCTCGTGGGCTCGGAGATGTGTATAAGAGACAGcgagtcggtgcttttttCTTAAGAG	Forward primer that hybridizes to the COMET backbone upstream of the 25-mer barcode. Used for barcode-ORF subassembly.
oCCS_495	GTCTCGTGGGCTCGGAGATGTGTATAAGAGACAGctttatatatcttgtggaaaggacg	Forward primer used for amplifying barcodes from genomic DNA.
oCCS_496	TCGTCGGCAGCGTCAGATGTGTATAAGAGACAGcGACCGTTATAGTTAAAAGCAAACG	Reverse primer used for amplifying barcodes from genomic DNA.

## Sheet: NGS Indexing PCR oligos
Name	Sequence	Index in oligo
oCCS_P5_1	AATGATACGGCGACCACCGAGATCTACACTCAATATCGATCGTCGGCAGCGTC	TCAATATCGA
oCCS_P5_2	AATGATACGGCGACCACCGAGATCTACACGTAGACCTGGTCGTCGGCAGCGTC	GTAGACCTGG
oCCS_P5_3	AATGATACGGCGACCACCGAGATCTACACTTATGACCAATCGTCGGCAGCGTC	TTATGACCAA
oCCS_P5_4	AATGATACGGCGACCACCGAGATCTACACTTGGTCCGTTTCGTCGGCAGCGTC	TTGGTCCGTT
oCCS_P5_5	AATGATACGGCGACCACCGAGATCTACACGGTACGTTAATCGTCGGCAGCGTC	GGTACGTTAA
oCCS_P5_6	AATGATACGGCGACCACCGAGATCTACACCAATGAGTCCTCGTCGGCAGCGTC	CAATGAGTCC
oCCS_P5_7	AATGATACGGCGACCACCGAGATCTACACGATGCAGTTCTCGTCGGCAGCGTC	GATGCAGTTC
oCCS_P5_8	AATGATACGGCGACCACCGAGATCTACACCCATCGTTCCTCGTCGGCAGCGTC	CCATCGTTCC
oCCS_P5_9	AATGATACGGCGACCACCGAGATCTACACTTGAGAGAGTTCGTCGGCAGCGTC	TTGAGAGAGT
oCCS_P5_10	AATGATACGGCGACCACCGAGATCTACACACTGAGCGACTCGTCGGCAGCGTC	ACTGAGCGAC
oCCS_P5_11	AATGATACGGCGACCACCGAGATCTACACTGAGGAATCATCGTCGGCAGCGTC	TGAGGAATCA
oCCS_P5_12	AATGATACGGCGACCACCGAGATCTACACCCTCCGACGGTCGTCGGCAGCGTC	CCTCCGACGG
oCCS_P7_1	CAAGCAGAAGACGGCATACGAGATccgcagccgcGTCTCGTGGGCTCGG	CCGCAGCCGC
oCCS_P7_2	CAAGCAGAAGACGGCATACGAGATtgcgcctggtGTCTCGTGGGCTCGG	TGCGCCTGGT
oCCS_P7_3	CAAGCAGAAGACGGCATACGAGATaatcatacggGTCTCGTGGGCTCGG	AATCATACGG
oCCS_P7_4	CAAGCAGAAGACGGCATACGAGATcgccaatcaaGTCTCGTGGGCTCGG	CGCCAATCAA
oCCS_P7_5	CAAGCAGAAGACGGCATACGAGATcaaggcttagGTCTCGTGGGCTCGG	CAAGGCTTAG
oCCS_P7_6	CAAGCAGAAGACGGCATACGAGATgcgctcgacgGTCTCGTGGGCTCGG	GCGCTCGACG
oCCS_P7_7	CAAGCAGAAGACGGCATACGAGATtccagcaataGTCTCGTGGGCTCGG	TCCAGCAATA
oCCS_P7_8	CAAGCAGAAGACGGCATACGAGATcatgagaactGTCTCGTGGGCTCGG	CATGAGAACT
oCCS_P7_9	CAAGCAGAAGACGGCATACGAGATaacgtaatctGTCTCGTGGGCTCGG	AACGTAATCT
oCCS_P7_10	CAAGCAGAAGACGGCATACGAGATattctcctctGTCTCGTGGGCTCGG	ATTCTCCTCT
oCCS_P7_11	CAAGCAGAAGACGGCATACGAGATtctgcgcgttGTCTCGTGGGCTCGG	TCTGCGCGTT
oCCS_P7_12	CAAGCAGAAGACGGCATACGAGATgctcatatgcGTCTCGTGGGCTCGG	GCTCATATGC

## Sheet: F-box gRNA libary oligos
target gene	oligo sequence
CCNF	atcttgtggaaaggacgaaacaccGACTTACGGCCTTCATTGTAGgtttaagagctatgctggaaacag
CCNF	atcttgtggaaaggacgaaacaccGAGGGACTCAATGACACAATGgtttaagagctatgctggaaacag
CCNF	atcttgtggaaaggacgaaacaccGCTTCATAGGAGAATCCGGTGgtttaagagctatgctggaaacag
LMO7	atcttgtggaaaggacgaaacaccGAAGATGATATGTCGTATCGAgtttaagagctatgctggaaacag
LMO7	atcttgtggaaaggacgaaacaccGTAAGAGAACTCCAAACAATGgtttaagagctatgctggaaacag
LMO7	atcttgtggaaaggacgaaacaccGTCTGACACAGTCATTGTAGGgtttaagagctatgctggaaacag
NEDD8	atcttgtggaaaggacgaaacaccGATGCTAATTAAAGTGAAGGTgtttaagagctatgctggaaacag
NEDD8	atcttgtggaaaggacgaaacaccGGAATCCCCCCACAACAGCAGgtttaagagctatgctggaaacag
NEDD8	atcttgtggaaaggacgaaacaccGGGAGCGAATCAAGGAGCGTGgtttaagagctatgctggaaacag
FBXW4	atcttgtggaaaggacgaaacaccGCAGAGGCCGACGATTCAAGCgtttaagagctatgctggaaacag
FBXW4	atcttgtggaaaggacgaaacaccGGTACTCGGCTCATGAACAGGgtttaagagctatgctggaaacag
FBXW4	atcttgtggaaaggacgaaacaccGTGCACTAACAATATGCGAGTgtttaagagctatgctggaaacag
SKP1	atcttgtggaaaggacgaaacaccGACTATTAAGACCATGTTGGAgtttaagagctatgctggaaacag
SKP1	atcttgtggaaaggacgaaacaccGCATCATCTTCAGGAGGAGGAgtttaagagctatgctggaaacag
SKP1	atcttgtggaaaggacgaaacaccGGAATTCCTGAAAGTTGACCAgtttaagagctatgctggaaacag
SKP2	atcttgtggaaaggacgaaacaccGAAGACTTTGTGATTGTCCGCgtttaagagctatgctggaaacag
SKP2	atcttgtggaaaggacgaaacaccGCTGAGACAGTATGCCGTGGAgtttaagagctatgctggaaacag
SKP2	atcttgtggaaaggacgaaacaccGGTTGGTCCATAAATGATCGTgtttaagagctatgctggaaacag
CUL1	atcttgtggaaaggacgaaacaccGAACCCAATGTCTATTGAGGTgtttaagagctatgctggaaacag
CUL1	atcttgtggaaaggacgaaacaccGCACCAGTCAAACCAAGCACGgtttaagagctatgctggaaacag
CUL1	atcttgtggaaaggacgaaacaccGGAGACACACATTCATAATCAgtttaagagctatgctggaaacag
BTRC	atcttgtggaaaggacgaaacaccGACGAGTTTATGTGCCCATGTgtttaagagctatgctggaaacag
BTRC	atcttgtggaaaggacgaaacaccGAGAGGCCTGGCAGAACGAAGgtttaagagctatgctggaaacag
BTRC	atcttgtggaaaggacgaaacaccGAGTGCAGAACTGCTTCACAAgtttaagagctatgctggaaacag
RBX1	atcttgtggaaaggacgaaacaccGAGAAGAGTGTACTGTCGCATgtttaagagctatgctggaaacag
RBX1	atcttgtggaaaggacgaaacaccGAGTACACTCTTCTGAAGTAGgtttaagagctatgctggaaacag
RBX1	atcttgtggaaaggacgaaacaccGATGGATGTGGATACCCCGAGgtttaagagctatgctggaaacag
FBXW10	atcttgtggaaaggacgaaacaccGAGAAAATGAACACTTGCTTGgtttaagagctatgctggaaacag
FBXW10	atcttgtggaaaggacgaaacaccGCCTTCATACAGTTCCCGTTGgtttaagagctatgctggaaacag
FBXW10	atcttgtggaaaggacgaaacaccGGAAGTGGAAGCTGAGAACGAgtttaagagctatgctggaaacag
KDM2A	atcttgtggaaaggacgaaacaccGAATGATTACACTAACCGTGGgtttaagagctatgctggaaacag
KDM2A	atcttgtggaaaggacgaaacaccGAATGTAGAGTATATTCAGCGgtttaagagctatgctggaaacag
KDM2A	atcttgtggaaaggacgaaacaccGCAACATTGAAGATCGGACACgtttaagagctatgctggaaacag
FBXO21	atcttgtggaaaggacgaaacaccGCTTGTTTGCAAAACCCTTCGgtttaagagctatgctggaaacag
FBXO21	atcttgtggaaaggacgaaacaccGGTGTGTATCCTAAATATGGAgtttaagagctatgctggaaacag
FBXO21	atcttgtggaaaggacgaaacaccGTGGGGTGGTCAATGTCAAGAgtttaagagctatgctggaaacag
FBXL7	atcttgtggaaaggacgaaacaccGCAAGGGTGACAGTTTAATGGgtttaagagctatgctggaaacag
FBXL7	atcttgtggaaaggacgaaacaccGCACTAAAGCCCAGAAGAATGgtttaagagctatgctggaaacag
FBXL7	atcttgtggaaaggacgaaacaccGCAGCATGAGACACACGTTGGgtttaagagctatgctggaaacag
FBXO28	atcttgtggaaaggacgaaacaccGCGTCGTAGGACATAAAGCTGgtttaagagctatgctggaaacag
FBXO28	atcttgtggaaaggacgaaacaccGCTGCATGACGAGCTAATGAAgtttaagagctatgctggaaacag
FBXO28	atcttgtggaaaggacgaaacaccGTACTTCATGAGCTCGTTGAGgtttaagagctatgctggaaacag
FBXW11	atcttgtggaaaggacgaaacaccGAGACTATAGAATCTAACTGGgtttaagagctatgctggaaacag
FBXW11	atcttgtggaaaggacgaaacaccGAGTGCAATACAGCCTCATTGgtttaagagctatgctggaaacag
FBXW11	atcttgtggaaaggacgaaacaccGCCTTAATAGAATTATCTCGTgtttaagagctatgctggaaacag
FBXO46	atcttgtggaaaggacgaaacaccGAGGGGGTGGGATCTGAACGGgtttaagagctatgctggaaacag
FBXO46	atcttgtggaaaggacgaaacaccGCATCAAGCCCGGGAATACAAgtttaagagctatgctggaaacag
FBXO46	atcttgtggaaaggacgaaacaccGCGGAGCGTCAGGCTTCCACGgtttaagagctatgctggaaacag
FBXO7	atcttgtggaaaggacgaaacaccGCCCAGCGTACCTGTACCCCCgtttaagagctatgctggaaacag
FBXO7	atcttgtggaaaggacgaaacaccGTACATGCATCCTCTCTGCGAgtttaagagctatgctggaaacag
FBXO7	atcttgtggaaaggacgaaacaccGTCTGTAGTGAATCGGTGGAAgtttaagagctatgctggaaacag
FBXL2	atcttgtggaaaggacgaaacaccGCAGTGTACTCACTGCAGTCGgtttaagagctatgctggaaacag
FBXL2	atcttgtggaaaggacgaaacaccGCCTTCATCCGTGATACGCTGgtttaagagctatgctggaaacag
FBXL2	atcttgtggaaaggacgaaacaccGGGATTTGACTTACTTCAAGGgtttaagagctatgctggaaacag
FBXW2	atcttgtggaaaggacgaaacaccGACTGTGTCCAATTAATGACGgtttaagagctatgctggaaacag
FBXW2	atcttgtggaaaggacgaaacaccGATATGCACTAGTATTTAGCGgtttaagagctatgctggaaacag
FBXW2	atcttgtggaaaggacgaaacaccGCAGCATGTGAGTAAAGTCTGgtttaagagctatgctggaaacag
FBXL21	atcttgtggaaaggacgaaacaccGAAGTTTCATGAATGTGTCGGgtttaagagctatgctggaaacag
FBXL21	atcttgtggaaaggacgaaacaccGCACACGGTTCTTCTAGACTGgtttaagagctatgctggaaacag
FBXL21	atcttgtggaaaggacgaaacaccGCCATCATCAGATGAAACATGgtttaagagctatgctggaaacag
FBXL3	atcttgtggaaaggacgaaacaccGCATTCTCAGACTTGTGATTGgtttaagagctatgctggaaacag
FBXL3	atcttgtggaaaggacgaaacaccGGACACTGATCAGCCACACAAgtttaagagctatgctggaaacag
FBXL3	atcttgtggaaaggacgaaacaccGGATGTAGTCAGTGAGAATCCgtttaagagctatgctggaaacag
FBXO2	atcttgtggaaaggacgaaacaccGACCCCCTTCTCCTTACTCAAgtttaagagctatgctggaaacag
FBXO2	atcttgtggaaaggacgaaacaccGCCTTCTGCGTAACCCGTGTGgtttaagagctatgctggaaacag
FBXO2	atcttgtggaaaggacgaaacaccGGCACTTGAGCAGCCACAGCGgtttaagagctatgctggaaacag
FBXL6	atcttgtggaaaggacgaaacaccGGAGCGTCAGCAGTCACACCGgtttaagagctatgctggaaacag
FBXL6	atcttgtggaaaggacgaaacaccGGGAGCCACCCCTCGTCCCGGgtttaagagctatgctggaaacag
FBXL6	atcttgtggaaaggacgaaacaccGTGGCTTATGCCCAATCGGTGgtttaagagctatgctggaaacag
FBXL5	atcttgtggaaaggacgaaacaccGGAACGTTATGAATTAAGCCAgtttaagagctatgctggaaacag
FBXL5	atcttgtggaaaggacgaaacaccGGAAGTGTCAGAACACTCCACgtttaagagctatgctggaaacag
FBXL5	atcttgtggaaaggacgaaacaccGGCAAAATTACTTCAACTGCGgtttaagagctatgctggaaacag
FBXL4	atcttgtggaaaggacgaaacaccGGTTTAGCAGTGCTGTCCTCGgtttaagagctatgctggaaacag
FBXL4	atcttgtggaaaggacgaaacaccGTGGACTACCTCTGCATTGAGgtttaagagctatgctggaaacag
FBXL4	atcttgtggaaaggacgaaacaccGTGTTTCGAACTTATGGGACAgtttaagagctatgctggaaacag
FBXW8	atcttgtggaaaggacgaaacaccGAGAAACCAGAAGGTACCCTGgtttaagagctatgctggaaacag
FBXW8	atcttgtggaaaggacgaaacaccGAGTGTGGGACACCCGCACCTgtttaagagctatgctggaaacag
FBXW8	atcttgtggaaaggacgaaacaccGCATGTTACGAACCAACTGGAgtttaagagctatgctggaaacag
FBXO25	atcttgtggaaaggacgaaacaccGCTCCTCTAATAAGAATGCAGgtttaagagctatgctggaaacag
FBXO25	atcttgtggaaaggacgaaacaccGGATTAGAAACTATTCTCGCCgtttaagagctatgctggaaacag
FBXO25	atcttgtggaaaggacgaaacaccGGTTAACTTCATTGAGTGGCGgtttaagagctatgctggaaacag
FBXO24	atcttgtggaaaggacgaaacaccGGAGATCGCGATACACCCCTGgtttaagagctatgctggaaacag
FBXO24	atcttgtggaaaggacgaaacaccGGCTTGAAGGTCATTGAGTGGgtttaagagctatgctggaaacag
FBXO24	atcttgtggaaaggacgaaacaccGGGAAGGTGTACAGTTCAGAAgtttaagagctatgctggaaacag
FBXO22	atcttgtggaaaggacgaaacaccGAGTGTGTGCGCAGAGTATTGgtttaagagctatgctggaaacag
FBXO22	atcttgtggaaaggacgaaacaccGCGATTGCTACCTGATCCCATgtttaagagctatgctggaaacag
FBXO22	atcttgtggaaaggacgaaacaccGCGCCAGGTTACTCAACACGAgtttaagagctatgctggaaacag
FBXO10	atcttgtggaaaggacgaaacaccGATACCCACCTTATACATGATgtttaagagctatgctggaaacag
FBXO10	atcttgtggaaaggacgaaacaccGGCAGCACACACCTCACAACGgtttaagagctatgctggaaacag
FBXO10	atcttgtggaaaggacgaaacaccGGCGGTGTATACATAATAGCAgtttaagagctatgctggaaacag
FBXO9	atcttgtggaaaggacgaaacaccGAAAACATCGGCAGATACCAAgtttaagagctatgctggaaacag
FBXO9	atcttgtggaaaggacgaaacaccGAAATTGCTAGAGCTTACACCgtttaagagctatgctggaaacag
FBXO9	atcttgtggaaaggacgaaacaccGGATGTACATCTTCCGATGGGgtttaagagctatgctggaaacag
FBXO8	atcttgtggaaaggacgaaacaccGAAGGTCAGTTGCATTCAGGTgtttaagagctatgctggaaacag
FBXO8	atcttgtggaaaggacgaaacaccGAGGTTGTGCAAATCCACTTGgtttaagagctatgctggaaacag
FBXO8	atcttgtggaaaggacgaaacaccGCATCGTAAACAAGTCCAAGGgtttaagagctatgctggaaacag
FBXO6	atcttgtggaaaggacgaaacaccGCAACACGAAGTAGTCAGCCGgtttaagagctatgctggaaacag
FBXO6	atcttgtggaaaggacgaaacaccGCACATTCCGGCCGGACATCGgtttaagagctatgctggaaacag
FBXO6	atcttgtggaaaggacgaaacaccGGGTTCCTATGCAGGCTCCGTgtttaagagctatgctggaaacag
FBXO5	atcttgtggaaaggacgaaacaccGACTCACTATCCGAGGGTCGAgtttaagagctatgctggaaacag
FBXO5	atcttgtggaaaggacgaaacaccGCTCAGCGAACTCTTTCGAAGgtttaagagctatgctggaaacag
FBXO5	atcttgtggaaaggacgaaacaccGTTCCAAATATGCAGGGGTGTgtttaagagctatgctggaaacag
FBXO4	atcttgtggaaaggacgaaacaccGCCCAACTGACACAGATCATGgtttaagagctatgctggaaacag
FBXO4	atcttgtggaaaggacgaaacaccGCTTAAAAAAGCCTATATCTGgtttaagagctatgctggaaacag
FBXO4	atcttgtggaaaggacgaaacaccGGGTCCAAACATAGCAAATCGgtttaagagctatgctggaaacag
FBXO3	atcttgtggaaaggacgaaacaccGTATCAAGTCATGATCCGCTGgtttaagagctatgctggaaacag
FBXO3	atcttgtggaaaggacgaaacaccGTGTTCATACCGAATTCACAAgtttaagagctatgctggaaacag
FBXO3	atcttgtggaaaggacgaaacaccGTTCAGAGATAAAACCATCCGgtttaagagctatgctggaaacag
FBXO40	atcttgtggaaaggacgaaacaccGACTTGGCTTACAACTCAACAgtttaagagctatgctggaaacag
FBXO40	atcttgtggaaaggacgaaacaccGCCATATTCGGAGTTGAGGCAgtttaagagctatgctggaaacag
FBXO40	atcttgtggaaaggacgaaacaccGGATATCGGTTTGGTACCACAgtttaagagctatgctggaaacag
FBXO42	atcttgtggaaaggacgaaacaccGACTGCATTGTGACAACCCATgtttaagagctatgctggaaacag
FBXO42	atcttgtggaaaggacgaaacaccGCCAGGAAGGAAACATTCAGTgtttaagagctatgctggaaacag
FBXO42	atcttgtggaaaggacgaaacaccGTAGACATAATAGGTCCATGTgtttaagagctatgctggaaacag
FBXW5	atcttgtggaaaggacgaaacaccGGCTGCGGGAACACACAGACCgtttaagagctatgctggaaacag
FBXW5	atcttgtggaaaggacgaaacaccGGGAGTCAGAGAACGTCAACGgtttaagagctatgctggaaacag
FBXW5	atcttgtggaaaggacgaaacaccGTCGCCGGATGAGGAGTTGTGgtttaagagctatgctggaaacag
FBXL19	atcttgtggaaaggacgaaacaccGAGAAGCTAGAGCGTTTCAAGgtttaagagctatgctggaaacag
FBXL19	atcttgtggaaaggacgaaacaccGCTGTGTGCGAACTGAGTGCGgtttaagagctatgctggaaacag
FBXL19	atcttgtggaaaggacgaaacaccGTCACCCTGGTAGGTGAAAGGgtttaagagctatgctggaaacag
FBXL12	atcttgtggaaaggacgaaacaccGAACAGAGCAGGGGACAACTGgtttaagagctatgctggaaacag
FBXL12	atcttgtggaaaggacgaaacaccGAGATGCGACCTAAAGTCATGgtttaagagctatgctggaaacag
FBXL12	atcttgtggaaaggacgaaacaccGCCTACCGTGTGACCGAGACAgtttaagagctatgctggaaacag
FBXO34	atcttgtggaaaggacgaaacaccGACACGGACTGGTTCGCTCTGgtttaagagctatgctggaaacag
FBXO34	atcttgtggaaaggacgaaacaccGACCATCTGTATAACTGACAGgtttaagagctatgctggaaacag
FBXO34	atcttgtggaaaggacgaaacaccGATGTTCTGTGCAGTATGAGTgtttaagagctatgctggaaacag
FBXW7	atcttgtggaaaggacgaaacaccGAAGAGCGGACCTCAGAACCAgtttaagagctatgctggaaacag
FBXW7	atcttgtggaaaggacgaaacaccGACAGAATTGATACTAACTGGgtttaagagctatgctggaaacag
FBXW7	atcttgtggaaaggacgaaacaccGACATTAGTGGGACATACAGGgtttaagagctatgctggaaacag
FBXL8	atcttgtggaaaggacgaaacaccGAGTTGCGAATGTGAGCTGGAgtttaagagctatgctggaaacag
FBXL8	atcttgtggaaaggacgaaacaccGCTCAGTGCTCGAGCTACTGGgtttaagagctatgctggaaacag
FBXL8	atcttgtggaaaggacgaaacaccGGGCTGGAATTTGAGCCATCGgtttaagagctatgctggaaacag
CAND1	atcttgtggaaaggacgaaacaccGAGTCTAGGGCTGGTCAACTGgtttaagagctatgctggaaacag
CAND1	atcttgtggaaaggacgaaacaccGATAAGGAGTTGCATCAAACGgtttaagagctatgctggaaacag
CAND1	atcttgtggaaaggacgaaacaccGGAGATCACCCTTATTGCAGGgtttaagagctatgctggaaacag
FBXL17	atcttgtggaaaggacgaaacaccGAAGAAGCAGTCCCGGCTCCGgtttaagagctatgctggaaacag
FBXL17	atcttgtggaaaggacgaaacaccGACCTTGAGCAGGATGGACGGgtttaagagctatgctggaaacag
FBXL17	atcttgtggaaaggacgaaacaccGCCCCCGAAATGGTGTGCAAGgtttaagagctatgctggaaacag
FBXL15	atcttgtggaaaggacgaaacaccGCCGCAGCAGCCGGGCCAATGgtttaagagctatgctggaaacag
FBXL15	atcttgtggaaaggacgaaacaccGCCTCTGCGCCAGGTACACGAgtttaagagctatgctggaaacag
FBXL15	atcttgtggaaaggacgaaacaccGGGACCCGGTTCAGGACGTGTgtttaagagctatgctggaaacag
FBXO31	atcttgtggaaaggacgaaacaccGAGACAGTGGAGATCGACCTGgtttaagagctatgctggaaacag
FBXO31	atcttgtggaaaggacgaaacaccGATCAGGTGGATCCTGAACAGgtttaagagctatgctggaaacag
FBXO31	atcttgtggaaaggacgaaacaccGCCAGATATCGGGCCATACGGgtttaagagctatgctggaaacag
FBXL18	atcttgtggaaaggacgaaacaccGACGCTGTTCACTCCCTCCTAgtttaagagctatgctggaaacag
FBXL18	atcttgtggaaaggacgaaacaccGACTTTCTTGCCAAAGCCGCGgtttaagagctatgctggaaacag
FBXL18	atcttgtggaaaggacgaaacaccGGGCCGCCTGACAGGGTACAGgtttaagagctatgctggaaacag
FBXO11	atcttgtggaaaggacgaaacaccGAACCACTGTAGGGTTAGCATgtttaagagctatgctggaaacag
FBXO11	atcttgtggaaaggacgaaacaccGAGAGCCTTCCATAAAAACGAgtttaagagctatgctggaaacag
FBXO11	atcttgtggaaaggacgaaacaccGATATATAACAGATCATGCACgtttaagagctatgctggaaacag
FBXO38	atcttgtggaaaggacgaaacaccGCATGTTGGATAAGACCTCCAgtttaagagctatgctggaaacag
FBXO38	atcttgtggaaaggacgaaacaccGCCAACTCGAGCACAACCCTAgtttaagagctatgctggaaacag
FBXO38	atcttgtggaaaggacgaaacaccGTTCACCCTCGATACCTTGAGgtttaagagctatgctggaaacag
FBXO30	atcttgtggaaaggacgaaacaccGGACACTAAACCATTAGCATGgtttaagagctatgctggaaacag
FBXO30	atcttgtggaaaggacgaaacaccGGGGTATATCTGATAGCCGCAgtttaagagctatgctggaaacag
FBXO30	atcttgtggaaaggacgaaacaccGGTACTATGGAATGGAATCGAgtttaagagctatgctggaaacag
FBXW9	atcttgtggaaaggacgaaacaccGCCATCTACGACCCCAGAGGTgtttaagagctatgctggaaacag
FBXW9	atcttgtggaaaggacgaaacaccGCGTACGCGCGCCCTACCCAGgtttaagagctatgctggaaacag
FBXW9	atcttgtggaaaggacgaaacaccGGAGATCGCAACGTCAACTTGgtttaagagctatgctggaaacag
KDM2B	atcttgtggaaaggacgaaacaccGCTTGGTCAAGCGTCCGACTGgtttaagagctatgctggaaacag
KDM2B	atcttgtggaaaggacgaaacaccGGCTGCGGATCTACGAGATCGgtttaagagctatgctggaaacag
KDM2B	atcttgtggaaaggacgaaacaccGGGGGGACGTTTGAAGCGATGgtttaagagctatgctggaaacag
FBXO18	atcttgtggaaaggacgaaacaccGAAGCAGAGGACAGTACGTCTgtttaagagctatgctggaaacag
FBXO18	atcttgtggaaaggacgaaacaccGCACTGGGAAGACCTCAACGCgtttaagagctatgctggaaacag
FBXO18	atcttgtggaaaggacgaaacaccGGACGGCATCCTGTCTAACTGgtttaagagctatgctggaaacag
FBXL20	atcttgtggaaaggacgaaacaccGAATATTTCAAAACGATGTGGgtttaagagctatgctggaaacag
FBXL20	atcttgtggaaaggacgaaacaccGACATGTCTCTAAAAGCTCTGgtttaagagctatgctggaaacag
FBXL20	atcttgtggaaaggacgaaacaccGAGAAATGTTTACCTAAGCCGgtttaagagctatgctggaaacag
FBXO44	atcttgtggaaaggacgaaacaccGAGAGGGTCACGAGGTCGATGgtttaagagctatgctggaaacag
FBXO44	atcttgtggaaaggacgaaacaccGAGGAGCTGATGGATACCACAgtttaagagctatgctggaaacag
FBXO44	atcttgtggaaaggacgaaacaccGAGGATCTCTCTCGAGACCAGgtttaagagctatgctggaaacag
FBXO32	atcttgtggaaaggacgaaacaccGAAATGGATCTATGTTCACAAgtttaagagctatgctggaaacag
FBXO32	atcttgtggaaaggacgaaacaccGGTGTACATAAGGATGTGTAGgtttaagagctatgctggaaacag
FBXO32	atcttgtggaaaggacgaaacaccGTATTCATAGTTACTGCAACAgtttaagagctatgctggaaacag
FBXO17	atcttgtggaaaggacgaaacaccGAAGATGAGATTGCGGCCGAAgtttaagagctatgctggaaacag
FBXO17	atcttgtggaaaggacgaaacaccGCATAGAAAAGAACCTAACACgtttaagagctatgctggaaacag
FBXO17	atcttgtggaaaggacgaaacaccGGGGCCGCGCACTCTACGCAGgtttaagagctatgctggaaacag
FBXO27	atcttgtggaaaggacgaaacaccGAAGTGGATGGTGCAACACGGgtttaagagctatgctggaaacag
FBXO27	atcttgtggaaaggacgaaacaccGAGTCTCCCGCCCGTAACGCCgtttaagagctatgctggaaacag
FBXO27	atcttgtggaaaggacgaaacaccGCGAATAAGGTTGCGTCCGATgtttaagagctatgctggaaacag
FBXO36	atcttgtggaaaggacgaaacaccGGAGTATCGATCAACAAAACCgtttaagagctatgctggaaacag
FBXO36	atcttgtggaaaggacgaaacaccGGTGTGATGTTTGACAAAGCCgtttaagagctatgctggaaacag
FBXO36	atcttgtggaaaggacgaaacaccGTATAGGTAATCTTTAGATGGgtttaagagctatgctggaaacag
FBXL14	atcttgtggaaaggacgaaacaccGCCGCCTACCACAAGTCGGTGgtttaagagctatgctggaaacag
FBXL14	atcttgtggaaaggacgaaacaccGCGATCTCCTGCACAAACGCGgtttaagagctatgctggaaacag
FBXL14	atcttgtggaaaggacgaaacaccGCTCTAAAGCACATCTCCCGAgtttaagagctatgctggaaacag
FBXL16	atcttgtggaaaggacgaaacaccGCGTGAGTGACTGCATCAACGgtttaagagctatgctggaaacag
FBXL16	atcttgtggaaaggacgaaacaccGGGAGATCACCAACCACGGCGgtttaagagctatgctggaaacag
FBXL16	atcttgtggaaaggacgaaacaccGGGCCTACCACGTGACGGACAgtttaagagctatgctggaaacag
FBXO41	atcttgtggaaaggacgaaacaccGAGTGGTTCGGGAGCCAACGTgtttaagagctatgctggaaacag
FBXO41	atcttgtggaaaggacgaaacaccGCAGCCCCTCACGCTCCAATGgtttaagagctatgctggaaacag
FBXO41	atcttgtggaaaggacgaaacaccGCCACAGCGAGAACACCACGTgtttaagagctatgctggaaacag
FBXO16	atcttgtggaaaggacgaaacaccGAGTTACAAGCAATTCTCCAGgtttaagagctatgctggaaacag
FBXO16	atcttgtggaaaggacgaaacaccGCCCGGTCATTCAATAGCTGAgtttaagagctatgctggaaacag
FBXO16	atcttgtggaaaggacgaaacaccGCTTTACAACCAAGCTTCCAAgtttaagagctatgctggaaacag
FBXO39	atcttgtggaaaggacgaaacaccGCCCAGATGACCTGTCCGTGGgtttaagagctatgctggaaacag
FBXO39	atcttgtggaaaggacgaaacaccGGATCTCAGAGCTCAACATCGgtttaagagctatgctggaaacag
FBXO39	atcttgtggaaaggacgaaacaccGTCTTACTCAGACAAGACAGGgtttaagagctatgctggaaacag
FBXO45	atcttgtggaaaggacgaaacaccGACCACACTTCCCATGCATGGgtttaagagctatgctggaaacag
FBXO45	atcttgtggaaaggacgaaacaccGCATCAGTGCTCTGAGCAATGgtttaagagctatgctggaaacag
FBXO45	atcttgtggaaaggacgaaacaccGCCAGCAATGCCACATAACCTgtttaagagctatgctggaaacag
FBXO15	atcttgtggaaaggacgaaacaccGAAGGCTCACAGCATCCAAGTgtttaagagctatgctggaaacag
FBXO15	atcttgtggaaaggacgaaacaccGATAACGTTCAAAGACTCCGAgtttaagagctatgctggaaacag
FBXO15	atcttgtggaaaggacgaaacaccGGGAACACACTGCGTACCTGAgtttaagagctatgctggaaacag
FBXL13	atcttgtggaaaggacgaaacaccGAAAGTACAATCGGAGATATGgtttaagagctatgctggaaacag
FBXL13	atcttgtggaaaggacgaaacaccGCCATTATCCTAACAAAATGGgtttaagagctatgctggaaacag
FBXL13	atcttgtggaaaggacgaaacaccGGGACGATGCGACTCCTGCCGgtttaagagctatgctggaaacag
FBXO33	atcttgtggaaaggacgaaacaccGAAATACATACCTCAGCAAGGgtttaagagctatgctggaaacag
FBXO33	atcttgtggaaaggacgaaacaccGCAGTAAACTGAGGTGCTCCAgtttaagagctatgctggaaacag
FBXO33	atcttgtggaaaggacgaaacaccGGCCACAGGGCCGGATAGAAGgtttaagagctatgctggaaacag
FBXL22	atcttgtggaaaggacgaaacaccGCTGCTGTGCGCTCCCCACGGgtttaagagctatgctggaaacag
FBXL22	atcttgtggaaaggacgaaacaccGGAGGGAACGGAAGTGCAGCAgtttaagagctatgctggaaacag
FBXL22	atcttgtggaaaggacgaaacaccGGTTCGCCGACTTGCGCTCGGgtttaagagctatgctggaaacag
FBXW12	atcttgtggaaaggacgaaacaccGAACTTCACCAATCAACACCTgtttaagagctatgctggaaacag
FBXW12	atcttgtggaaaggacgaaacaccGACTTTGTAGATAAAGTTATGgtttaagagctatgctggaaacag
FBXW12	atcttgtggaaaggacgaaacaccGATCTCGCCATCACTATGGATgtttaagagctatgctggaaacag
FBXO43	atcttgtggaaaggacgaaacaccGAAGATGTCGCAAAGGCACTCgtttaagagctatgctggaaacag
FBXO43	atcttgtggaaaggacgaaacaccGCAGCTGAGTAGTGATGAGAGgtttaagagctatgctggaaacag
FBXO43	atcttgtggaaaggacgaaacaccGGACTCCGATAAGTAATCTTGgtttaagagctatgctggaaacag
NTC	atcttgtggaaaggacgaaacaccGCATAGGTCCCTAGCAACTCCgtttaagagctatgctggaaacag
NTC	atcttgtggaaaggacgaaacaccGGCCCCGTAAATCTCATTACAgtttaagagctatgctggaaacag
NTC	atcttgtggaaaggacgaaacaccGCAATGGCGTGGACATTTGATgtttaagagctatgctggaaacag
NTC	atcttgtggaaaggacgaaacaccGTCAGCAAAGGACGAAACAAAgtttaagagctatgctggaaacag
NTC	atcttgtggaaaggacgaaacaccGACGCCATATTTCTGGCTCTAgtttaagagctatgctggaaacag
NTC	atcttgtggaaaggacgaaacaccGCTCGCACCATTGAGGGTAGTgtttaagagctatgctggaaacag
NTC	atcttgtggaaaggacgaaacaccGGTACCATTGCCGGCTCCCTAgtttaagagctatgctggaaacag
NTC	atcttgtggaaaggacgaaacaccGCATTAGCAGCCCAGCGCCCAgtttaagagctatgctggaaacag
NTC	atcttgtggaaaggacgaaacaccGCTCACGGGGACATACAGGGCgtttaagagctatgctggaaacag
NTC	atcttgtggaaaggacgaaacaccGTCACTTTACACTTGTAGTGTgtttaagagctatgctggaaacag
NTC	atcttgtggaaaggacgaaacaccGAAGGGCGTGCCCTGCGTTGTgtttaagagctatgctggaaacag
NTC	atcttgtggaaaggacgaaacaccGACTACTCCGGCAAATACTCGgtttaagagctatgctggaaacag
NTC	atcttgtggaaaggacgaaacaccGGACCCCCGATAACTTTTGACgtttaagagctatgctggaaacag
NTC	atcttgtggaaaggacgaaacaccGGCCCCTTATGATTGTTATAGgtttaagagctatgctggaaacag
NTC	atcttgtggaaaggacgaaacaccGGAGCTTAGCAAAGGGTTGGGgtttaagagctatgctggaaacag
NTC	atcttgtggaaaggacgaaacaccGCTTTATCTGGCGTGGGGTATgtttaagagctatgctggaaacag
NTC	atcttgtggaaaggacgaaacaccGATACAATACTTTGGCGCATAgtttaagagctatgctggaaacag
NTC	atcttgtggaaaggacgaaacaccGGTACCATACCGCGTACCCTTgtttaagagctatgctggaaacag
NTC	atcttgtggaaaggacgaaacaccGCATGGCATAAGTATAAGACAgtttaagagctatgctggaaacag
NTC	atcttgtggaaaggacgaaacaccGCTCGGCCCACTTGCGTTATAgtttaagagctatgctggaaacag
NTC	atcttgtggaaaggacgaaacaccGGTTCCGTGAGGGTTACTTCAgtttaagagctatgctggaaacag
NTC	atcttgtggaaaggacgaaacaccGCCTAAACTCAGACGCACTACgtttaagagctatgctggaaacag
NTC	atcttgtggaaaggacgaaacaccGTACGGGTGTCTCCATCTTGCgtttaagagctatgctggaaacag

## Sheet: CRL gRNA library oligos
target gene	oligo sequence
FBXO27	atcttgtggaaaggacgaaacaccGAAGTGGATGGTGCAACACGGgtttaagagctatgctggaaacag
FBXO27	atcttgtggaaaggacgaaacaccGAGTCTCCCGCCCGTAACGCCgtttaagagctatgctggaaacag
FBXO27	atcttgtggaaaggacgaaacaccGCGAATAAGGTTGCGTCCGATgtttaagagctatgctggaaacag
SPSB4	atcttgtggaaaggacgaaacaccGCACGACGGCAAGAACCAGCCgtttaagagctatgctggaaacag
SPSB4	atcttgtggaaaggacgaaacaccGGCGGCACGCGTGGAACCCCGgtttaagagctatgctggaaacag
SPSB4	atcttgtggaaaggacgaaacaccGGGCAGTGACGCCGAGTCGTGgtttaagagctatgctggaaacag
FBXW9	atcttgtggaaaggacgaaacaccGCCATCTACGACCCCAGAGGTgtttaagagctatgctggaaacag
FBXW9	atcttgtggaaaggacgaaacaccGCGTACGCGCGCCCTACCCAGgtttaagagctatgctggaaacag
FBXW9	atcttgtggaaaggacgaaacaccGGAGATCGCAACGTCAACTTGgtttaagagctatgctggaaacag
RACK1_Fill_in	atcttgtggaaaggacgaaacaccGCTTGCGTTGTGAGATCCCAGgtttaagagctatgctggaaacag
RACK1_Fill_in	atcttgtggaaaggacgaaacaccGACCTTAGTCCGTACCTCGAGgtttaagagctatgctggaaacag
RACK1_Fill_in	atcttgtggaaaggacgaaacaccGATCAAGCTATGGAATACCCTgtttaagagctatgctggaaacag
BTBD1	atcttgtggaaaggacgaaacaccGCGGTCAATGTATTCAACTCGgtttaagagctatgctggaaacag
BTBD1	atcttgtggaaaggacgaaacaccGGTTCCCACTGATGACAATTGgtttaagagctatgctggaaacag
BTBD1	atcttgtggaaaggacgaaacaccGTGGATGCAATAAGTGCAGAAgtttaagagctatgctggaaacag
KDM2B	atcttgtggaaaggacgaaacaccGCTTGGTCAAGCGTCCGACTGgtttaagagctatgctggaaacag
KDM2B	atcttgtggaaaggacgaaacaccGGCTGCGGATCTACGAGATCGgtttaagagctatgctggaaacag
KDM2B	atcttgtggaaaggacgaaacaccGGGGGGACGTTTGAAGCGATGgtttaagagctatgctggaaacag
FBXO30	atcttgtggaaaggacgaaacaccGGACACTAAACCATTAGCATGgtttaagagctatgctggaaacag
FBXO30	atcttgtggaaaggacgaaacaccGGGGTATATCTGATAGCCGCAgtttaagagctatgctggaaacag
FBXO30	atcttgtggaaaggacgaaacaccGGTACTATGGAATGGAATCGAgtttaagagctatgctggaaacag
RHOBTB1	atcttgtggaaaggacgaaacaccGAACAGAACATCGGCACATAGgtttaagagctatgctggaaacag
RHOBTB1	atcttgtggaaaggacgaaacaccGACAGACGCTTTGCATATGGCgtttaagagctatgctggaaacag
RHOBTB1	atcttgtggaaaggacgaaacaccGGTCTTCAAACAAGAGCCTGGgtttaagagctatgctggaaacag
FBXO40	atcttgtggaaaggacgaaacaccGACTTGGCTTACAACTCAACAgtttaagagctatgctggaaacag
FBXO40	atcttgtggaaaggacgaaacaccGCCATATTCGGAGTTGAGGCAgtttaagagctatgctggaaacag
FBXO40	atcttgtggaaaggacgaaacaccGGATATCGGTTTGGTACCACAgtttaagagctatgctggaaacag
RCBTB1	atcttgtggaaaggacgaaacaccGATTTACTTGCAGATTGTCTGgtttaagagctatgctggaaacag
RCBTB1	atcttgtggaaaggacgaaacaccGGGGAATGGGACGACCAACCAgtttaagagctatgctggaaacag
RCBTB1	atcttgtggaaaggacgaaacaccGGTACGTTACTGACAATGATGgtttaagagctatgctggaaacag
WSB1	atcttgtggaaaggacgaaacaccGCAGTCTATAATATGTTCACGgtttaagagctatgctggaaacag
WSB1	atcttgtggaaaggacgaaacaccGGCACAGTAAAGCTTGTTCCGgtttaagagctatgctggaaacag
WSB1	atcttgtggaaaggacgaaacaccGTATGATCTACCAAGTTAAGGgtttaagagctatgctggaaacag
KLHL26	atcttgtggaaaggacgaaacaccGGGGCACATCCGAGCGCACGGgtttaagagctatgctggaaacag
KLHL26	atcttgtggaaaggacgaaacaccGGTACACAAAATTGTCCAGCAgtttaagagctatgctggaaacag
KLHL26	atcttgtggaaaggacgaaacaccGGTGGAGACCTGCCTCAACATgtttaagagctatgctggaaacag
FEM1B	atcttgtggaaaggacgaaacaccGATATAAGGGACACACTGATGgtttaagagctatgctggaaacag
FEM1B	atcttgtggaaaggacgaaacaccGATCTTGGAACCTCTCTAACAgtttaagagctatgctggaaacag
FEM1B	atcttgtggaaaggacgaaacaccGCTATAGTAGTGAATGGCCATgtttaagagctatgctggaaacag
FBXO24	atcttgtggaaaggacgaaacaccGGAGATCGCGATACACCCCTGgtttaagagctatgctggaaacag
FBXO24	atcttgtggaaaggacgaaacaccGGCTTGAAGGTCATTGAGTGGgtttaagagctatgctggaaacag
FBXO24	atcttgtggaaaggacgaaacaccGGGAAGGTGTACAGTTCAGAAgtttaagagctatgctggaaacag
FBXW10	atcttgtggaaaggacgaaacaccGAGAAAATGAACACTTGCTTGgtttaagagctatgctggaaacag
FBXW10	atcttgtggaaaggacgaaacaccGCCTTCATACAGTTCCCGTTGgtttaagagctatgctggaaacag
FBXW10	atcttgtggaaaggacgaaacaccGGAAGTGGAAGCTGAGAACGAgtttaagagctatgctggaaacag
KLHL40	atcttgtggaaaggacgaaacaccGCCAGCCACTCTGAGTCCAGAgtttaagagctatgctggaaacag
KLHL40	atcttgtggaaaggacgaaacaccGCGTGCAGGATTTGTTCGCCGgtttaagagctatgctggaaacag
KLHL40	atcttgtggaaaggacgaaacaccGCTGCGCTCACTTCACGCTGGgtttaagagctatgctggaaacag
FBXO41	atcttgtggaaaggacgaaacaccGAGTGGTTCGGGAGCCAACGTgtttaagagctatgctggaaacag
FBXO41	atcttgtggaaaggacgaaacaccGCAGCCCCTCACGCTCCAATGgtttaagagctatgctggaaacag
FBXO41	atcttgtggaaaggacgaaacaccGCCACAGCGAGAACACCACGTgtttaagagctatgctggaaacag
SKP2	atcttgtggaaaggacgaaacaccGAAGACTTTGTGATTGTCCGCgtttaagagctatgctggaaacag
SKP2	atcttgtggaaaggacgaaacaccGCTGAGACAGTATGCCGTGGAgtttaagagctatgctggaaacag
SKP2	atcttgtggaaaggacgaaacaccGGTTGGTCCATAAATGATCGTgtttaagagctatgctggaaacag
SOCS4	atcttgtggaaaggacgaaacaccGAAGTGTTAGAATTTCATCATgtttaagagctatgctggaaacag
SOCS4	atcttgtggaaaggacgaaacaccGACAGAAAAGACGGTTATGTGgtttaagagctatgctggaaacag
SOCS4	atcttgtggaaaggacgaaacaccGCTAAAGGCTAAATCTGATCGgtttaagagctatgctggaaacag
FBXO8	atcttgtggaaaggacgaaacaccGAAGGTCAGTTGCATTCAGGTgtttaagagctatgctggaaacag
FBXO8	atcttgtggaaaggacgaaacaccGAGGTTGTGCAAATCCACTTGgtttaagagctatgctggaaacag
FBXO8	atcttgtggaaaggacgaaacaccGCATCGTAAACAAGTCCAAGGgtttaagagctatgctggaaacag
FBXL4	atcttgtggaaaggacgaaacaccGGTTTAGCAGTGCTGTCCTCGgtttaagagctatgctggaaacag
FBXL4	atcttgtggaaaggacgaaacaccGTGGACTACCTCTGCATTGAGgtttaagagctatgctggaaacag
FBXL4	atcttgtggaaaggacgaaacaccGTGTTTCGAACTTATGGGACAgtttaagagctatgctggaaacag
DCAF12	atcttgtggaaaggacgaaacaccGATGCGAGACACAATGTGTCAgtttaagagctatgctggaaacag
DCAF12	atcttgtggaaaggacgaaacaccGCATCTATCGACTACCTACGCgtttaagagctatgctggaaacag
DCAF12	atcttgtggaaaggacgaaacaccGGTGTGGCACAAAATGCAACAgtttaagagctatgctggaaacag
SPSB2	atcttgtggaaaggacgaaacaccGAGTCTTTGGGGTTCCAACCGgtttaagagctatgctggaaacag
SPSB2	atcttgtggaaaggacgaaacaccGAGTTCCCGCTGGATACTGGGgtttaagagctatgctggaaacag
SPSB2	atcttgtggaaaggacgaaacaccGGCAGAGGGGCACGCATGCCGgtttaagagctatgctggaaacag
RAB40C	atcttgtggaaaggacgaaacaccGACCGTTACTGTAGGCGTACGgtttaagagctatgctggaaacag
RAB40C	atcttgtggaaaggacgaaacaccGATGACGTTGAAGTTGCACAGgtttaagagctatgctggaaacag
RAB40C	atcttgtggaaaggacgaaacaccGCGTGCCGCATGAGCACGATGgtttaagagctatgctggaaacag
KCTD1	atcttgtggaaaggacgaaacaccGCTGGGGCCACACGCACGACGgtttaagagctatgctggaaacag
KCTD1	atcttgtggaaaggacgaaacaccGGCGCCTGTCCACATTGATGTgtttaagagctatgctggaaacag
KCTD1	atcttgtggaaaggacgaaacaccGTCACCAAATACCCTGAATCCgtttaagagctatgctggaaacag
FBXW7	atcttgtggaaaggacgaaacaccGAAGAGCGGACCTCAGAACCAgtttaagagctatgctggaaacag
FBXW7	atcttgtggaaaggacgaaacaccGACAGAATTGATACTAACTGGgtttaagagctatgctggaaacag
FBXW7	atcttgtggaaaggacgaaacaccGACATTAGTGGGACATACAGGgtttaagagctatgctggaaacag
KLHL9	atcttgtggaaaggacgaaacaccGATTGCTTTGTGATGTGACCCgtttaagagctatgctggaaacag
KLHL9	atcttgtggaaaggacgaaacaccGGATGTGCATTAAGCTTCATGgtttaagagctatgctggaaacag
KLHL9	atcttgtggaaaggacgaaacaccGGTAACGGGGAGCATCCATTGgtttaagagctatgctggaaacag
CCNF	atcttgtggaaaggacgaaacaccGACTTACGGCCTTCATTGTAGgtttaagagctatgctggaaacag
CCNF	atcttgtggaaaggacgaaacaccGAGGGACTCAATGACACAATGgtttaagagctatgctggaaacag
CCNF	atcttgtggaaaggacgaaacaccGCTTCATAGGAGAATCCGGTGgtttaagagctatgctggaaacag
FBXO25	atcttgtggaaaggacgaaacaccGCTCCTCTAATAAGAATGCAGgtttaagagctatgctggaaacag
FBXO25	atcttgtggaaaggacgaaacaccGGATTAGAAACTATTCTCGCCgtttaagagctatgctggaaacag
FBXO25	atcttgtggaaaggacgaaacaccGGTTAACTTCATTGAGTGGCGgtttaagagctatgctggaaacag
BTBD2	atcttgtggaaaggacgaaacaccGAACTCCTCGATGGTCATGAGgtttaagagctatgctggaaacag
BTBD2	atcttgtggaaaggacgaaacaccGCACTGCAGACGCCATCACCGgtttaagagctatgctggaaacag
BTBD2	atcttgtggaaaggacgaaacaccGCTTCTTGGCGGTGTATAGCGgtttaagagctatgctggaaacag
ASB8	atcttgtggaaaggacgaaacaccGAATTGTTCGGATTAAGCGCTgtttaagagctatgctggaaacag
ASB8	atcttgtggaaaggacgaaacaccGCAATGATACACCGCTCAGCTgtttaagagctatgctggaaacag
ASB8	atcttgtggaaaggacgaaacaccGCCTTCTGGATTATGGCGCAGgtttaagagctatgctggaaacag
RBBP4	atcttgtggaaaggacgaaacaccGATTGCCGTTACAGACCAGAAgtttaagagctatgctggaaacag
RBBP4	atcttgtggaaaggacgaaacaccGCACTACGACAGTGAGAAAGGgtttaagagctatgctggaaacag
RBBP4	atcttgtggaaaggacgaaacaccGTCTTGGAACCCAAATCTCAGgtttaagagctatgctggaaacag
KLHL18	atcttgtggaaaggacgaaacaccGGCTGTGCGACGTGACCCTCAgtttaagagctatgctggaaacag
KLHL18	atcttgtggaaaggacgaaacaccGTAATGCAAGGAATGGACCCAgtttaagagctatgctggaaacag
KLHL18	atcttgtggaaaggacgaaacaccGTCACCACAGCCACGCCAACGgtttaagagctatgctggaaacag
SOCS2	atcttgtggaaaggacgaaacaccGAAAACCCCAGGATGGTACTGgtttaagagctatgctggaaacag
SOCS2	atcttgtggaaaggacgaaacaccGAAATTAAAAGAGGCACCAGAgtttaagagctatgctggaaacag
SOCS2	atcttgtggaaaggacgaaacaccGCTTCGAATCGAATACCAAGAgtttaagagctatgctggaaacag
GRWD1	atcttgtggaaaggacgaaacaccGCTCTGGACACCTACGGACGGgtttaagagctatgctggaaacag
GRWD1	atcttgtggaaaggacgaaacaccGGTGGTCACCGACTGAGAACAgtttaagagctatgctggaaacag
GRWD1	atcttgtggaaaggacgaaacaccGTCCTCCCCTTCGCGTAGCGGgtttaagagctatgctggaaacag
SOCS5	atcttgtggaaaggacgaaacaccGAACAATTTGAGGGATTTCTGgtttaagagctatgctggaaacag
SOCS5	atcttgtggaaaggacgaaacaccGAAGTTTGGTAGAACTCGAAGgtttaagagctatgctggaaacag
SOCS5	atcttgtggaaaggacgaaacaccGGTATGTATTTGTGCATTGGGgtttaagagctatgctggaaacag
LRR1	atcttgtggaaaggacgaaacaccGAAAGCATACGCATATCAACTgtttaagagctatgctggaaacag
LRR1	atcttgtggaaaggacgaaacaccGATGAGCAGGAAGGCTCGGACgtttaagagctatgctggaaacag
LRR1	atcttgtggaaaggacgaaacaccGCTTAGACAGATATCCACAGGgtttaagagctatgctggaaacag
FBXW12	atcttgtggaaaggacgaaacaccGAACTTCACCAATCAACACCTgtttaagagctatgctggaaacag
FBXW12	atcttgtggaaaggacgaaacaccGACTTTGTAGATAAAGTTATGgtttaagagctatgctggaaacag
FBXW12	atcttgtggaaaggacgaaacaccGATCTCGCCATCACTATGGATgtttaagagctatgctggaaacag
RAB40B	atcttgtggaaaggacgaaacaccGATATGGTACAAAATCTTCCCgtttaagagctatgctggaaacag
RAB40B	atcttgtggaaaggacgaaacaccGATGGATTAAGGAGATCGATGgtttaagagctatgctggaaacag
RAB40B	atcttgtggaaaggacgaaacaccGCATAGACCAGGATCACACCCgtttaagagctatgctggaaacag
KLHL12	atcttgtggaaaggacgaaacaccGAGAAACAGTACATGTGACAGgtttaagagctatgctggaaacag
KLHL12	atcttgtggaaaggacgaaacaccGAGTGCGACGAAATTCAGGTAgtttaagagctatgctggaaacag
KLHL12	atcttgtggaaaggacgaaacaccGCCCTGCATTGTAAACTACAGgtttaagagctatgctggaaacag
FBXL3	atcttgtggaaaggacgaaacaccGCATTCTCAGACTTGTGATTGgtttaagagctatgctggaaacag
FBXL3	atcttgtggaaaggacgaaacaccGGACACTGATCAGCCACACAAgtttaagagctatgctggaaacag
FBXL3	atcttgtggaaaggacgaaacaccGGATGTAGTCAGTGAGAATCCgtttaagagctatgctggaaacag
FEM1A	atcttgtggaaaggacgaaacaccGAAGGCCCGCATGGAACGTGAgtttaagagctatgctggaaacag
FEM1A	atcttgtggaaaggacgaaacaccGATTGCTGGGAGCTACGTATGgtttaagagctatgctggaaacag
FEM1A	atcttgtggaaaggacgaaacaccGCATGCGCATCTCATCCGGGTgtttaagagctatgctggaaacag
FBXL6	atcttgtggaaaggacgaaacaccGGAGCGTCAGCAGTCACACCGgtttaagagctatgctggaaacag
FBXL6	atcttgtggaaaggacgaaacaccGGGAGCCACCCCTCGTCCCGGgtttaagagctatgctggaaacag
FBXL6	atcttgtggaaaggacgaaacaccGTGGCTTATGCCCAATCGGTGgtttaagagctatgctggaaacag
FBXO7	atcttgtggaaaggacgaaacaccGCCCAGCGTACCTGTACCCCCgtttaagagctatgctggaaacag
FBXO7	atcttgtggaaaggacgaaacaccGTACATGCATCCTCTCTGCGAgtttaagagctatgctggaaacag
FBXO7	atcttgtggaaaggacgaaacaccGTCTGTAGTGAATCGGTGGAAgtttaagagctatgctggaaacag
FBXO22	atcttgtggaaaggacgaaacaccGAGTGTGTGCGCAGAGTATTGgtttaagagctatgctggaaacag
FBXO22	atcttgtggaaaggacgaaacaccGCGATTGCTACCTGATCCCATgtttaagagctatgctggaaacag
FBXO22	atcttgtggaaaggacgaaacaccGCGCCAGGTTACTCAACACGAgtttaagagctatgctggaaacag
KEAP1	atcttgtggaaaggacgaaacaccGACAACCCCATGACCAATCAGgtttaagagctatgctggaaacag
KEAP1	atcttgtggaaaggacgaaacaccGAGTACGACTGCGAACAGCGAgtttaagagctatgctggaaacag
KEAP1	atcttgtggaaaggacgaaacaccGCAGCACCGTTCATGACGTGGgtttaagagctatgctggaaacag
BCL6B	atcttgtggaaaggacgaaacaccGCACTGCACCAGCAGTCCTAGgtttaagagctatgctggaaacag
BCL6B	atcttgtggaaaggacgaaacaccGCCCGGGGGTCCCGAAGCGAGgtttaagagctatgctggaaacag
BCL6B	atcttgtggaaaggacgaaacaccGCCGTTCAGAGGGTGATCCAGgtttaagagctatgctggaaacag
COPS5	atcttgtggaaaggacgaaacaccGAGCAGCCTGAGCATTTACTCgtttaagagctatgctggaaacag
COPS5	atcttgtggaaaggacgaaacaccGCCAACAAGAACAATATCCGCgtttaagagctatgctggaaacag
COPS5	atcttgtggaaaggacgaaacaccGGATGGGTCTGATGCTAGGAAgtttaagagctatgctggaaacag
ASB11	atcttgtggaaaggacgaaacaccGACACCCGGTTAATTGTCACAgtttaagagctatgctggaaacag
ASB11	atcttgtggaaaggacgaaacaccGATAGCAGAAGAGATCTATGGgtttaagagctatgctggaaacag
ASB11	atcttgtggaaaggacgaaacaccGCTGCAGCAAGCATTGAAGAGgtttaagagctatgctggaaacag
DET1	atcttgtggaaaggacgaaacaccGAATCAGTGACCCCCAACCCAgtttaagagctatgctggaaacag
DET1	atcttgtggaaaggacgaaacaccGACGCACGTTCAAGTGTGACAgtttaagagctatgctggaaacag
DET1	atcttgtggaaaggacgaaacaccGCAGCGGTCAGTGAATATCCGgtttaagagctatgctggaaacag
FBXL19	atcttgtggaaaggacgaaacaccGAGAAGCTAGAGCGTTTCAAGgtttaagagctatgctggaaacag
FBXL19	atcttgtggaaaggacgaaacaccGCTGTGTGCGAACTGAGTGCGgtttaagagctatgctggaaacag
FBXL19	atcttgtggaaaggacgaaacaccGTCACCCTGGTAGGTGAAAGGgtttaagagctatgctggaaacag
KCTD21	atcttgtggaaaggacgaaacaccGAGTGGACCGTCTGCACACGCgtttaagagctatgctggaaacag
KCTD21	atcttgtggaaaggacgaaacaccGGCGGGAAGATGCCCACCAAGgtttaagagctatgctggaaacag
KCTD21	atcttgtggaaaggacgaaacaccGGCTATATCCTCAACTTCCTGgtttaagagctatgctggaaacag
BTRC	atcttgtggaaaggacgaaacaccGACGAGTTTATGTGCCCATGTgtttaagagctatgctggaaacag
BTRC	atcttgtggaaaggacgaaacaccGAGAGGCCTGGCAGAACGAAGgtttaagagctatgctggaaacag
BTRC	atcttgtggaaaggacgaaacaccGAGTGCAGAACTGCTTCACAAgtttaagagctatgctggaaacag
FBXO17	atcttgtggaaaggacgaaacaccGAAGATGAGATTGCGGCCGAAgtttaagagctatgctggaaacag
FBXO17	atcttgtggaaaggacgaaacaccGCATAGAAAAGAACCTAACACgtttaagagctatgctggaaacag
FBXO17	atcttgtggaaaggacgaaacaccGGGGCCGCGCACTCTACGCAGgtttaagagctatgctggaaacag
CISH	atcttgtggaaaggacgaaacaccGAAGGCTGACCACATCCGGAAgtttaagagctatgctggaaacag
CISH	atcttgtggaaaggacgaaacaccGACAAGCAGTTGGAGTCCAGAgtttaagagctatgctggaaacag
CISH	atcttgtggaaaggacgaaacaccGCTCACCAGATTCCCGAAGGTgtttaagagctatgctggaaacag
KCTD17	atcttgtggaaaggacgaaacaccGACCTCCATAGGATGAGACCGgtttaagagctatgctggaaacag
KCTD17	atcttgtggaaaggacgaaacaccGGAAGCGCCAGCCATCAGACAgtttaagagctatgctggaaacag
KCTD17	atcttgtggaaaggacgaaacaccGGAAGGACTACACGGTCACCCgtttaagagctatgctggaaacag
DCAF7	atcttgtggaaaggacgaaacaccGAGTCACCGCTTGTTGCCAGTgtttaagagctatgctggaaacag
DCAF7	atcttgtggaaaggacgaaacaccGCTGTGGGTCTTCGTAAATGAgtttaagagctatgctggaaacag
DCAF7	atcttgtggaaaggacgaaacaccGGCATGTCGTATCAATGCTTGgtttaagagctatgctggaaacag
SPOP	atcttgtggaaaggacgaaacaccGACAAGGCTATCTTAGCAGGTgtttaagagctatgctggaaacag
SPOP	atcttgtggaaaggacgaaacaccGCAGATGAGTTAGGAGGACTGgtttaagagctatgctggaaacag
SPOP	atcttgtggaaaggacgaaacaccGGTTTGTGCAAGGCAAAGACTgtttaagagctatgctggaaacag
FBXL21	atcttgtggaaaggacgaaacaccGAAGTTTCATGAATGTGTCGGgtttaagagctatgctggaaacag
FBXL21	atcttgtggaaaggacgaaacaccGCACACGGTTCTTCTAGACTGgtttaagagctatgctggaaacag
FBXL21	atcttgtggaaaggacgaaacaccGCCATCATCAGATGAAACATGgtttaagagctatgctggaaacag
SLX4	atcttgtggaaaggacgaaacaccGAGCCATGAACGTGACCCGAAgtttaagagctatgctggaaacag
SLX4	atcttgtggaaaggacgaaacaccGCAGGTGTGGGTTATTGACCAgtttaagagctatgctggaaacag
SLX4	atcttgtggaaaggacgaaacaccGCCACCTGGGAAGTTCCGCCAgtttaagagctatgctggaaacag
FEM1C	atcttgtggaaaggacgaaacaccGAATGGCTTATGATTATGCCAgtttaagagctatgctggaaacag
FEM1C	atcttgtggaaaggacgaaacaccGAGATGCTCCATGATTTAACAgtttaagagctatgctggaaacag
FEM1C	atcttgtggaaaggacgaaacaccGAGGCACTGCATTGCTCTAGGgtttaagagctatgctggaaacag
WDR26	atcttgtggaaaggacgaaacaccGCAGCCTGAATGTCAATAACGgtttaagagctatgctggaaacag
WDR26	atcttgtggaaaggacgaaacaccGCCTCTTACCACAATAGCATGgtttaagagctatgctggaaacag
WDR26	atcttgtggaaaggacgaaacaccGGACATCCTGACTCTTGCATGgtttaagagctatgctggaaacag
FBXO21	atcttgtggaaaggacgaaacaccGCTTGTTTGCAAAACCCTTCGgtttaagagctatgctggaaacag
FBXO21	atcttgtggaaaggacgaaacaccGGTGTGTATCCTAAATATGGAgtttaagagctatgctggaaacag
FBXO21	atcttgtggaaaggacgaaacaccGTGGGGTGGTCAATGTCAAGAgtttaagagctatgctggaaacag
KBTBD2	atcttgtggaaaggacgaaacaccGATAATAACTTATGCATACACgtttaagagctatgctggaaacag
KBTBD2	atcttgtggaaaggacgaaacaccGCCTTATGCAAATCAGCTGGTgtttaagagctatgctggaaacag
KBTBD2	atcttgtggaaaggacgaaacaccGTACTGAGAATATCTATCAGTgtttaagagctatgctggaaacag
FBXL18	atcttgtggaaaggacgaaacaccGACGCTGTTCACTCCCTCCTAgtttaagagctatgctggaaacag
FBXL18	atcttgtggaaaggacgaaacaccGACTTTCTTGCCAAAGCCGCGgtttaagagctatgctggaaacag
FBXL18	atcttgtggaaaggacgaaacaccGGGCCGCCTGACAGGGTACAGgtttaagagctatgctggaaacag
CUL1	atcttgtggaaaggacgaaacaccGAACCCAATGTCTATTGAGGTgtttaagagctatgctggaaacag
CUL1	atcttgtggaaaggacgaaacaccGCACCAGTCAAACCAAGCACGgtttaagagctatgctggaaacag
CUL1	atcttgtggaaaggacgaaacaccGGAGACACACATTCATAATCAgtttaagagctatgctggaaacag
CAND1	atcttgtggaaaggacgaaacaccGAGTCTAGGGCTGGTCAACTGgtttaagagctatgctggaaacag
CAND1	atcttgtggaaaggacgaaacaccGATAAGGAGTTGCATCAAACGgtttaagagctatgctggaaacag
CAND1	atcttgtggaaaggacgaaacaccGGAGATCACCCTTATTGCAGGgtttaagagctatgctggaaacag
COPS2	atcttgtggaaaggacgaaacaccGCCAGTTACATCAGTCGTGCCgtttaagagctatgctggaaacag
COPS2	atcttgtggaaaggacgaaacaccGGTGGTGGTAAAATGCACTTGgtttaagagctatgctggaaacag
COPS2	atcttgtggaaaggacgaaacaccGGTGGTTTAAGACAAACACAAgtttaagagctatgctggaaacag
CDC20	atcttgtggaaaggacgaaacaccGCAGTCTGTTCTGATAACCTGgtttaagagctatgctggaaacag
CDC20	atcttgtggaaaggacgaaacaccGGGCCAAATGTCGTCCATCTGgtttaagagctatgctggaaacag
CDC20	atcttgtggaaaggacgaaacaccGTCCCAGAACTCCAATCCACAgtttaagagctatgctggaaacag
FBXL7	atcttgtggaaaggacgaaacaccGCAAGGGTGACAGTTTAATGGgtttaagagctatgctggaaacag
FBXL7	atcttgtggaaaggacgaaacaccGCACTAAAGCCCAGAAGAATGgtttaagagctatgctggaaacag
FBXL7	atcttgtggaaaggacgaaacaccGCAGCATGAGACACACGTTGGgtttaagagctatgctggaaacag
KLHL25	atcttgtggaaaggacgaaacaccGACATGAGGAATGGTCCAAGGgtttaagagctatgctggaaacag
KLHL25	atcttgtggaaaggacgaaacaccGAGTGCTTGCGAAGCGTGTTGgtttaagagctatgctggaaacag
KLHL25	atcttgtggaaaggacgaaacaccGGGCCTCAAAATAGCGGCTAGgtttaagagctatgctggaaacag
ZER1	atcttgtggaaaggacgaaacaccGAGGCTGAAGAAGCTCTCGTGgtttaagagctatgctggaaacag
ZER1	atcttgtggaaaggacgaaacaccGCAAGTTCAAGCTGACTCGGGgtttaagagctatgctggaaacag
ZER1	atcttgtggaaaggacgaaacaccGCAGGGACCCAATCAATCATGgtttaagagctatgctggaaacag
IBTK	atcttgtggaaaggacgaaacaccGTAAGTAAATATCTCCCCTTGgtttaagagctatgctggaaacag
IBTK	atcttgtggaaaggacgaaacaccGTCAGAAATGAAGACCTGACGgtttaagagctatgctggaaacag
IBTK	atcttgtggaaaggacgaaacaccGTGCAGTCAGATCCTAAAACAgtttaagagctatgctggaaacag
ENC1	atcttgtggaaaggacgaaacaccGCTTGGACCACTCCTCGTGCAgtttaagagctatgctggaaacag
ENC1	atcttgtggaaaggacgaaacaccGGCTGGAGTTTCAAGACATCCgtttaagagctatgctggaaacag
ENC1	atcttgtggaaaggacgaaacaccGGGAAGGTCCTATTTCCGGCAgtttaagagctatgctggaaacag
PCMTD2	atcttgtggaaaggacgaaacaccGCAGGCAATTCCCAGTAACAAgtttaagagctatgctggaaacag
PCMTD2	atcttgtggaaaggacgaaacaccGGTATGATCGTGTATACTGTGgtttaagagctatgctggaaacag
PCMTD2	atcttgtggaaaggacgaaacaccGTTCCACACTTACCTAGAATGgtttaagagctatgctggaaacag
FBXW8	atcttgtggaaaggacgaaacaccGAGAAACCAGAAGGTACCCTGgtttaagagctatgctggaaacag
FBXW8	atcttgtggaaaggacgaaacaccGAGTGTGGGACACCCGCACCTgtttaagagctatgctggaaacag
FBXW8	atcttgtggaaaggacgaaacaccGCATGTTACGAACCAACTGGAgtttaagagctatgctggaaacag
FBXO18	atcttgtggaaaggacgaaacaccGAAGCAGAGGACAGTACGTCTgtttaagagctatgctggaaacag
FBXO18	atcttgtggaaaggacgaaacaccGCACTGGGAAGACCTCAACGCgtttaagagctatgctggaaacag
FBXO18	atcttgtggaaaggacgaaacaccGGACGGCATCCTGTCTAACTGgtttaagagctatgctggaaacag
CUL5	atcttgtggaaaggacgaaacaccGAGCTTGTTTACATAATCCGCgtttaagagctatgctggaaacag
CUL5	atcttgtggaaaggacgaaacaccGATTGGAGTAAGAGAATCCTAgtttaagagctatgctggaaacag
CUL5	atcttgtggaaaggacgaaacaccGGAGGAACATATCATTAGTGCgtttaagagctatgctggaaacag
LMO7	atcttgtggaaaggacgaaacaccGAAGATGATATGTCGTATCGAgtttaagagctatgctggaaacag
LMO7	atcttgtggaaaggacgaaacaccGTAAGAGAACTCCAAACAATGgtttaagagctatgctggaaacag
LMO7	atcttgtggaaaggacgaaacaccGTCTGACACAGTCATTGTAGGgtttaagagctatgctggaaacag
KLHL8	atcttgtggaaaggacgaaacaccGAATAGTCGAAGGCGACATGTgtttaagagctatgctggaaacag
KLHL8	atcttgtggaaaggacgaaacaccGACTCCATTCGGACTACCCCAgtttaagagctatgctggaaacag
KLHL8	atcttgtggaaaggacgaaacaccGAGAAAATCAACCGGCAACAAgtttaagagctatgctggaaacag
ARIH2	atcttgtggaaaggacgaaacaccGATATCTCTGAAACTTGCCAGgtttaagagctatgctggaaacag
ARIH2	atcttgtggaaaggacgaaacaccGCCTGTACCCGAATAACCATGgtttaagagctatgctggaaacag
ARIH2	atcttgtggaaaggacgaaacaccGGCACTGCTCAGTTCTCGTCAgtttaagagctatgctggaaacag
KCTD10	atcttgtggaaaggacgaaacaccGACAACAAATACTCATATACCgtttaagagctatgctggaaacag
KCTD10	atcttgtggaaaggacgaaacaccGGCTTCCCACAGCGGTCAATGgtttaagagctatgctggaaacag
KCTD10	atcttgtggaaaggacgaaacaccGTCTGCATGGTGGTATAGTAGgtttaagagctatgctggaaacag
KLHL2	atcttgtggaaaggacgaaacaccGAGCATGGGTGAACCATGACAgtttaagagctatgctggaaacag
KLHL2	atcttgtggaaaggacgaaacaccGAGTCATAGCATTCCACACTCgtttaagagctatgctggaaacag
KLHL2	atcttgtggaaaggacgaaacaccGCTGGTCCTTCACAGGGTCGTgtttaagagctatgctggaaacag
IPP	atcttgtggaaaggacgaaacaccGAGACATCTAAGGTTCGACCTgtttaagagctatgctggaaacag
IPP	atcttgtggaaaggacgaaacaccGATGATCCAGTTACTAAACAGgtttaagagctatgctggaaacag
IPP	atcttgtggaaaggacgaaacaccGTCACTTCATCAGGCTCGAAGgtttaagagctatgctggaaacag
DDB1	atcttgtggaaaggacgaaacaccGCATTGTCGATATGTGCGTGGgtttaagagctatgctggaaacag
DDB1	atcttgtggaaaggacgaaacaccGCTACCAACCTGCGATCACCAgtttaagagctatgctggaaacag
DDB1	atcttgtggaaaggacgaaacaccGGGATAGCCATCTGAATTGAGgtttaagagctatgctggaaacag
FBXL15	atcttgtggaaaggacgaaacaccGCCGCAGCAGCCGGGCCAATGgtttaagagctatgctggaaacag
FBXL15	atcttgtggaaaggacgaaacaccGCCTCTGCGCCAGGTACACGAgtttaagagctatgctggaaacag
FBXL15	atcttgtggaaaggacgaaacaccGGGACCCGGTTCAGGACGTGTgtttaagagctatgctggaaacag
KLHL7	atcttgtggaaaggacgaaacaccGGAGGAAACCTGACTTTAGCAgtttaagagctatgctggaaacag
KLHL7	atcttgtggaaaggacgaaacaccGGATAGCTGGTATTCGAAACTgtttaagagctatgctggaaacag
KLHL7	atcttgtggaaaggacgaaacaccGTTAAAATATCTACAAGACTGgtttaagagctatgctggaaacag
FBXL14	atcttgtggaaaggacgaaacaccGCCGCCTACCACAAGTCGGTGgtttaagagctatgctggaaacag
FBXL14	atcttgtggaaaggacgaaacaccGCGATCTCCTGCACAAACGCGgtttaagagctatgctggaaacag
FBXL14	atcttgtggaaaggacgaaacaccGCTCTAAAGCACATCTCCCGAgtttaagagctatgctggaaacag
KBTBD8	atcttgtggaaaggacgaaacaccGACAGTTGACAGACATTGTAGgtttaagagctatgctggaaacag
KBTBD8	atcttgtggaaaggacgaaacaccGATGACATTTACATTGCAGGAgtttaagagctatgctggaaacag
KBTBD8	atcttgtggaaaggacgaaacaccGCCTGTGACTATATCTAGACAgtttaagagctatgctggaaacag
KCTD6	atcttgtggaaaggacgaaacaccGATCCGGGTAACGCGTCAATGgtttaagagctatgctggaaacag
KCTD6	atcttgtggaaaggacgaaacaccGGCAACTAACCATCACCACTAgtttaagagctatgctggaaacag
KCTD6	atcttgtggaaaggacgaaacaccGTATGATGACAGCCACTGGGTgtttaagagctatgctggaaacag
KLHL28	atcttgtggaaaggacgaaacaccGAGAAACTTAACACTCAACAAgtttaagagctatgctggaaacag
KLHL28	atcttgtggaaaggacgaaacaccGTCATAGCGAGGAATGTTTAGgtttaagagctatgctggaaacag
KLHL28	atcttgtggaaaggacgaaacaccGTGTGACATCATTCTTCGAGTgtttaagagctatgctggaaacag
ZYG11B	atcttgtggaaaggacgaaacaccGAGCGCTCGTAAGGATCCTCGgtttaagagctatgctggaaacag
ZYG11B	atcttgtggaaaggacgaaacaccGCAAGTTCCACTAACTTGTGGgtttaagagctatgctggaaacag
ZYG11B	atcttgtggaaaggacgaaacaccGGCAGTGGCTTTGCAACCATGgtttaagagctatgctggaaacag
KLHL15	atcttgtggaaaggacgaaacaccGAGCCTGAAGAATCTCATGAAgtttaagagctatgctggaaacag
KLHL15	atcttgtggaaaggacgaaacaccGCCCAGAGATAGAGCTGTACGgtttaagagctatgctggaaacag
KLHL15	atcttgtggaaaggacgaaacaccGCCTACAGCAAATTCAGAGCGgtttaagagctatgctggaaacag
ASB2	atcttgtggaaaggacgaaacaccGAGACACAGACTCGTGCAGAGgtttaagagctatgctggaaacag
ASB2	atcttgtggaaaggacgaaacaccGCCCTTGGAACAAGCCCATTGgtttaagagctatgctggaaacag
ASB2	atcttgtggaaaggacgaaacaccGCGCACGCGCATACGCCGTAGgtttaagagctatgctggaaacag
KBTBD7	atcttgtggaaaggacgaaacaccGGACTCTAGCAGATCTAACCCgtttaagagctatgctggaaacag
KBTBD7	atcttgtggaaaggacgaaacaccGGGCGTCTGCAAACTTGAGGAgtttaagagctatgctggaaacag
KBTBD7	atcttgtggaaaggacgaaacaccGTCAAGTCCTTCTACGACGCGgtttaagagctatgctggaaacag
SPSB3	atcttgtggaaaggacgaaacaccGCTAGCAGGCTCCACTAACTGgtttaagagctatgctggaaacag
SPSB3	atcttgtggaaaggacgaaacaccGGCCGAAGCAACTTACCATGTgtttaagagctatgctggaaacag
SPSB3	atcttgtggaaaggacgaaacaccGTGGGCCTCACGCACCCGTGTgtttaagagctatgctggaaacag
CRBN	atcttgtggaaaggacgaaacaccGACCAATGTTCATATAAATGGgtttaagagctatgctggaaacag
CRBN	atcttgtggaaaggacgaaacaccGCTGACTGTGTTCTTAGCTCAgtttaagagctatgctggaaacag
CRBN	atcttgtggaaaggacgaaacaccGTGAAGAGGTAATGTCTGTCCgtttaagagctatgctggaaacag
ASB18	atcttgtggaaaggacgaaacaccGCCGAGGTCCTTACCCGAGCGgtttaagagctatgctggaaacag
ASB18	atcttgtggaaaggacgaaacaccGCTGCACTGAAATCACGCCTGgtttaagagctatgctggaaacag
ASB18	atcttgtggaaaggacgaaacaccGGGTACCTGATAGTCCAAACGgtttaagagctatgctggaaacag
CUL4B	atcttgtggaaaggacgaaacaccGAGCATGTGGTACTTACTGGGgtttaagagctatgctggaaacag
CUL4B	atcttgtggaaaggacgaaacaccGCTCTTCAGTAGAGTTCGAGGgtttaagagctatgctggaaacag
CUL4B	atcttgtggaaaggacgaaacaccGGCTGTTAGCAAAGCTAGAGAgtttaagagctatgctggaaacag
RNF7	atcttgtggaaaggacgaaacaccGAACAAACAAGAGGACTGTGTgtttaagagctatgctggaaacag
RNF7	atcttgtggaaaggacgaaacaccGAGCTCAGGCTCCAAGTCGGGgtttaagagctatgctggaaacag
RNF7	atcttgtggaaaggacgaaacaccGCCTCAAGAAGTGGAACGCGGgtttaagagctatgctggaaacag
ARID1A	atcttgtggaaaggacgaaacaccGCACATCCCTGACCCAACCTGgtttaagagctatgctggaaacag
ARID1A	atcttgtggaaaggacgaaacaccGCAGCAGAACTCTCACGACCAgtttaagagctatgctggaaacag
ARID1A	atcttgtggaaaggacgaaacaccGCCTGTTGACCATACCCGCTGgtttaagagctatgctggaaacag
KCTD5	atcttgtggaaaggacgaaacaccGACGAGACAGCAAAACATCGCgtttaagagctatgctggaaacag
KCTD5	atcttgtggaaaggacgaaacaccGCTGGCATAAGCGGTACAGGAgtttaagagctatgctggaaacag
KCTD5	atcttgtggaaaggacgaaacaccGTCCCGACCTGGACTCAGACAgtttaagagctatgctggaaacag
RAB40A	atcttgtggaaaggacgaaacaccGATATTCCGCTCCTACTCTCGgtttaagagctatgctggaaacag
RAB40A	atcttgtggaaaggacgaaacaccGCCATACCCTCGAAAGACCAGgtttaagagctatgctggaaacag
RAB40A	atcttgtggaaaggacgaaacaccGCCTCAAAGAAGGTCACACCCgtttaagagctatgctggaaacag
KLHL20	atcttgtggaaaggacgaaacaccGAAGACGTCCTCAATTACCCCgtttaagagctatgctggaaacag
KLHL20	atcttgtggaaaggacgaaacaccGACGGAAACCTATCCGATGTGgtttaagagctatgctggaaacag
KLHL20	atcttgtggaaaggacgaaacaccGGACCCCAACAAACTGCCAGAgtttaagagctatgctggaaacag
ASB5	atcttgtggaaaggacgaaacaccGCACATGCCACGTGATCTCCAgtttaagagctatgctggaaacag
ASB5	atcttgtggaaaggacgaaacaccGGACATACAAGCTACATAGAGgtttaagagctatgctggaaacag
ASB5	atcttgtggaaaggacgaaacaccGTCACTATGTAGAAATGACTGgtttaagagctatgctggaaacag
FBXL5	atcttgtggaaaggacgaaacaccGGAACGTTATGAATTAAGCCAgtttaagagctatgctggaaacag
FBXL5	atcttgtggaaaggacgaaacaccGGAAGTGTCAGAACACTCCACgtttaagagctatgctggaaacag
FBXL5	atcttgtggaaaggacgaaacaccGGCAAAATTACTTCAACTGCGgtttaagagctatgctggaaacag
FBXO2	atcttgtggaaaggacgaaacaccGACCCCCTTCTCCTTACTCAAgtttaagagctatgctggaaacag
FBXO2	atcttgtggaaaggacgaaacaccGCCTTCTGCGTAACCCGTGTGgtttaagagctatgctggaaacag
FBXO2	atcttgtggaaaggacgaaacaccGGCACTTGAGCAGCCACAGCGgtttaagagctatgctggaaacag
ASB12	atcttgtggaaaggacgaaacaccGAGACTGCGGCCAAATAGAGGgtttaagagctatgctggaaacag
ASB12	atcttgtggaaaggacgaaacaccGTAAGAAGCAGCCAAGCGCAAgtttaagagctatgctggaaacag
ASB12	atcttgtggaaaggacgaaacaccGTGGTAGTTTAGCTTTGACGTgtttaagagctatgctggaaacag
FBXO39	atcttgtggaaaggacgaaacaccGCCCAGATGACCTGTCCGTGGgtttaagagctatgctggaaacag
FBXO39	atcttgtggaaaggacgaaacaccGGATCTCAGAGCTCAACATCGgtttaagagctatgctggaaacag
FBXO39	atcttgtggaaaggacgaaacaccGTCTTACTCAGACAAGACAGGgtttaagagctatgctggaaacag
RHOBTB2	atcttgtggaaaggacgaaacaccGCAGCACCTCCTACCTAGCCAgtttaagagctatgctggaaacag
RHOBTB2	atcttgtggaaaggacgaaacaccGCCAATATCGTGTGTGCCAGGgtttaagagctatgctggaaacag
RHOBTB2	atcttgtggaaaggacgaaacaccGCGTCGCTGGTGGAAGCACGGgtttaagagctatgctggaaacag
KLHDC3	atcttgtggaaaggacgaaacaccGACAGATAAGAGTCCATGTCAgtttaagagctatgctggaaacag
KLHDC3	atcttgtggaaaggacgaaacaccGACCAGAGCAGTAACCCCCGAgtttaagagctatgctggaaacag
KLHDC3	atcttgtggaaaggacgaaacaccGGGCGGGCGGAATGACACCGAgtttaagagctatgctggaaacag
SKP1	atcttgtggaaaggacgaaacaccGACTATTAAGACCATGTTGGAgtttaagagctatgctggaaacag
SKP1	atcttgtggaaaggacgaaacaccGCATCATCTTCAGGAGGAGGAgtttaagagctatgctggaaacag
SKP1	atcttgtggaaaggacgaaacaccGGAATTCCTGAAAGTTGACCAgtttaagagctatgctggaaacag
FBXO42	atcttgtggaaaggacgaaacaccGACTGCATTGTGACAACCCATgtttaagagctatgctggaaacag
FBXO42	atcttgtggaaaggacgaaacaccGCCAGGAAGGAAACATTCAGTgtttaagagctatgctggaaacag
FBXO42	atcttgtggaaaggacgaaacaccGTAGACATAATAGGTCCATGTgtttaagagctatgctggaaacag
ASB7	atcttgtggaaaggacgaaacaccGAGAGGGGCAGACACAAACTTgtttaagagctatgctggaaacag
ASB7	atcttgtggaaaggacgaaacaccGAGCTCGCCATTATCCGAGAGgtttaagagctatgctggaaacag
ASB7	atcttgtggaaaggacgaaacaccGATTCGCATCTCGGCCATTCGgtttaagagctatgctggaaacag
ASB6	atcttgtggaaaggacgaaacaccGCCCATGCCGCAAGAGAACGTgtttaagagctatgctggaaacag
ASB6	atcttgtggaaaggacgaaacaccGCCGGTCCCTCCGATTAACGTgtttaagagctatgctggaaacag
ASB6	atcttgtggaaaggacgaaacaccGGCCCAGTTATGTCGCCAGCGgtttaagagctatgctggaaacag
FBXO46	atcttgtggaaaggacgaaacaccGAGGGGGTGGGATCTGAACGGgtttaagagctatgctggaaacag
FBXO46	atcttgtggaaaggacgaaacaccGCATCAAGCCCGGGAATACAAgtttaagagctatgctggaaacag
FBXO46	atcttgtggaaaggacgaaacaccGCGGAGCGTCAGGCTTCCACGgtttaagagctatgctggaaacag
SPOPL	atcttgtggaaaggacgaaacaccGAGAAAGCTGGTGTTACACACgtttaagagctatgctggaaacag
SPOPL	atcttgtggaaaggacgaaacaccGGAGCATATCGATTTGTGCAAgtttaagagctatgctggaaacag
SPOPL	atcttgtggaaaggacgaaacaccGGTGCCTGAGGGTAAACCCAAgtttaagagctatgctggaaacag
LZTR1	atcttgtggaaaggacgaaacaccGACGTAGCCATTGTCACAGCGgtttaagagctatgctggaaacag
LZTR1	atcttgtggaaaggacgaaacaccGCCCACGAACTCGTCGCAGGGgtttaagagctatgctggaaacag
LZTR1	atcttgtggaaaggacgaaacaccGCCGACAAGATCAAATACCCAgtttaagagctatgctggaaacag
MED8	atcttgtggaaaggacgaaacaccGATGACCTGGTTACGGAACAGgtttaagagctatgctggaaacag
MED8	atcttgtggaaaggacgaaacaccGGAGCGAGAATCAGAGAGTGGgtttaagagctatgctggaaacag
MED8	atcttgtggaaaggacgaaacaccGGCTTGGTTCTCAGATGGTCAgtttaagagctatgctggaaacag
SOCS6	atcttgtggaaaggacgaaacaccGATCACTACAGTCCCGCGCCGgtttaagagctatgctggaaacag
SOCS6	atcttgtggaaaggacgaaacaccGGCGCATACTTTCAGCCACGTgtttaagagctatgctggaaacag
SOCS6	atcttgtggaaaggacgaaacaccGGGCATAAGTCCAATAACGACgtttaagagctatgctggaaacag
ELOC_Fill_in	atcttgtggaaaggacgaaacaccGAGGTCCTTCACAGCCACCATgtttaagagctatgctggaaacag
ELOC_Fill_in	atcttgtggaaaggacgaaacaccGACTTTCGATAGCACATGTGAgtttaagagctatgctggaaacag
ELOC_Fill_in	atcttgtggaaaggacgaaacaccGTGGGAATTCAGGAATCTCGGgtttaagagctatgctggaaacag
COPS7A	atcttgtggaaaggacgaaacaccGACTGCATATGGGATACACTGgtttaagagctatgctggaaacag
COPS7A	atcttgtggaaaggacgaaacaccGAGGTTGACTACAGCATCGGGgtttaagagctatgctggaaacag
COPS7A	atcttgtggaaaggacgaaacaccGGGACATGCCCAATGTTAGAGgtttaagagctatgctggaaacag
KLHL6	atcttgtggaaaggacgaaacaccGAAGGTCAAATTTGACGACGCgtttaagagctatgctggaaacag
KLHL6	atcttgtggaaaggacgaaacaccGGTAGTCCAACAGAGTGTGCAgtttaagagctatgctggaaacag
KLHL6	atcttgtggaaaggacgaaacaccGTCTGGGCACTGCCTGATGAGgtttaagagctatgctggaaacag
ATG16L1	atcttgtggaaaggacgaaacaccGCATACTTACGAAGACACACAgtttaagagctatgctggaaacag
ATG16L1	atcttgtggaaaggacgaaacaccGCTTCCCAAAGCTTAACCCTGgtttaagagctatgctggaaacag
ATG16L1	atcttgtggaaaggacgaaacaccGGAATAACCAAATGCAGCGGAgtttaagagctatgctggaaacag
ERCC8	atcttgtggaaaggacgaaacaccGACCTGCTACCAAACAGTGCTgtttaagagctatgctggaaacag
ERCC8	atcttgtggaaaggacgaaacaccGGATGTTGAAAGAATCCACGGgtttaagagctatgctggaaacag
ERCC8	atcttgtggaaaggacgaaacaccGGCCAAGATATAGTCATAACGgtttaagagctatgctggaaacag
KLHL5	atcttgtggaaaggacgaaacaccGCAGTAGCAAATATGAATGGGgtttaagagctatgctggaaacag
KLHL5	atcttgtggaaaggacgaaacaccGCTGCTGTAAACTCAAATGCAgtttaagagctatgctggaaacag
KLHL5	atcttgtggaaaggacgaaacaccGGACAGACTGGAGCAAACGGTgtttaagagctatgctggaaacag
FBXW2	atcttgtggaaaggacgaaacaccGACTGTGTCCAATTAATGACGgtttaagagctatgctggaaacag
FBXW2	atcttgtggaaaggacgaaacaccGATATGCACTAGTATTTAGCGgtttaagagctatgctggaaacag
FBXW2	atcttgtggaaaggacgaaacaccGCAGCATGTGAGTAAAGTCTGgtttaagagctatgctggaaacag
KLHL41	atcttgtggaaaggacgaaacaccGCAAAAATGCCGCGAAGACTGgtttaagagctatgctggaaacag
KLHL41	atcttgtggaaaggacgaaacaccGGAAATGGGTGCGAACAGACAgtttaagagctatgctggaaacag
KLHL41	atcttgtggaaaggacgaaacaccGGGAGGTAGTGCTAGACAATGgtttaagagctatgctggaaacag
FBXO45	atcttgtggaaaggacgaaacaccGACCACACTTCCCATGCATGGgtttaagagctatgctggaaacag
FBXO45	atcttgtggaaaggacgaaacaccGCATCAGTGCTCTGAGCAATGgtttaagagctatgctggaaacag
FBXO45	atcttgtggaaaggacgaaacaccGCCAGCAATGCCACATAACCTgtttaagagctatgctggaaacag
ELOA2_Fill_in	atcttgtggaaaggacgaaacaccGGATCAGGGAGAAATCATGCGgtttaagagctatgctggaaacag
ELOA2_Fill_in	atcttgtggaaaggacgaaacaccGATGGAGTCAGAATCCGAAAGgtttaagagctatgctggaaacag
ELOA2_Fill_in	atcttgtggaaaggacgaaacaccGCAACGACCGAGAGACTCAAGgtttaagagctatgctggaaacag
FBXL2	atcttgtggaaaggacgaaacaccGCAGTGTACTCACTGCAGTCGgtttaagagctatgctggaaacag
FBXL2	atcttgtggaaaggacgaaacaccGCCTTCATCCGTGATACGCTGgtttaagagctatgctggaaacag
FBXL2	atcttgtggaaaggacgaaacaccGGGATTTGACTTACTTCAAGGgtttaagagctatgctggaaacag
RHOBTB3	atcttgtggaaaggacgaaacaccGACTTCTCGAAATCTAATTGGgtttaagagctatgctggaaacag
RHOBTB3	atcttgtggaaaggacgaaacaccGGCACCTGGTTGTTCAAGTTGgtttaagagctatgctggaaacag
RHOBTB3	atcttgtggaaaggacgaaacaccGGCTGTGTTAGTACAACTGAAgtttaagagctatgctggaaacag
FBXO15	atcttgtggaaaggacgaaacaccGAAGGCTCACAGCATCCAAGTgtttaagagctatgctggaaacag
FBXO15	atcttgtggaaaggacgaaacaccGATAACGTTCAAAGACTCCGAgtttaagagctatgctggaaacag
FBXO15	atcttgtggaaaggacgaaacaccGGGAACACACTGCGTACCTGAgtttaagagctatgctggaaacag
FBXO16	atcttgtggaaaggacgaaacaccGAGTTACAAGCAATTCTCCAGgtttaagagctatgctggaaacag
FBXO16	atcttgtggaaaggacgaaacaccGCCCGGTCATTCAATAGCTGAgtttaagagctatgctggaaacag
FBXO16	atcttgtggaaaggacgaaacaccGCTTTACAACCAAGCTTCCAAgtttaagagctatgctggaaacag
COPS4	atcttgtggaaaggacgaaacaccGAATTCATTGAAGCTGCACAAgtttaagagctatgctggaaacag
COPS4	atcttgtggaaaggacgaaacaccGGATTGCTAGGCTATATCTGGgtttaagagctatgctggaaacag
COPS4	atcttgtggaaaggacgaaacaccGTCCTCAAATGAAATGACTCTgtttaagagctatgctggaaacag
KLHL3	atcttgtggaaaggacgaaacaccGCGAGATAGAAGCCCACCGTGgtttaagagctatgctggaaacag
KLHL3	atcttgtggaaaggacgaaacaccGGGAGTGCTATGATTTCGAGGgtttaagagctatgctggaaacag
KLHL3	atcttgtggaaaggacgaaacaccGGGATGTGTATGACGGCGTGAgtttaagagctatgctggaaacag
KLHL21	atcttgtggaaaggacgaaacaccGACAACCCGCAGACGGGTCAGgtttaagagctatgctggaaacag
KLHL21	atcttgtggaaaggacgaaacaccGACAACTCAAGCGTGAATGAGgtttaagagctatgctggaaacag
KLHL21	atcttgtggaaaggacgaaacaccGGGTGGGCAGCGCGCCACCAGgtttaagagctatgctggaaacag
FBXO28	atcttgtggaaaggacgaaacaccGCGTCGTAGGACATAAAGCTGgtttaagagctatgctggaaacag
FBXO28	atcttgtggaaaggacgaaacaccGCTGCATGACGAGCTAATGAAgtttaagagctatgctggaaacag
FBXO28	atcttgtggaaaggacgaaacaccGTACTTCATGAGCTCGTTGAGgtttaagagctatgctggaaacag
ASB1	atcttgtggaaaggacgaaacaccGCAGTGCAGGTCGTAATCTGAgtttaagagctatgctggaaacag
ASB1	atcttgtggaaaggacgaaacaccGCCATGATGCAGCTTACGTCGgtttaagagctatgctggaaacag
ASB1	atcttgtggaaaggacgaaacaccGGCGAGAGGCGTGGTAGACAGgtttaagagctatgctggaaacag
KBTBD6	atcttgtggaaaggacgaaacaccGCCTCCCGAATTGAACCCATGgtttaagagctatgctggaaacag
KBTBD6	atcttgtggaaaggacgaaacaccGCTGCTGTGATCCATACTCGGgtttaagagctatgctggaaacag
KBTBD6	atcttgtggaaaggacgaaacaccGTCAAGTCCTTCTACGATGCGgtttaagagctatgctggaaacag
SOCS3	atcttgtggaaaggacgaaacaccGACCTACTGAACCCTCCTCCGgtttaagagctatgctggaaacag
SOCS3	atcttgtggaaaggacgaaacaccGGCGGATCAGAAAGGTGCCGGgtttaagagctatgctggaaacag
SOCS3	atcttgtggaaaggacgaaacaccGTCAGCGTCAAGACCCAGTCTgtttaagagctatgctggaaacag
KLHL42	atcttgtggaaaggacgaaacaccGACAACCCCAGCACCAACGAGgtttaagagctatgctggaaacag
KLHL42	atcttgtggaaaggacgaaacaccGACGAGGAGATGACTGAGCGTgtttaagagctatgctggaaacag
KLHL42	atcttgtggaaaggacgaaacaccGCATGGTCGTCCACTTCCACGgtttaagagctatgctggaaacag
FBXW11	atcttgtggaaaggacgaaacaccGAGACTATAGAATCTAACTGGgtttaagagctatgctggaaacag
FBXW11	atcttgtggaaaggacgaaacaccGAGTGCAATACAGCCTCATTGgtttaagagctatgctggaaacag
FBXW11	atcttgtggaaaggacgaaacaccGCCTTAATAGAATTATCTCGTgtttaagagctatgctggaaacag
ASB13	atcttgtggaaaggacgaaacaccGAAGCTTTGCCGCATTCACGTgtttaagagctatgctggaaacag
ASB13	atcttgtggaaaggacgaaacaccGCTGCAACAGCTGATCGAGAGgtttaagagctatgctggaaacag
ASB13	atcttgtggaaaggacgaaacaccGGAGGCGCAGGCATCGCAGAGgtttaagagctatgctggaaacag
DCAF4	atcttgtggaaaggacgaaacaccGAAATCGGTCGCTTGCCAAGGgtttaagagctatgctggaaacag
DCAF4	atcttgtggaaaggacgaaacaccGACGGAGACTCGTCATCACCGgtttaagagctatgctggaaacag
DCAF4	atcttgtggaaaggacgaaacaccGCATGAACACCTTGAGCGTAGgtttaagagctatgctggaaacag
RBBP7	atcttgtggaaaggacgaaacaccGAGCCACTGAACGGTAAGACTgtttaagagctatgctggaaacag
RBBP7	atcttgtggaaaggacgaaacaccGCAGGATTACATTCTCCACTTgtttaagagctatgctggaaacag
RBBP7	atcttgtggaaaggacgaaacaccGTCTGCGGCATGTAACGAGCAgtttaagagctatgctggaaacag
CUL9	atcttgtggaaaggacgaaacaccGAACAAAAGTGGGGATCTCCGgtttaagagctatgctggaaacag
CUL9	atcttgtggaaaggacgaaacaccGAGCATAGTCCTTATGCATCGgtttaagagctatgctggaaacag
CUL9	atcttgtggaaaggacgaaacaccGGAGAGTGGGATATCTGACCCgtttaagagctatgctggaaacag
KLHL29	atcttgtggaaaggacgaaacaccGAGTATGAGTTCACCGACCCGgtttaagagctatgctggaaacag
KLHL29	atcttgtggaaaggacgaaacaccGCATGTGGCCGTTGCCCACAGgtttaagagctatgctggaaacag
KLHL29	atcttgtggaaaggacgaaacaccGCTATCAATCAGTCCACACCCgtttaagagctatgctggaaacag
COPS7B	atcttgtggaaaggacgaaacaccGACTAGAAGACCTTATCATTGgtttaagagctatgctggaaacag
COPS7B	atcttgtggaaaggacgaaacaccGTCTTGATGCCAAGCTCACGAgtttaagagctatgctggaaacag
COPS7B	atcttgtggaaaggacgaaacaccGTGGCCGTGACATCCGAAAGAgtttaagagctatgctggaaacag
DCAF1_Fill_in	atcttgtggaaaggacgaaacaccGAATGCCATTAGCGATACGAGgtttaagagctatgctggaaacag
DCAF1_Fill_in	atcttgtggaaaggacgaaacaccGAATGTGGTTCAGTCCAACAAgtttaagagctatgctggaaacag
DCAF1_Fill_in	atcttgtggaaaggacgaaacaccGTAATTGGTGCCAATCACCCAgtttaagagctatgctggaaacag
FBXO43	atcttgtggaaaggacgaaacaccGAAGATGTCGCAAAGGCACTCgtttaagagctatgctggaaacag
FBXO43	atcttgtggaaaggacgaaacaccGCAGCTGAGTAGTGATGAGAGgtttaagagctatgctggaaacag
FBXO43	atcttgtggaaaggacgaaacaccGGACTCCGATAAGTAATCTTGgtttaagagctatgctggaaacag
SPSB1	atcttgtggaaaggacgaaacaccGCAGAGCACGGACGCTATCAGgtttaagagctatgctggaaacag
SPSB1	atcttgtggaaaggacgaaacaccGGCACGTGTGGCAGATCACGTgtttaagagctatgctggaaacag
SPSB1	atcttgtggaaaggacgaaacaccGGCTGGACATCATAGGACACAgtttaagagctatgctggaaacag
PRAME	atcttgtggaaaggacgaaacaccGAGTAGATGGTTTGAGCACAGgtttaagagctatgctggaaacag
PRAME	atcttgtggaaaggacgaaacaccGATCATCTTGATATCCTGCATgtttaagagctatgctggaaacag
PRAME	atcttgtggaaaggacgaaacaccGCCTTCATCAGCACTCCCAGAgtttaagagctatgctggaaacag
FBXO44	atcttgtggaaaggacgaaacaccGAGAGGGTCACGAGGTCGATGgtttaagagctatgctggaaacag
FBXO44	atcttgtggaaaggacgaaacaccGAGGAGCTGATGGATACCACAgtttaagagctatgctggaaacag
FBXO44	atcttgtggaaaggacgaaacaccGAGGATCTCTCTCGAGACCAGgtttaagagctatgctggaaacag
DCAF15	atcttgtggaaaggacgaaacaccGCGTGTCCCTCAAGAACATTGgtttaagagctatgctggaaacag
DCAF15	atcttgtggaaaggacgaaacaccGGCAGCATGAAGCCATGCCGTgtttaagagctatgctggaaacag
DCAF15	atcttgtggaaaggacgaaacaccGTGCTGACGTAGATGTCACGGgtttaagagctatgctggaaacag
ASB17	atcttgtggaaaggacgaaacaccGGTCTGAGCTACATAAAAGAGgtttaagagctatgctggaaacag
ASB17	atcttgtggaaaggacgaaacaccGTCAAGACAGAAGTTGTAACCgtttaagagctatgctggaaacag
ASB17	atcttgtggaaaggacgaaacaccGTGACCCAAAAACTGTAGGGAgtttaagagctatgctggaaacag
APPBP2	atcttgtggaaaggacgaaacaccGATGGATAAACTATCAAAACAgtttaagagctatgctggaaacag
APPBP2	atcttgtggaaaggacgaaacaccGATGTCCACCAGTATAGCTCTgtttaagagctatgctggaaacag
APPBP2	atcttgtggaaaggacgaaacaccGGGCATACAAATGGTGCATCGgtttaagagctatgctggaaacag
KLHL13	atcttgtggaaaggacgaaacaccGACCACTCACTTGGTTACACTgtttaagagctatgctggaaacag
KLHL13	atcttgtggaaaggacgaaacaccGCATTAATTACGTGCAAACGGgtttaagagctatgctggaaacag
KLHL13	atcttgtggaaaggacgaaacaccGCCATCATGACTCTATGCACAgtttaagagctatgctggaaacag
KLHL24	atcttgtggaaaggacgaaacaccGAGAACTTGGCACATGCATCAgtttaagagctatgctggaaacag
KLHL24	atcttgtggaaaggacgaaacaccGAGTTATAAATCCAGACATCAgtttaagagctatgctggaaacag
KLHL24	atcttgtggaaaggacgaaacaccGGTCAGGAGCTCGTGTAACAGgtttaagagctatgctggaaacag
KLHL22	atcttgtggaaaggacgaaacaccGCCACCAGCACAACATCGAAGgtttaagagctatgctggaaacag
KLHL22	atcttgtggaaaggacgaaacaccGCTTCGTATACTTGATTGGAGgtttaagagctatgctggaaacag
KLHL22	atcttgtggaaaggacgaaacaccGGCGAGACCGAGGTATATGAGgtttaagagctatgctggaaacag
RBX1	atcttgtggaaaggacgaaacaccGAGAAGAGTGTACTGTCGCATgtttaagagctatgctggaaacag
RBX1	atcttgtggaaaggacgaaacaccGAGTACACTCTTCTGAAGTAGgtttaagagctatgctggaaacag
RBX1	atcttgtggaaaggacgaaacaccGATGGATGTGGATACCCCGAGgtttaagagctatgctggaaacag
KBTBD13	atcttgtggaaaggacgaaacaccGCCATCGGCGGCGAATTCCAGgtttaagagctatgctggaaacag
KBTBD13	atcttgtggaaaggacgaaacaccGCGTGCCACGTGCCGCCGTCGgtttaagagctatgctggaaacag
KBTBD13	atcttgtggaaaggacgaaacaccGGTAAAGCTTGTTGCCCAGCGgtttaagagctatgctggaaacag
KCTD9	atcttgtggaaaggacgaaacaccGAATCCTAACAATCCCTCAGGgtttaagagctatgctggaaacag
KCTD9	atcttgtggaaaggacgaaacaccGGTACTTTACAACTACACGGTgtttaagagctatgctggaaacag
KCTD9	atcttgtggaaaggacgaaacaccGGTTCGAAGTACTCAGGACTTgtttaagagctatgctggaaacag
FBXL22	atcttgtggaaaggacgaaacaccGCTGCTGTGCGCTCCCCACGGgtttaagagctatgctggaaacag
FBXL22	atcttgtggaaaggacgaaacaccGGAGGGAACGGAAGTGCAGCAgtttaagagctatgctggaaacag
FBXL22	atcttgtggaaaggacgaaacaccGGTTCGCCGACTTGCGCTCGGgtttaagagctatgctggaaacag
FBXO33	atcttgtggaaaggacgaaacaccGAAATACATACCTCAGCAAGGgtttaagagctatgctggaaacag
FBXO33	atcttgtggaaaggacgaaacaccGCAGTAAACTGAGGTGCTCCAgtttaagagctatgctggaaacag
FBXO33	atcttgtggaaaggacgaaacaccGGCCACAGGGCCGGATAGAAGgtttaagagctatgctggaaacag
SOCS7	atcttgtggaaaggacgaaacaccGCTGTCCTTGTGGCTCCGATGgtttaagagctatgctggaaacag
SOCS7	atcttgtggaaaggacgaaacaccGGATGTGGACATTTCTCAGCGgtttaagagctatgctggaaacag
SOCS7	atcttgtggaaaggacgaaacaccGGCGCGTCGCTCGTTTCCGTGgtttaagagctatgctggaaacag
FBXL16	atcttgtggaaaggacgaaacaccGCGTGAGTGACTGCATCAACGgtttaagagctatgctggaaacag
FBXL16	atcttgtggaaaggacgaaacaccGGGAGATCACCAACCACGGCGgtttaagagctatgctggaaacag
FBXL16	atcttgtggaaaggacgaaacaccGGGCCTACCACGTGACGGACAgtttaagagctatgctggaaacag
KCTD13	atcttgtggaaaggacgaaacaccGGCATGGTGTCCTGTCCCGTGgtttaagagctatgctggaaacag
KCTD13	atcttgtggaaaggacgaaacaccGGGAGAGTACGAGAGAACTGGgtttaagagctatgctggaaacag
KCTD13	atcttgtggaaaggacgaaacaccGGGTCAGCGGCTTGAGACCGTgtttaagagctatgctggaaacag
ASB4	atcttgtggaaaggacgaaacaccGGAAGACCAACAACCAAGATGgtttaagagctatgctggaaacag
ASB4	atcttgtggaaaggacgaaacaccGGCGCTAAAGTCCAATGACTTgtttaagagctatgctggaaacag
ASB4	atcttgtggaaaggacgaaacaccGGCTTTGCCCCACGATCACAGgtttaagagctatgctggaaacag
TRPC4AP	atcttgtggaaaggacgaaacaccGAGGCCTACGATCTCTATCCGgtttaagagctatgctggaaacag
TRPC4AP	atcttgtggaaaggacgaaacaccGAGTTGGAAGAGTGGTACACAgtttaagagctatgctggaaacag
TRPC4AP	atcttgtggaaaggacgaaacaccGGACACTCAACAAAGTCACTGgtttaagagctatgctggaaacag
FBXL13	atcttgtggaaaggacgaaacaccGAAAGTACAATCGGAGATATGgtttaagagctatgctggaaacag
FBXL13	atcttgtggaaaggacgaaacaccGCCATTATCCTAACAAAATGGgtttaagagctatgctggaaacag
FBXL13	atcttgtggaaaggacgaaacaccGGGACGATGCGACTCCTGCCGgtttaagagctatgctggaaacag
FBXO6	atcttgtggaaaggacgaaacaccGCAACACGAAGTAGTCAGCCGgtttaagagctatgctggaaacag
FBXO6	atcttgtggaaaggacgaaacaccGCACATTCCGGCCGGACATCGgtttaagagctatgctggaaacag
FBXO6	atcttgtggaaaggacgaaacaccGGGTTCCTATGCAGGCTCCGTgtttaagagctatgctggaaacag
CUL2	atcttgtggaaaggacgaaacaccGAGATATCTATGCTTTATGTGgtttaagagctatgctggaaacag
CUL2	atcttgtggaaaggacgaaacaccGAGCAACCAGCAACCTTACTCgtttaagagctatgctggaaacag
CUL2	atcttgtggaaaggacgaaacaccGAGTTTACCAGCAAGCTACATgtttaagagctatgctggaaacag
FBXO10	atcttgtggaaaggacgaaacaccGATACCCACCTTATACATGATgtttaagagctatgctggaaacag
FBXO10	atcttgtggaaaggacgaaacaccGGCAGCACACACCTCACAACGgtttaagagctatgctggaaacag
FBXO10	atcttgtggaaaggacgaaacaccGGCGGTGTATACATAATAGCAgtttaagagctatgctggaaacag
COPS8	atcttgtggaaaggacgaaacaccGAGAAGCTGACCATACACTGGgtttaagagctatgctggaaacag
COPS8	atcttgtggaaaggacgaaacaccGAGTATACGCTTGAGAGACCAgtttaagagctatgctggaaacag
COPS8	atcttgtggaaaggacgaaacaccGCAACCATCAACGCTCACCAGgtttaagagctatgctggaaacag
ASB16	atcttgtggaaaggacgaaacaccGCAAGGCTAATGTGCTGACTGgtttaagagctatgctggaaacag
ASB16	atcttgtggaaaggacgaaacaccGGCTCGACACCTGATCCGGCAgtttaagagctatgctggaaacag
ASB16	atcttgtggaaaggacgaaacaccGGGGTCTCGGCAGGAACGGTGgtttaagagctatgctggaaacag
FBXO32	atcttgtggaaaggacgaaacaccGAAATGGATCTATGTTCACAAgtttaagagctatgctggaaacag
FBXO32	atcttgtggaaaggacgaaacaccGGTGTACATAAGGATGTGTAGgtttaagagctatgctggaaacag
FBXO32	atcttgtggaaaggacgaaacaccGTATTCATAGTTACTGCAACAgtttaagagctatgctggaaacag
COPS6	atcttgtggaaaggacgaaacaccGCAAGGAATATTATTACACCAgtttaagagctatgctggaaacag
COPS6	atcttgtggaaaggacgaaacaccGGGTTCAACTTCAGAAAGAGGgtttaagagctatgctggaaacag
COPS6	atcttgtggaaaggacgaaacaccGTGCTGAGCTGACCTACACTCgtttaagagctatgctggaaacag
ELOA_Fill_in	atcttgtggaaaggacgaaacaccGTGGTCGACGTACATCTGATGgtttaagagctatgctggaaacag
ELOA_Fill_in	atcttgtggaaaggacgaaacaccGCTCAGTTCAGAAATTACCCAgtttaagagctatgctggaaacag
ELOA_Fill_in	atcttgtggaaaggacgaaacaccGGCTATAGGATCGGCTCCCCGgtttaagagctatgctggaaacag
FBXL12	atcttgtggaaaggacgaaacaccGAACAGAGCAGGGGACAACTGgtttaagagctatgctggaaacag
FBXL12	atcttgtggaaaggacgaaacaccGAGATGCGACCTAAAGTCATGgtttaagagctatgctggaaacag
FBXL12	atcttgtggaaaggacgaaacaccGCCTACCGTGTGACCGAGACAgtttaagagctatgctggaaacag
ASB9	atcttgtggaaaggacgaaacaccGAATAGAGTGGAGTGCCCAGGgtttaagagctatgctggaaacag
ASB9	atcttgtggaaaggacgaaacaccGATGCATGAAGCTGCAATCCAgtttaagagctatgctggaaacag
ASB9	atcttgtggaaaggacgaaacaccGCTGACACAAGCATTAAACAGgtttaagagctatgctggaaacag
FBXW5	atcttgtggaaaggacgaaacaccGGCTGCGGGAACACACAGACCgtttaagagctatgctggaaacag
FBXW5	atcttgtggaaaggacgaaacaccGGGAGTCAGAGAACGTCAACGgtttaagagctatgctggaaacag
FBXW5	atcttgtggaaaggacgaaacaccGTCGCCGGATGAGGAGTTGTGgtttaagagctatgctggaaacag
LRRC14	atcttgtggaaaggacgaaacaccGCCTGCCCATGCGCAACACTGgtttaagagctatgctggaaacag
LRRC14	atcttgtggaaaggacgaaacaccGGTCTGTGATCATCCCACACGgtttaagagctatgctggaaacag
LRRC14	atcttgtggaaaggacgaaacaccGGTTCCACACCATCATCCAAGgtttaagagctatgctggaaacag
DDB2	atcttgtggaaaggacgaaacaccGAAAACTGGTTGGTATTGAGAgtttaagagctatgctggaaacag
DDB2	atcttgtggaaaggacgaaacaccGATGTAGCCCTCCTGTCAAAGgtttaagagctatgctggaaacag
DDB2	atcttgtggaaaggacgaaacaccGCAAAAAGAAAGTGACGCATGgtttaagagctatgctggaaacag
SOCS1	atcttgtggaaaggacgaaacaccGAAGTGCACGCGGATGCTCGTgtttaagagctatgctggaaacag
SOCS1	atcttgtggaaaggacgaaacaccGCGAAAAAGCAGTTCCGCTGGgtttaagagctatgctggaaacag
SOCS1	atcttgtggaaaggacgaaacaccGCGGCGTGCGAACGGAATGTGgtttaagagctatgctggaaacag
TULP4	atcttgtggaaaggacgaaacaccGAACATTGTAGAACTTGACCAgtttaagagctatgctggaaacag
TULP4	atcttgtggaaaggacgaaacaccGCAGGTCACGTCTAATATCTGgtttaagagctatgctggaaacag
TULP4	atcttgtggaaaggacgaaacaccGCCTGCGGAGGAACAACCGTGgtttaagagctatgctggaaacag
ASB10	atcttgtggaaaggacgaaacaccGAGATCTGCTTCTAAGACGGGgtttaagagctatgctggaaacag
ASB10	atcttgtggaaaggacgaaacaccGCTGGTCTCTGACATACGAAGgtttaagagctatgctggaaacag
ASB10	atcttgtggaaaggacgaaacaccGGAGAGTGGATGGTCGGTCCGgtttaagagctatgctggaaacag
GLMN	atcttgtggaaaggacgaaacaccGAATATGGGCTGGAATCTCGTgtttaagagctatgctggaaacag
GLMN	atcttgtggaaaggacgaaacaccGGAAGAGATAGCTGATTCCAAgtttaagagctatgctggaaacag
GLMN	atcttgtggaaaggacgaaacaccGGCATATCTAGTATTTGTACAgtttaagagctatgctggaaacag
FZR1	atcttgtggaaaggacgaaacaccGCCGCTCAGACCAGCCCACGGgtttaagagctatgctggaaacag
FZR1	atcttgtggaaaggacgaaacaccGGAGGGCCACACGGCACGCGTgtttaagagctatgctggaaacag
FZR1	atcttgtggaaaggacgaaacaccGGGCACTCCACAGGTACACGCgtttaagagctatgctggaaacag
KDM2A	atcttgtggaaaggacgaaacaccGAATGATTACACTAACCGTGGgtttaagagctatgctggaaacag
KDM2A	atcttgtggaaaggacgaaacaccGAATGTAGAGTATATTCAGCGgtttaagagctatgctggaaacag
KDM2A	atcttgtggaaaggacgaaacaccGCAACATTGAAGATCGGACACgtttaagagctatgctggaaacag
VHL	atcttgtggaaaggacgaaacaccGCATACGGGCAGCACGACGCGgtttaagagctatgctggaaacag
VHL	atcttgtggaaaggacgaaacaccGCGCCGCATCCACAGCTACCGgtttaagagctatgctggaaacag
VHL	atcttgtggaaaggacgaaacaccGCGGCCCGGAAGAGTCCGGCCgtttaagagctatgctggaaacag
TNFAIP1	atcttgtggaaaggacgaaacaccGAAGTATGTCCAGCTCAACGTgtttaagagctatgctggaaacag
TNFAIP1	atcttgtggaaaggacgaaacaccGACAACAAGTATTCCTACACCgtttaagagctatgctggaaacag
TNFAIP1	atcttgtggaaaggacgaaacaccGCCTTGAGCATGGTGTCGTGGgtttaagagctatgctggaaacag
DTL	atcttgtggaaaggacgaaacaccGACAGCTGTATTCTGTACGGGgtttaagagctatgctggaaacag
DTL	atcttgtggaaaggacgaaacaccGAGGTGATAAACTTTCCACGGgtttaagagctatgctggaaacag
DTL	atcttgtggaaaggacgaaacaccGTGAAGCTGCCTACATATGGAgtttaagagctatgctggaaacag
FBXO4	atcttgtggaaaggacgaaacaccGCCCAACTGACACAGATCATGgtttaagagctatgctggaaacag
FBXO4	atcttgtggaaaggacgaaacaccGCTTAAAAAAGCCTATATCTGgtttaagagctatgctggaaacag
FBXO4	atcttgtggaaaggacgaaacaccGGGTCCAAACATAGCAAATCGgtttaagagctatgctggaaacag
NAE1	atcttgtggaaaggacgaaacaccGATCATTATAAAAGAACATCCgtttaagagctatgctggaaacag
NAE1	atcttgtggaaaggacgaaacaccGCACAGCACTAAATACAACTCgtttaagagctatgctggaaacag
NAE1	atcttgtggaaaggacgaaacaccGTAGCTAAATATTTAGCACAGgtttaagagctatgctggaaacag
AHR	atcttgtggaaaggacgaaacaccGATCGCAAACAAAGCCAACTGgtttaagagctatgctggaaacag
AHR	atcttgtggaaaggacgaaacaccGCTTACTTCGGATATGGGACTgtttaagagctatgctggaaacag
AHR	atcttgtggaaaggacgaaacaccGTACCACATCCACTCTAAGCAgtttaagagctatgctggaaacag
KCTD7	atcttgtggaaaggacgaaacaccGGAGAACATGCAGCCACTGAAgtttaagagctatgctggaaacag
KCTD7	atcttgtggaaaggacgaaacaccGGCTGAATTTCCTGCGCTCAGgtttaagagctatgctggaaacag
KCTD7	atcttgtggaaaggacgaaacaccGGGACTCATGCCCTATTACAAgtttaagagctatgctggaaacag
COPS3	atcttgtggaaaggacgaaacaccGAATACACTTGTGCTAACTCGgtttaagagctatgctggaaacag
COPS3	atcttgtggaaaggacgaaacaccGATGCTCCTTACAAAACAGCAgtttaagagctatgctggaaacag
COPS3	atcttgtggaaaggacgaaacaccGGATGGGATAAGTTCTTCGCAgtttaagagctatgctggaaacag
DCAF5	atcttgtggaaaggacgaaacaccGGGAGGATAGTACTCTCACTGgtttaagagctatgctggaaacag
DCAF5	atcttgtggaaaggacgaaacaccGGGGACATTCGAAAACCTCAGgtttaagagctatgctggaaacag
DCAF5	atcttgtggaaaggacgaaacaccGTCCACCAACACCCACGTGTGgtttaagagctatgctggaaacag
FBXL8	atcttgtggaaaggacgaaacaccGAGTTGCGAATGTGAGCTGGAgtttaagagctatgctggaaacag
FBXL8	atcttgtggaaaggacgaaacaccGCTCAGTGCTCGAGCTACTGGgtttaagagctatgctggaaacag
FBXL8	atcttgtggaaaggacgaaacaccGGGCTGGAATTTGAGCCATCGgtttaagagctatgctggaaacag
PAFAH1B1	atcttgtggaaaggacgaaacaccGACACAGAGAATGGGTACGTAgtttaagagctatgctggaaacag
PAFAH1B1	atcttgtggaaaggacgaaacaccGGACATTTCATTCGACCACAGgtttaagagctatgctggaaacag
PAFAH1B1	atcttgtggaaaggacgaaacaccGTGGCTACTGAAGAAACATTGgtttaagagctatgctggaaacag
KLHDC2	atcttgtggaaaggacgaaacaccGAGAACTATGGATCTACAACAgtttaagagctatgctggaaacag
KLHDC2	atcttgtggaaaggacgaaacaccGCTACAGACAGAGTGTTACAGgtttaagagctatgctggaaacag
KLHDC2	atcttgtggaaaggacgaaacaccGCTATCTTAATCTGGATACATgtttaagagctatgctggaaacag
DCAF11	atcttgtggaaaggacgaaacaccGAGCATCAAGGCCCGCGACGTgtttaagagctatgctggaaacag
DCAF11	atcttgtggaaaggacgaaacaccGATGGACGAGAAGTACTAGGAgtttaagagctatgctggaaacag
DCAF11	atcttgtggaaaggacgaaacaccGGGGGATCGATACAACCCACCgtttaagagctatgctggaaacag
ASB14	atcttgtggaaaggacgaaacaccGAAATCATGGAAATGTTACTGgtttaagagctatgctggaaacag
ASB14	atcttgtggaaaggacgaaacaccGAACATGCACCTAAGGATGAGgtttaagagctatgctggaaacag
ASB14	atcttgtggaaaggacgaaacaccGAATACAAAGCTGACTTCCTGgtttaagagctatgctggaaacag
GPS1	atcttgtggaaaggacgaaacaccGACCTGACGTCAACTACGTGGgtttaagagctatgctggaaacag
GPS1	atcttgtggaaaggacgaaacaccGATCAAAGAGAGCATCCGGCGgtttaagagctatgctggaaacag
GPS1	atcttgtggaaaggacgaaacaccGCCGTACCTCGGCAATCTCTGgtttaagagctatgctggaaacag
ASB3	atcttgtggaaaggacgaaacaccGATTGCCTAGAAATATTACTCgtttaagagctatgctggaaacag
ASB3	atcttgtggaaaggacgaaacaccGTATCAGCAACATCGACACTTgtttaagagctatgctggaaacag
ASB3	atcttgtggaaaggacgaaacaccGTCTTGAGCAGCAATGAACAAgtttaagagctatgctggaaacag
WDR5	atcttgtggaaaggacgaaacaccGATCTGACGACCAGGCTACATgtttaagagctatgctggaaacag
WDR5	atcttgtggaaaggacgaaacaccGGAACTTCACAAAAGACACGGgtttaagagctatgctggaaacag
WDR5	atcttgtggaaaggacgaaacaccGGGCACGCACCTTGCTCTGAGgtttaagagctatgctggaaacag
AMBRA1	atcttgtggaaaggacgaaacaccGCCATAATATCTATATTACGGgtttaagagctatgctggaaacag
AMBRA1	atcttgtggaaaggacgaaacaccGGGAGCTGGGGACCTGCCAAGgtttaagagctatgctggaaacag
AMBRA1	atcttgtggaaaggacgaaacaccGGGATGATCCAGTATCTCTCAgtttaagagctatgctggaaacag
FBXO36	atcttgtggaaaggacgaaacaccGGAGTATCGATCAACAAAACCgtttaagagctatgctggaaacag
FBXO36	atcttgtggaaaggacgaaacaccGGTGTGATGTTTGACAAAGCCgtttaagagctatgctggaaacag
FBXO36	atcttgtggaaaggacgaaacaccGTATAGGTAATCTTTAGATGGgtttaagagctatgctggaaacag
LRRC41	atcttgtggaaaggacgaaacaccGAAGTAATATATATTGAGCAGgtttaagagctatgctggaaacag
LRRC41	atcttgtggaaaggacgaaacaccGAATGGTCCCACGTAGAACATgtttaagagctatgctggaaacag
LRRC41	atcttgtggaaaggacgaaacaccGGCTCCGGCGTGTTACCCGAGgtttaagagctatgctggaaacag
GNB2	atcttgtggaaaggacgaaacaccGCACAAACGTGCGGCCATCGGgtttaagagctatgctggaaacag
GNB2	atcttgtggaaaggacgaaacaccGCACACACACACACCTTGAGTgtttaagagctatgctggaaacag
GNB2	atcttgtggaaaggacgaaacaccGGCAACACGACAGGTACCCTGgtttaagagctatgctggaaacag
FBXW4	atcttgtggaaaggacgaaacaccGCAGAGGCCGACGATTCAAGCgtttaagagctatgctggaaacag
FBXW4	atcttgtggaaaggacgaaacaccGGTACTCGGCTCATGAACAGGgtttaagagctatgctggaaacag
FBXW4	atcttgtggaaaggacgaaacaccGTGCACTAACAATATGCGAGTgtttaagagctatgctggaaacag
DCAF13	atcttgtggaaaggacgaaacaccGACCAAGTTGGACTTACAGAGgtttaagagctatgctggaaacag
DCAF13	atcttgtggaaaggacgaaacaccGATTACATACAATATTAGGAAgtttaagagctatgctggaaacag
DCAF13	atcttgtggaaaggacgaaacaccGCCAAGCAATTGACTCCATCAgtttaagagctatgctggaaacag
FBXO31	atcttgtggaaaggacgaaacaccGAGACAGTGGAGATCGACCTGgtttaagagctatgctggaaacag
FBXO31	atcttgtggaaaggacgaaacaccGATCAGGTGGATCCTGAACAGgtttaagagctatgctggaaacag
FBXO31	atcttgtggaaaggacgaaacaccGCCAGATATCGGGCCATACGGgtttaagagctatgctggaaacag
NEDD8	atcttgtggaaaggacgaaacaccGATGCTAATTAAAGTGAAGGTgtttaagagctatgctggaaacag
NEDD8	atcttgtggaaaggacgaaacaccGGAATCCCCCCACAACAGCAGgtttaagagctatgctggaaacag
NEDD8	atcttgtggaaaggacgaaacaccGGGAGCGAATCAAGGAGCGTGgtttaagagctatgctggaaacag
CUL7	atcttgtggaaaggacgaaacaccGCCTCCAGGAGAACCTAGATGgtttaagagctatgctggaaacag
CUL7	atcttgtggaaaggacgaaacaccGGAATGCCCTCGAAAGACATGgtttaagagctatgctggaaacag
CUL7	atcttgtggaaaggacgaaacaccGGCATTGATACGCGCATTCGGgtttaagagctatgctggaaacag
WSB2	atcttgtggaaaggacgaaacaccGATCTGGGACCTGAATAAACAgtttaagagctatgctggaaacag
WSB2	atcttgtggaaaggacgaaacaccGCTTGCTACGGGACTCAACGAgtttaagagctatgctggaaacag
WSB2	atcttgtggaaaggacgaaacaccGGGGGTCCCACATAATCACATgtttaagagctatgctggaaacag
FBXL20	atcttgtggaaaggacgaaacaccGAATATTTCAAAACGATGTGGgtttaagagctatgctggaaacag
FBXL20	atcttgtggaaaggacgaaacaccGACATGTCTCTAAAAGCTCTGgtttaagagctatgctggaaacag
FBXL20	atcttgtggaaaggacgaaacaccGAGAAATGTTTACCTAAGCCGgtttaagagctatgctggaaacag
ARIH1	atcttgtggaaaggacgaaacaccGCATGGTGGAATGTATCCGGGgtttaagagctatgctggaaacag
ARIH1	atcttgtggaaaggacgaaacaccGCGAGCCGGACGATGATACCCgtttaagagctatgctggaaacag
ARIH1	atcttgtggaaaggacgaaacaccGCTACTTGAACTACCCTAACTgtttaagagctatgctggaaacag
KLHL11	atcttgtggaaaggacgaaacaccGCTCGACATGTCAAACCAGAGgtttaagagctatgctggaaacag
KLHL11	atcttgtggaaaggacgaaacaccGGGGGCCCGAACCCGACACAGgtttaagagctatgctggaaacag
KLHL11	atcttgtggaaaggacgaaacaccGTGATCCAGCAACATACACGTgtttaagagctatgctggaaacag
KLHL10	atcttgtggaaaggacgaaacaccGGCAACGTCTGGAGTGCATCGgtttaagagctatgctggaaacag
KLHL10	atcttgtggaaaggacgaaacaccGTCATTGAGTATGCATACACCgtttaagagctatgctggaaacag
KLHL10	atcttgtggaaaggacgaaacaccGTTCAACGAGCTTAGACTAGAgtttaagagctatgctggaaacag
CUL4A	atcttgtggaaaggacgaaacaccGAGTTCTGCAGCACATAGGTGgtttaagagctatgctggaaacag
CUL4A	atcttgtggaaaggacgaaacaccGGCTGCCCGACAACTACACGCgtttaagagctatgctggaaacag
CUL4A	atcttgtggaaaggacgaaacaccGTATGCTCACAGCAAAGCATGgtttaagagctatgctggaaacag
FBXO11	atcttgtggaaaggacgaaacaccGAACCACTGTAGGGTTAGCATgtttaagagctatgctggaaacag
FBXO11	atcttgtggaaaggacgaaacaccGAGAGCCTTCCATAAAAACGAgtttaagagctatgctggaaacag
FBXO11	atcttgtggaaaggacgaaacaccGATATATAACAGATCATGCACgtttaagagctatgctggaaacag
CUL3	atcttgtggaaaggacgaaacaccGATAACTTGTACATGCAACCAgtttaagagctatgctggaaacag
CUL3	atcttgtggaaaggacgaaacaccGATCCAGCGTAAGAATAACAGgtttaagagctatgctggaaacag
CUL3	atcttgtggaaaggacgaaacaccGGAGCATCTCAAACACAACGAgtttaagagctatgctggaaacag
RAB40AL	atcttgtggaaaggacgaaacaccGCTGGTGGGCGACAGGGACGTgtttaagagctatgctggaaacag
RAB40AL	atcttgtggaaaggacgaaacaccGTCCCCGTACAGTCACCTGGGgtttaagagctatgctggaaacag
RAB40AL	atcttgtggaaaggacgaaacaccGTCTACGACATTGCAAACCGCgtttaagagctatgctggaaacag
BTBD6	atcttgtggaaaggacgaaacaccGCCCCACGACGAAGTGCACGTgtttaagagctatgctggaaacag
BTBD6	atcttgtggaaaggacgaaacaccGCTTCTTAGCAGCGTACAGAGgtttaagagctatgctggaaacag
BTBD6	atcttgtggaaaggacgaaacaccGTGGAATTCGGACCAGATAGAgtttaagagctatgctggaaacag
GAN	atcttgtggaaaggacgaaacaccGAGCATGCCGAGAATTAACCAgtttaagagctatgctggaaacag
GAN	atcttgtggaaaggacgaaacaccGAGGATGTTATGTCAGCTCTGgtttaagagctatgctggaaacag
GAN	atcttgtggaaaggacgaaacaccGCTGGCCAACTTCAAACCCCGgtttaagagctatgctggaaacag
FBXL17	atcttgtggaaaggacgaaacaccGAAGAAGCAGTCCCGGCTCCGgtttaagagctatgctggaaacag
FBXL17	atcttgtggaaaggacgaaacaccGACCTTGAGCAGGATGGACGGgtttaagagctatgctggaaacag
FBXL17	atcttgtggaaaggacgaaacaccGCCCCCGAAATGGTGTGCAAGgtttaagagctatgctggaaacag
FBXO3	atcttgtggaaaggacgaaacaccGTATCAAGTCATGATCCGCTGgtttaagagctatgctggaaacag
FBXO3	atcttgtggaaaggacgaaacaccGTGTTCATACCGAATTCACAAgtttaagagctatgctggaaacag
FBXO3	atcttgtggaaaggacgaaacaccGTTCAGAGATAAAACCATCCGgtttaagagctatgctggaaacag
FBXO38	atcttgtggaaaggacgaaacaccGCATGTTGGATAAGACCTCCAgtttaagagctatgctggaaacag
FBXO38	atcttgtggaaaggacgaaacaccGCCAACTCGAGCACAACCCTAgtttaagagctatgctggaaacag
FBXO38	atcttgtggaaaggacgaaacaccGTTCACCCTCGATACCTTGAGgtttaagagctatgctggaaacag
ELOB_Fill_in	atcttgtggaaaggacgaaacaccGGCTTCACCAGTCAAACAGCAgtttaagagctatgctggaaacag
ELOB_Fill_in	atcttgtggaaaggacgaaacaccGTCGTCGAGGGCATCCTCAAGgtttaagagctatgctggaaacag
ELOB_Fill_in	atcttgtggaaaggacgaaacaccGAGCGGCCTCCTGACGAGCAGgtttaagagctatgctggaaacag
ASB15	atcttgtggaaaggacgaaacaccGCCCAGAGCTATGACGATGAGgtttaagagctatgctggaaacag
ASB15	atcttgtggaaaggacgaaacaccGGCAACAAGTAGACAGTTGAGgtttaagagctatgctggaaacag
ASB15	atcttgtggaaaggacgaaacaccGTACACCGAGCTGCCTATGAGgtttaagagctatgctggaaacag
FBXO5	atcttgtggaaaggacgaaacaccGACTCACTATCCGAGGGTCGAgtttaagagctatgctggaaacag
FBXO5	atcttgtggaaaggacgaaacaccGCTCAGCGAACTCTTTCGAAGgtttaagagctatgctggaaacag
FBXO5	atcttgtggaaaggacgaaacaccGTTCCAAATATGCAGGGGTGTgtttaagagctatgctggaaacag
KLHL36	atcttgtggaaaggacgaaacaccGGGACGCCAAGAGCGAGCAGTgtttaagagctatgctggaaacag
KLHL36	atcttgtggaaaggacgaaacaccGTGAAGGCATCAAGCCGCTTGgtttaagagctatgctggaaacag
KLHL36	atcttgtggaaaggacgaaacaccGTTCAACTCCATGTTCACCATgtttaagagctatgctggaaacag
KCTD2	atcttgtggaaaggacgaaacaccGAGGAGCCTATCTGATTGACAgtttaagagctatgctggaaacag
KCTD2	atcttgtggaaaggacgaaacaccGCGGGTCCCGGACCACCCGAGgtttaagagctatgctggaaacag
KCTD2	atcttgtggaaaggacgaaacaccGGTGACCACCAGACAGACCTTgtttaagagctatgctggaaacag
FBXO9	atcttgtggaaaggacgaaacaccGAAAACATCGGCAGATACCAAgtttaagagctatgctggaaacag
FBXO9	atcttgtggaaaggacgaaacaccGAAATTGCTAGAGCTTACACCgtttaagagctatgctggaaacag
FBXO9	atcttgtggaaaggacgaaacaccGGATGTACATCTTCCGATGGGgtttaagagctatgctggaaacag
NEURL2	atcttgtggaaaggacgaaacaccGCAGACTGGCGGGGTCCAGCGgtttaagagctatgctggaaacag
NEURL2	atcttgtggaaaggacgaaacaccGGGTCTTCCTGGTCGAGATCGgtttaagagctatgctggaaacag
NEURL2	atcttgtggaaaggacgaaacaccGTGCACCCGATGGAAGCGGGTgtttaagagctatgctggaaacag
TLE1	atcttgtggaaaggacgaaacaccGAGACCCCCTCGTTAACCAAGgtttaagagctatgctggaaacag
TLE1	atcttgtggaaaggacgaaacaccGCTGGTCCCAGACAGTCTAAGgtttaagagctatgctggaaacag
TLE1	atcttgtggaaaggacgaaacaccGGAGCACTAGACAGCGCAAGAgtttaagagctatgctggaaacag
DCAF16	atcttgtggaaaggacgaaacaccGAAAAGGTGGGACTCCACAAGgtttaagagctatgctggaaacag
DCAF16	atcttgtggaaaggacgaaacaccGCAGTTTAGCATGATACAACCgtttaagagctatgctggaaacag
DCAF16	atcttgtggaaaggacgaaacaccGTGCCAGGCAAGACTCTCAAGgtttaagagctatgctggaaacag
FBXO34	atcttgtggaaaggacgaaacaccGACACGGACTGGTTCGCTCTGgtttaagagctatgctggaaacag
FBXO34	atcttgtggaaaggacgaaacaccGACCATCTGTATAACTGACAGgtttaagagctatgctggaaacag
FBXO34	atcttgtggaaaggacgaaacaccGATGTTCTGTGCAGTATGAGTgtttaagagctatgctggaaacag
KLHL17	atcttgtggaaaggacgaaacaccGACGACCCCGTGACTAACACGgtttaagagctatgctggaaacag
KLHL17	atcttgtggaaaggacgaaacaccGCACCACAATCTCAGCCGTGTgtttaagagctatgctggaaacag
KLHL17	atcttgtggaaaggacgaaacaccGGAGCTGGGTGAAACACGACGgtttaagagctatgctggaaacag
NTC	atcttgtggaaaggacgaaacaccGGCAGCGAGATAACTTGACTCgtttaagagctatgctggaaacag
NTC	atcttgtggaaaggacgaaacaccGAACTAGAATAGGCGGGCTTGgtttaagagctatgctggaaacag
NTC	atcttgtggaaaggacgaaacaccGCGTGTAAAAATACCTTTCTAgtttaagagctatgctggaaacag
NTC	atcttgtggaaaggacgaaacaccGCTTACAATCGTCGGTCCAATgtttaagagctatgctggaaacag
NTC	atcttgtggaaaggacgaaacaccGGCCACACGAATCATAAAGAGgtttaagagctatgctggaaacag
NTC	atcttgtggaaaggacgaaacaccGAAAGATATAGCAAATTATGGgtttaagagctatgctggaaacag
NTC	atcttgtggaaaggacgaaacaccGATGCAAGACAGCCTCCCAGCgtttaagagctatgctggaaacag
NTC	atcttgtggaaaggacgaaacaccGCTCCTTACGTCGGGCATTAAgtttaagagctatgctggaaacag
NTC	atcttgtggaaaggacgaaacaccGTATTTATACACTATGCGGCAgtttaagagctatgctggaaacag
NTC	atcttgtggaaaggacgaaacaccGCTTCCGTTATTCGGAAGTGAgtttaagagctatgctggaaacag
NTC	atcttgtggaaaggacgaaacaccGTCACCTCCGAACGAACACCTgtttaagagctatgctggaaacag
NTC	atcttgtggaaaggacgaaacaccGCAGGTTTGCACGCATAGCTAgtttaagagctatgctggaaacag
NTC	atcttgtggaaaggacgaaacaccGGGGAGGTGGCTTTAGGTTTTgtttaagagctatgctggaaacag
NTC	atcttgtggaaaggacgaaacaccGTATCTCTGCATAAAAGTGCCgtttaagagctatgctggaaacag
NTC	atcttgtggaaaggacgaaacaccGATATAAACTGTCGCGGTAAAgtttaagagctatgctggaaacag
NTC	atcttgtggaaaggacgaaacaccGAAGAATTAGGCACGGTTACTgtttaagagctatgctggaaacag
NTC	atcttgtggaaaggacgaaacaccGGACCGCGTGAGATAACGTCAgtttaagagctatgctggaaacag
NTC	atcttgtggaaaggacgaaacaccGCTTATTACTCCAGTATAAGAgtttaagagctatgctggaaacag
NTC	atcttgtggaaaggacgaaacaccGCCCTACCTATCCGGTGCTTTgtttaagagctatgctggaaacag
NTC	atcttgtggaaaggacgaaacaccGACGCATGCTTCCCAAAGCGTgtttaagagctatgctggaaacag
NTC	atcttgtggaaaggacgaaacaccGCAAGCATTTAGACACCTGTCgtttaagagctatgctggaaacag
NTC	atcttgtggaaaggacgaaacaccGTTTACGATCTAGCGGCGTAGgtttaagagctatgctggaaacag
NTC	atcttgtggaaaggacgaaacaccGGTTTTCAGTTGCCCAACAGCgtttaagagctatgctggaaacag
NTC	atcttgtggaaaggacgaaacaccGCGACGCTAGGTAACGTAGAGgtttaagagctatgctggaaacag
NTC	atcttgtggaaaggacgaaacaccGAATGCGAGTGTATCCGCAGTgtttaagagctatgctggaaacag
NTC	atcttgtggaaaggacgaaacaccGCGTCGGGTAGCTATTTCTTTgtttaagagctatgctggaaacag
NTC	atcttgtggaaaggacgaaacaccGTCTGACGATTAATGCTTCTAgtttaagagctatgctggaaacag
NTC	atcttgtggaaaggacgaaacaccGAGTTCCCAGAAATATATTGCgtttaagagctatgctggaaacag
NTC	atcttgtggaaaggacgaaacaccGGCTCGCAAGTATTTAAGGACgtttaagagctatgctggaaacag
NTC	atcttgtggaaaggacgaaacaccGCGAATATTATTTCTATCGGGgtttaagagctatgctggaaacag
